# Supplementary material for: Genome-wide analysis uncovers high frequency, strong differential chromosomal interactions and their associated epigenetic patterns in E2-mediated gene regulation
Source: BMC Genomics. 2013 Jan 31;14:70. doi: 10.1186/1471-2164-14-70 (PMC3599885; doi:10.1186/1471-2164-14-70)
Supplement: Additional file 2 — DAVID results for genes in chromosomal interaction hot regions. Contains DAVID results of 69 genes located in the top 10 chromosomal interaction hot regions. [file 1471-2164-14-70-S2.xlsx]

## Sheet: 69 genes in top 10 hot regions
	gene_ID	chrom	starts	ends
TRIM37	4591	17	54000001	55000000
RAD51C	5889	17	54000001	55000000
PPM1E	22843	17	54000001	55000000
C17orf71	55181	17	54000001	55000000
PRR11	55771	17	54000001	55000000
TEX14	56155	17	54000001	55000000
DHX40	79665	17	54000001	55000000
GDPD1	284161	17	54000001	55000000
SKA2	348235	17	54000001	55000000
YPEL2	388403	17	54000001	55000000
MIR301A	407027	17	54000001	55000000
MIR454	768216	17	54000001	55000000
PTPRG	5793	3	62000001	63000000
CAPS	8618	3	62000001	63000000
FEZF2	55079	3	62000001	63000000
C3orf14	57415	3	62000001	63000000
ID2B	84099	3	62000001	63000000
ATXN7	6314	3	63000001	64000000
PSMD6	9861	3	63000001	64000000
THOC7	80145	3	63000001	64000000
C3orf49	132200	3	63000001	64000000
SNTN	132203	3	63000001	64000000
SYNPR	132204	3	63000001	64000000
LOC285401	285401	3	63000001	64000000
CA4	762	17	55000001	56000000
CLTC	1213	17	55000001	56000000
RPS6KB1	6198	17	55000001	56000000
APPBP2	10513	17	55000001	56000000
RNFT1	51136	17	55000001	56000000
TUBD1	51174	17	55000001	56000000
PTRH2	51651	17	55000001	56000000
HEATR6	63897	17	55000001	56000000
DHX40	79665	17	55000001	56000000
TMEM49	81671	17	55000001	56000000
USP32	84669	17	55000001	56000000
C17orf64	124773	17	55000001	56000000
MIR21	406991	17	55000001	56000000
LOC645638	645638	17	55000001	56000000
DHX40P	653645	17	55000001	56000000
LOC653653	653653	17	55000001	56000000
SCARNA20	677681	17	55000001	56000000
EYA2	2139	20	45000001	46000000
NCOA3	8202	20	45000001	46000000
ZMYND8	23613	20	45000001	46000000
SULF2	55959	20	45000001	46000000
LOC100131496	100131496	20	45000001	46000000
TBX2	6909	17	56000001	57000000
PPM1D	8493	17	56000001	57000000
TBX4	9496	17	56000001	57000000
BCAS3	54828	17	56000001	57000000
C17orf82	388407	17	56000001	57000000
MED13	9969	17	57000001	58000000
TLK2	11011	17	57000001	58000000
INTS2	57508	17	57000001	58000000
BACH1	83990	17	57000001	58000000
EFCAB3	146779	17	57000001	58000000
METTL2A	339175	17	57000001	58000000
NACA2	342538	17	57000001	58000000
TBC1D3P2	440452	17	57000001	58000000
ZNF217	7764	20	51000001	52000000
BCAS1	8537	20	51000001	52000000
TSHZ2	128553	20	51000001	52000000
SUMO1P1	391257	20	51000001	52000000
ADAMTS9	56999	3	64000001	65000000
PRICKLE2	166336	3	64000001	65000000
CYP24A1	1591	20	52000001	53000000
PFDN4	5203	20	52000001	53000000
BCAS1	8537	20	52000001	53000000
DOK5	55816	20	52000001	53000000

## Sheet: DAVID_GO_results
Category	Term	Count	%	PValue	Genes	List Total	Pop Hits	Pop Total	Fold Enrichment	Bonferroni	Benjamini	FDR
GOTERM_BP_FAT	GO:0006470~protein amino acid dephosphorylation	4	6.06061	0.00565524	PPM1D, EYA2, PPM1E, PTPRG	38	133	13528	10.7068	0.902239	0.902239	7.63182
GOTERM_BP_FAT	GO:0016311~dephosphorylation	4	6.06061	0.00846786	PPM1D, EYA2, PPM1E, PTPRG	38	154	13528	9.24675	0.969395	0.825058	11.2227
GOTERM_MF_FAT	GO:0004721~phosphoprotein phosphatase activity	4	6.06061	0.0131785	PPM1D, EYA2, PPM1E, PTPRG	40	165	12983	7.86848	0.754928	0.754928	13.8309
GOTERM_BP_FAT	GO:0030522~intracellular receptor-mediated signaling pathway	3	4.54545	0.0178204	CYP24A1, NCOA3, MED13	38	75	13528	14.24	0.999372	0.914344	22.2524
GOTERM_CC_FAT	GO:0030130~clathrin coat of trans-Golgi network vesicle	2	3.0303	0.0310884	LOC653653, CLTC	32	13	12782	61.4519	0.982446	0.982446	30.7031
GOTERM_CC_FAT	GO:0012510~trans-Golgi network transport vesicle membrane	2	3.0303	0.0334406	LOC653653, CLTC	32	14	12782	57.0625	0.98714	0.886597	32.6319
GOTERM_MF_FAT	GO:0016791~phosphatase activity	4	6.06061	0.038379	PPM1D, EYA2, PPM1E, PTPRG	40	249	12983	5.21406	0.984209	0.874337	35.5405
GOTERM_CC_FAT	GO:0030136~clathrin-coated vesicle	3	4.54545	0.0404955	SYNPR, LOC653653, CLTC	32	132	12782	9.07812	0.994965	0.828602	38.1263
GOTERM_MF_FAT	GO:0046872~metal ion binding	19	28.7879	0.0435513	CAPS, CYP24A1, TSHZ2, EFCAB3, ZMYND8, SNTN, TRIM37, FEZF2, PPM1D, ADAMTS9, EYA2, ZNF217, PPM1E, SULF2, ATXN7, PRICKLE2, RNFT1, CA4, USP32	40	4140	12983	1.4896	0.991085	0.792646	39.3258
GOTERM_CC_FAT	GO:0030125~clathrin vesicle coat	2	3.0303	0.0451194	LOC653653, CLTC	32	19	12782	42.0461	0.997287	0.771771	41.5019
GOTERM_BP_FAT	GO:0006796~phosphate metabolic process	7	10.6061	0.0466855	TEX14, PPM1D, EYA2, PPM1E, PTPRG, RPS6KB1, TLK2	38	973	13528	2.56115	1	0.992558	48.7912
GOTERM_BP_FAT	GO:0006793~phosphorus metabolic process	7	10.6061	0.0466855	TEX14, PPM1D, EYA2, PPM1E, PTPRG, RPS6KB1, TLK2	38	973	13528	2.56115	1	0.992558	48.7912
GOTERM_MF_FAT	GO:0043169~cation binding	19	28.7879	0.0475384	CAPS, CYP24A1, TSHZ2, EFCAB3, ZMYND8, SNTN, TRIM37, FEZF2, PPM1D, ADAMTS9, EYA2, ZNF217, PPM1E, SULF2, ATXN7, PRICKLE2, RNFT1, CA4, USP32	40	4179	12983	1.47569	0.994274	0.72492	42.1042
GOTERM_MF_FAT	GO:0043167~ion binding	19	28.7879	0.0544393	CAPS, CYP24A1, TSHZ2, EFCAB3, ZMYND8, SNTN, TRIM37, FEZF2, PPM1D, ADAMTS9, EYA2, ZNF217, PPM1E, SULF2, ATXN7, PRICKLE2, RNFT1, CA4, USP32	40	4241	12983	1.45412	0.997351	0.694778	46.6407
GOTERM_CC_FAT	GO:0030135~coated vesicle	3	4.54545	0.0565216	SYNPR, LOC653653, CLTC	32	159	12782	7.53656	0.999417	0.774504	49.1192
GOTERM_CC_FAT	GO:0030140~trans-Golgi network transport vesicle	2	3.0303	0.0566615	LOC653653, CLTC	32	24	12782	33.2865	0.999428	0.711879	49.2068
GOTERM_CC_FAT	GO:0030658~transport vesicle membrane	2	3.0303	0.0612405	LOC653653, CLTC	32	26	12782	30.726	0.999693	0.685126	51.9974
GOTERM_CC_FAT	GO:0030660~Golgi-associated vesicle membrane	2	3.0303	0.0680686	LOC653653, CLTC	32	29	12782	27.5474	0.999879	0.6763	55.8993
GOTERM_CC_FAT	GO:0030120~vesicle coat	2	3.0303	0.0882658	LOC653653, CLTC	32	38	12782	21.023	0.999993	0.731319	65.807
GOTERM_CC_FAT	GO:0030118~clathrin coat	2	3.0303	0.0904836	LOC653653, CLTC	32	39	12782	20.484	0.999995	0.702987	66.7606
GOTERM_MF_FAT	GO:0046966~thyroid hormone receptor binding	2	3.0303	0.0918863	NCOA3, MED13	40	32	12983	20.2859	0.999963	0.81783	66.0929
GOTERM_CC_FAT	GO:0008287~protein serine/threonine phosphatase complex	2	3.0303	0.0926962	PPM1D, PPM1E	32	40	12782	19.9719	0.999996	0.6776	67.6877
GOTERM_BP_FAT	GO:0030521~androgen receptor signaling pathway	2	3.0303	0.0940084	NCOA3, MED13	38	36	13528	19.7778	1	0.999695	74.8917

## Sheet: DAVID_Tissue_Expression_results
Category	Term	Count	%	PValue	Genes	List Total	Pop Hits	Pop Total	Fold Enrichment	Bonferroni	Benjamini	FDR
UNIGENE_EST_QUARTILE	breast (mammary gland) cancer_disease_3rd	32	48.4848	1.1923e-08	RAD51C, CYP24A1, TSHZ2, YPEL2, RPS6KB1, CLTC, PTRH2, ZMYND8, MIR21, RNFT1, SKA2, TLK2, APPBP2, C3ORF49, PSMD6, USP32, BCAS1, TBX2, LOC645638, MED13, METTL2A, TMEM49, TRIM37, HEATR6, TEX14, PPM1D, ZNF217, NCOA3, SULF2, ATXN7, TUBD1, DHX40	55	3874	17877	2.68486	9.06147e-07	9.06147e-07	1.25466e-05
UNIGENE_EST_QUARTILE	mammary gland_normal_3rd	33	50	4.6365e-08	RAD51C, CYP24A1, TSHZ2, LOC285401, YPEL2, INTS2, RPS6KB1, PTRH2, MIR21, RNFT1, TLK2, APPBP2, C3ORF49, PSMD6, USP32, NACA2, BCAS1, TBX2, LOC645638, MED13, TMEM49, TRIM37, HEATR6, TEX14, EYA2, ZNF217, NCOA3, SULF2, ATXN7, PRICKLE2, TUBD1, THOC7, DHX40	55	4350	17877	2.46579	3.52374e-06	1.76187e-06	4.87899e-05
CGAP_EST_QUARTILE	27090:mammary gland_neoplasia_3rd	6	9.09091	1.14912e-05	TMEM49, EYA2, RPS6KB1, APPBP2, MIR21, USP32	46	107	16152	19.6896	0.0136835	0.0136835	0.0185739
CGAP_EST_QUARTILE	23843:ovary_neoplasia_3rd	3	4.54545	0.000269863	TMEM49, EYA2, MIR21	46	9	16152	117.043	0.276467	0.149393	0.435343
CGAP_EST_QUARTILE	27097:mammary gland_neoplasia_3rd	4	6.06061	0.000505223	TMEM49, SULF2, MIR21, USP32	46	56	16152	25.0807	0.454425	0.182882	0.813572
CGAP_EST_QUARTILE	21772:placenta_normal_3rd	4	6.06061	0.000649608	TBX2, ATXN7, RPS6KB1, ZMYND8	46	61	16152	23.0249	0.541196	0.176987	1.04494
CGAP_EST_QUARTILE	924:uncharacterized tissue_normal_3rd	4	6.06061	0.00105373	TMEM49, BACH1, MED13, MIR21	46	72	16152	19.5072	0.717503	0.22339	1.68981
CGAP_EST_QUARTILE	27100:mammary gland_neoplasia_3rd	4	6.06061	0.00123247	TMEM49, RPS6KB1, MIR21, USP32	46	76	16152	18.4805	0.772052	0.218421	1.97377
CGAP_EST_QUARTILE	19516:uncharacterized tissue_normal_3rd	4	6.06061	0.00132856	TMEM49, DHX40, CLTC, MIR21	46	78	16152	18.0067	0.796889	0.203649	2.12612
UNIGENE_EST_QUARTILE	pharyngeal tumor_disease_3rd	15	22.7273	0.00178293	CAPS, BACH1, BCAS1, TSHZ2, YPEL2, MED13, PTRH2, ZMYND8, MIR21, HEATR6, TMEM49, EYA2, SULF2, NCOA3, ATXN7	55	1979	17877	2.46364	0.126829	0.0442012	1.86033
CGAP_EST_QUARTILE	11319:head and neck_neoplasia_3rd	3	4.54545	0.00273977	TMEM49, TUBD1, MIR21	46	28	16152	37.6211	0.962727	0.337137	4.33802
CGAP_EST_QUARTILE	16891:mammary gland_neoplasia_3rd	4	6.06061	0.00302391	TMEM49, ZNF217, APPBP2, MIR21	46	104	16152	13.505	0.973515	0.331997	4.77766
CGAP_EST_QUARTILE	16003:uteru_uncharacterized histology_3rd	4	6.06061	0.00327685	TMEM49, EYA2, PSMD6, MIR21	46	107	16152	13.1264	0.980462	0.325335	5.16742
CGAP_EST_QUARTILE	13768:mammary gland_neoplasia_3rd	3	4.54545	0.00379331	TMEM49, ZNF217, MIR21	46	33	16152	31.9209	0.989505	0.339169	5.95864
CGAP_SAGE_QUARTILE	124:cerebellum_medulloblastoma, cerebellum_3rd	13	19.697	0.00398507	RAD51C, YPEL2, METTL2A, PTRH2, CLTC, PPM1E, EYA2, RNFT1, CA4, SUMO1P1, SKA2, APPBP2, USP32	46	1824	15839	2.45408	0.727939	0.727939	5.26009
CGAP_SAGE_QUARTILE	79:mammary gland_carcinoma_3rd	12	18.1818	0.00425095	TMEM49, RAD51C, SULF2, PFDN4, DHX40, C3ORF14, PSMD6, PTRH2, CLTC, MIR21, ZMYND8, USP32	46	1597	15839	2.5873	0.750617	0.500617	5.60176
CGAP_SAGE_QUARTILE	78:mammary gland_carcinoma_3rd	12	18.1818	0.00425095	TMEM49, RAD51C, SULF2, PFDN4, DHX40, C3ORF14, PSMD6, PTRH2, CLTC, MIR21, ZMYND8, USP32	46	1597	15839	2.5873	0.750617	0.500617	5.60176
CGAP_EST_QUARTILE	40295:uncharacterized tissue_uncharacterized histology_3rd	4	6.06061	0.00506638	TMEM49, PRICKLE2, PTRH2, MIR21	46	125	16152	11.2362	0.997735	0.398003	7.88259
CGAP_EST_QUARTILE	16111:colon_normal_3rd	3	4.54545	0.0063739	TMEM49, MED13, MIR21	46	43	16152	24.4975	0.999532	0.445535	9.82012
GNF_U133A_QUARTILE	Thalamus_3rd	14	21.2121	0.00741269	BACH1, RAD51C, C3ORF14, CLTC, TRIM37, TEX14, ZNF217, PFDN4, RNFT1, TLK2, APPBP2, PSMD6, USP32, NACA2	44	1927	13036	2.15247	0.440294	0.440294	7.56847
CGAP_EST_QUARTILE	20269:placenta_normal_3rd	4	6.06061	0.00749064	TMEM49, TBX2, CLTC, MIR21	46	144	16152	9.75362	0.999878	0.474778	11.4446
GNF_U133A_QUARTILE	bone marrow_3rd	14	21.2121	0.00764257	CYP24A1, BCAS1, TSHZ2, PRR11, METTL2A, CLTC, ZMYND8, HEATR6, ADAMTS9, EYA2, NCOA3, PFDN4, RNFT1, APPBP2	44	1934	13036	2.14468	0.450315	0.258593	7.79465
CGAP_EST_QUARTILE	17703:uncharacterized tissue_uncharacterized histology_3rd	2	3.0303	0.00833535	TMEM49, MIR21	46	3	16152	234.087	0.999956	0.487813	12.6551
CGAP_EST_QUARTILE	496:cerebrum_normal_3rd	3	4.54545	0.00854073	BCAS1, C17ORF71, CLTC	46	50	16152	21.0678	0.999966	0.474166	12.9471
CGAP_EST_QUARTILE	38079:muscle_normal_3rd	5	7.57576	0.0129319	C17ORF71, PFDN4, CA4, DHX40, PSMD6	46	328	16152	5.3526	1	0.600695	18.9746
UNIGENE_EST_QUARTILE	liver tumor_disease_3rd	16	24.2424	0.0138247	BACH1, CYP24A1, RAD51C, PTPRG, LOC645638, PTRH2, CLTC, MIR21, HEATR6, TRIM37, TMEM49, TEX14, ZNF217, PFDN4, RNFT1, APPBP2	55	2746	17877	1.89388	0.652852	0.232411	13.6267
CGAP_EST_QUARTILE	39035:mammary gland_neoplasia_3rd	4	6.06061	0.0158292	RAD51C, RNFT1, RPS6KB1, C3ORF14	46	190	16152	7.39222	1	0.654526	22.7348
UNIGENE_EST_QUARTILE	stomach_normal_3rd	18	27.2727	0.0177693	BCAS1, LOC645638, YPEL2, INTS2, RPS6KB1, MED13, MIR21, TMEM49, TRIM37, PPM1D, EYA2, SULF2, NCOA3, ATXN7, PRICKLE2, CA4, APPBP2, PSMD6	55	3366	17877	1.73816	0.744008	0.238543	17.1939
CGAP_SAGE_QUARTILE	414:cerebellum_medulloblastoma_3rd	11	16.6667	0.0192736	RAD51C, C17ORF71, PPM1E, YPEL2, PRICKLE2, CA4, SKA2, DHX40, C3ORF14, PTRH2, CLTC	46	1705	15839	2.22146	0.998244	0.879348	23.1537
CGAP_EST_QUARTILE	16687:mammary gland_normal_3rd	2	3.0303	0.0193435	BACH1, ZMYND8	46	7	16152	100.323	1	0.708478	27.076
CGAP_EST_QUARTILE	11094:kidney_uncharacterized histology_3rd	2	3.0303	0.0193435	TMEM49, MIR21	46	7	16152	100.323	1	0.708478	27.076
CGAP_EST_QUARTILE	10897:mammary gland_neoplasia_3rd	2	3.0303	0.0193435	TMEM49, MIR21	46	7	16152	100.323	1	0.708478	27.076
UNIGENE_EST_QUARTILE	tongue_normal_3rd	19	28.7879	0.0197143	TSHZ2, LOC285401, LOC645638, INTS2, RPS6KB1, C3ORF14, CLTC, MIR21, TMEM49, HEATR6, ZNF217, SULF2, NCOA3, ATXN7, PRICKLE2, TUBD1, RNFT1, TLK2, USP32	55	3681	17877	1.67772	0.779808	0.222918	18.9032
CGAP_SAGE_QUARTILE	168:uncharacterized tissue_mixture of human cancer cell lines_3rd	11	16.6667	0.0203805	TMEM49, BACH1, RAD51C, SULF2, PFDN4, SKA2, SUMO1P1, DHX40, PSMD6, PTRH2, MIR21	46	1720	15839	2.20209	0.998785	0.813285	24.3191
GNF_U133A_QUARTILE	Testis Seminiferous Tubule_3rd	15	22.7273	0.0216936	BACH1, RAD51C, TSHZ2, RPS6KB1, TEX14, ATXN7, PFDN4, TUBD1, RNFT1, CA4, TLK2, APPBP2, PSMD6, USP32, NACA2	44	2446	13036	1.81688	0.819266	0.434612	20.7051
CGAP_EST_QUARTILE	20806:mammary gland_normal_3rd	2	3.0303	0.0220769	TMEM49, MIR21	46	8	16152	87.7826	1	0.737718	30.2931
UNIGENE_EST_QUARTILE	pharynx_normal_3rd	12	18.1818	0.0238209	TMEM49, BACH1, BCAS1, TSHZ2, EYA2, NCOA3, SULF2, ATXN7, YPEL2, MED13, MIR21, ZMYND8	55	1889	17877	2.06482	0.839955	0.230302	22.4077
CGAP_EST_QUARTILE	2946:colon_neoplasia_3rd	2	3.0303	0.0248027	TMEM49, MIR21	46	9	16152	78.029	1	0.761641	33.3685
CGAP_EST_QUARTILE	19059:colon_neoplasia_3rd	2	3.0303	0.0275212	TMEM49, MIR21	46	10	16152	70.2261	1	0.781492	36.3083
CGAP_SAGE_QUARTILE	159:vascular_high-grade comedo DCIS endothelium_3rd	9	13.6364	0.0276983	TMEM49, BACH1, SULF2, TBX2, YPEL2, THOC7, SUMO1P1, RPS6KB1, MIR21	46	1294	15839	2.39485	0.999895	0.839812	31.6214
CGAP_EST_QUARTILE	16816:mammary gland_neoplasia_3rd	3	4.54545	0.032784	PTRH2, CLTC, USP32	46	102	16152	10.3274	1	0.824073	41.6572
CGAP_EST_QUARTILE	11323:head and neck_neoplasia_3rd	3	4.54545	0.032784	PRICKLE2, PTRH2, USP32	46	102	16152	10.3274	1	0.824073	41.6572
CGAP_EST_QUARTILE	6483:mammary gland_neoplasia_3rd	3	4.54545	0.0333749	TSHZ2, SULF2, APPBP2	46	103	16152	10.2271	1	0.81655	42.2308
CGAP_EST_QUARTILE	33755:cerebellum_normal_3rd	5	7.57576	0.0353372	TMEM49, C17ORF71, PFDN4, SKA2, MIR21	46	447	16152	3.92763	1	0.821906	44.0976
UNIGENE_EST_QUARTILE	mixed (normal and tumor)_disease_3rd	15	22.7273	0.0354452	CAPS, BCAS1, TSHZ2, C17ORF71, MED13, PTRH2, ZMYND8, MIR21, TMEM49, ZNF217, EYA2, SULF2, ATXN7, SKA2, USP32	55	2801	17877	1.74064	0.935606	0.290249	31.5975
CGAP_EST_QUARTILE	1053:uncharacterized tissue_uncharacterized histology_3rd	2	3.0303	0.0356322	SULF2, APPBP2	46	13	16152	54.0201	1	0.812351	44.3733
CGAP_SAGE_QUARTILE	506:white blood cells_invasive breast tumor (~2 cm), extensive high-grade comedo DCIS (~4 cm), positive lymph nodes_3rd	10	15.1515	0.0393781	EYA2, YPEL2, PFDN4, TUBD1, THOC7, RPS6KB1, INTS2, METTL2A, PSMD6, PTRH2	46	1646	15839	2.0919	0.999998	0.887275	41.9375
UNIGENE_EST_QUARTILE	retinoblastoma_disease_3rd	15	22.7273	0.039407	RAD51C, C17ORF82, C17ORF71, PTPRG, METTL2A, TRIM37, TEX14, PPM1D, EYA2, PPM1E, PFDN4, TUBD1, SKA2, TLK2, PSMD6	55	2841	17877	1.71614	0.952903	0.287877	34.4969
CGAP_EST_QUARTILE	19306:uteru_neoplasia_3rd	3	4.54545	0.0407856	TMEM49, TLK2, MIR21	46	115	16152	9.15992	1	0.84263	48.9886
CGAP_EST_QUARTILE	16691:mammary gland_normal_3rd	2	3.0303	0.0410027	RPS6KB1, PSMD6	46	15	16152	46.8174	1	0.833507	49.1749
CGAP_EST_QUARTILE	16663:mammary gland_normal_3rd	2	3.0303	0.0410027	TMEM49, MIR21	46	15	16152	46.8174	1	0.833507	49.1749
CGAP_EST_QUARTILE	21318:lung_neoplasia_3rd	3	4.54545	0.0420762	TMEM49, RAD51C, MIR21	46	117	16152	9.00334	1	0.830905	50.0869
CGAP_EST_QUARTILE	21557:cerebrum_normal_3rd	3	4.54545	0.0420762	TMEM49, MIR21, ZMYND8	46	117	16152	9.00334	1	0.830905	50.0869
CGAP_EST_QUARTILE	23736:uncharacterized tissue_neoplasia_3rd	2	3.0303	0.0436769	ATXN7, ZMYND8	46	16	16152	43.8913	1	0.832185	51.4182
CGAP_EST_QUARTILE	19105:head and neck_neoplasia_3rd	3	4.54545	0.0447032	TMEM49, ATXN7, MIR21	46	121	16152	8.70571	1	0.82947	52.2542
CGAP_EST_QUARTILE	11090:kidney_uncharacterized histology_3rd	3	4.54545	0.0453694	TMEM49, SKA2, MIR21	46	122	16152	8.63435	1	0.824428	52.7895
CGAP_EST_QUARTILE	19799:uncharacterized tissue_neoplasia_3rd	2	3.0303	0.0463439	INTS2, MED13	46	17	16152	41.3095	1	0.821666	53.5626
CGAP_EST_QUARTILE	19965:colon_neoplasia_3rd	2	3.0303	0.0463439	TMEM49, MIR21	46	17	16152	41.3095	1	0.821666	53.5626
UP_TISSUE	Testis	19	28.7879	0.0480046	C17ORF71, EFCAB3, INTS2, RPS6KB1, CLTC, PTRH2, ZMYND8, TRIM37, TEX14, PPM1D, PPM1E, ATXN7, RNFT1, THOC7, DHX40, TLK2, PSMD6, NACA2, USP32	54	4211	18201	1.52079	0.961104	0.961104	39.528
CGAP_EST_QUARTILE	17568:thyroid_neoplasia_3rd	2	3.0303	0.0490037	TMEM49, MIR21	46	18	16152	39.0145	1	0.829986	55.6125
CGAP_SAGE_QUARTILE	77:mammary gland_carcinoma_3rd	9	13.6364	0.0492819	TMEM49, RAD51C, SULF2, PFDN4, RPS6KB1, PSMD6, PTRH2, CLTC, MIR21	46	1449	15839	2.13867	1	0.904975	49.535
CGAP_EST_QUARTILE	21207:thyroid_normal_3rd	3	4.54545	0.0501347	EYA2, SULF2, TLK2	46	129	16152	8.16582	1	0.828302	56.4582
GNF_U133A_QUARTILE	Testis Interstitial_3rd	17	25.7576	0.0514499	BACH1, RAD51C, PTPRG, PRR11, C3ORF14, ZMYND8, MIR21, TRIM37, TEX14, PPM1E, ATXN7, RNFT1, TLK2, APPBP2, PSMD6, USP32, NACA2	44	3262	13036	1.54403	0.983756	0.642994	42.8063
GNF_U133A_QUARTILE	TestisLeydig Cell_3rd	12	18.1818	0.0514596	BACH1, RAD51C, TEX14, PPM1E, PFDN4, RNFT1, TLK2, C3ORF14, APPBP2, PSMD6, NACA2, USP32	44	1974	13036	1.80105	0.983769	0.561398	42.8125
CGAP_EST_QUARTILE	13778:mammary gland_neoplasia_3rd	3	4.54545	0.0515284	SULF2, THOC7, ZMYND8	46	131	16152	8.04115	1	0.828295	57.4795
UNIGENE_EST_QUARTILE	urinary bladder tumor_disease_3rd	15	22.7273	0.0527302	BCAS1, RAD51C, TBX2, RPS6KB1, METTL2A, PTRH2, CLTC, ZMYND8, ATXN7, PRICKLE2, RNFT1, THOC7, SKA2, DHX40, APPBP2	55	2957	17877	1.64881	0.983707	0.337478	43.45
CGAP_EST_QUARTILE	27103:mammary gland_neoplasia_3rd	3	4.54545	0.052936	ATXN7, THOC7, CLTC	46	133	16152	7.92024	1	0.828382	58.4882
CGAP_EST_QUARTILE	16628:mammary gland_normal_3rd	3	4.54545	0.0536449	BACH1, ZNF217, CLTC	46	134	16152	7.86113	1	0.824432	58.9877
CGAP_EST_QUARTILE	20831:colon_neoplasia_3rd	3	4.54545	0.0550731	TMEM49, MIR21, ZMYND8	46	136	16152	7.74552	1	0.824752	59.9768
CGAP_EST_QUARTILE	16050:uteru_uncharacterized histology_3rd	3	4.54545	0.0594376	TMEM49, PTRH2, MIR21	46	142	16152	7.41825	1	0.840671	62.8627
CGAP_EST_QUARTILE	16021:uteru_uncharacterized histology_3rd	2	3.0303	0.0595702	ATXN7, MED13	46	22	16152	31.9209	1	0.834057	62.9472
GNF_U133A_QUARTILE	Cingulate Cortex_3rd	12	18.1818	0.060279	CYP24A1, FEZF2, ADAMTS9, TBX2, PFDN4, PRR11, RNFT1, METTL2A, APPBP2, CLTC, ZMYND8, NACA2	44	2026	13036	1.75482	0.992167	0.554358	48.193
CGAP_EST_QUARTILE	21943:uteru_neoplasia_3rd	2	3.0303	0.0621938	TMEM49, MIR21	46	23	16152	30.5331	1	0.840083	64.5833
UP_TISSUE	Epithelium	13	19.697	0.0622062	BACH1, PRR11, RPS6KB1, MED13, CLTC, ZMYND8, TRIM37, ZNF217, NCOA3, ATXN7, TLK2, USP32, NACA2	54	2567	18201	1.70694	0.985576	0.8799	48.1422
GNF_U133A_QUARTILE	BM-CD105+Endothelial_3rd	18	27.2727	0.0624963	BACH1, CYP24A1, TSHZ2, PTPRG, METTL2A, CLTC, ZMYND8, ID2B, HEATR6, FEZF2, PPM1E, PFDN4, TUBD1, RNFT1, CA4, LOC653653, APPBP2, NACA2	44	3614	13036	1.47563	0.993485	0.512809	49.4716
CGAP_EST_QUARTILE	40177:uncharacterized tissue_normal_3rd	3	4.54545	0.0631637	TMEM49, CLTC, MIR21	46	147	16152	7.16593	1	0.837864	65.1708
CGAP_EST_QUARTILE	27107:mammary gland_neoplasia_3rd	3	4.54545	0.0639183	SKA2, RPS6KB1, MED13	46	148	16152	7.11751	1	0.83469	65.6215
CGAP_EST_QUARTILE	16033:uteru_uncharacterized histology_3rd	3	4.54545	0.0646761	TMEM49, MIR21, ZMYND8	46	149	16152	7.06974	1	0.831616	66.0686
CGAP_EST_QUARTILE	16027:uteru_uncharacterized histology_3rd	2	3.0303	0.0648103	TMEM49, MIR21	46	24	16152	29.2609	1	0.825621	66.1473
CGAP_EST_QUARTILE	13721:uncharacterized tissue_neoplasia_3rd	2	3.0303	0.0648103	TMEM49, MIR21	46	24	16152	29.2609	1	0.825621	66.1473
CGAP_EST_QUARTILE	445:skin_normal_3rd	3	4.54545	0.0662007	TMEM49, BACH1, MIR21	46	151	16152	6.9761	1	0.82576	66.9518
CGAP_EST_QUARTILE	13812:kidney_uncharacterized histology_3rd	2	3.0303	0.0674197	TMEM49, MIR21	46	25	16152	28.0904	1	0.825101	67.6423
CGAP_EST_QUARTILE	21231:kidney_neoplasia_3rd	2	3.0303	0.0674197	TMEM49, MIR21	46	25	16152	28.0904	1	0.825101	67.6423
GNF_U133A_QUARTILE	Whole Brain_3rd	18	27.2727	0.0675326	BACH1, C17ORF71, RPS6KB1, MED13, ZMYND8, MIR21, PPM1D, ZNF217, NCOA3, ATXN7, RNFT1, THOC7, CA4, LOC653653, DHX40, TLK2, APPBP2, USP32	44	3648	13036	1.46187	0.99572	0.494259	52.2701
UP_TISSUE	Eye	7	10.6061	0.0718157	C17ORF82, EYA2, PRR11, TUBD1, SKA2, RPS6KB1, ZMYND8	54	1009	18201	2.33834	0.992691	0.805932	53.3255
CGAP_SAGE_QUARTILE	412:cerebellum_ large cell medulloblastoma_3rd	9	13.6364	0.0754334	FEZF2, PPM1E, YPEL2, SKA2, RPS6KB1, C3ORF14, CLTC, ZMYND8, USP32	46	1584	15839	1.9564	1	0.959076	65.4008
CGAP_SAGE_QUARTILE	131:mammary gland_breast myoepithelium_3rd	7	10.6061	0.0771992	TMEM49, BCAS1, CYP24A1, PRICKLE2, RPS6KB1, METTL2A, MIR21	46	1058	15839	2.27815	1	0.945533	66.2844
CGAP_EST_QUARTILE	21643:brain_neoplasia_3rd	3	4.54545	0.0772026	TMEM49, LOC645638, MIR21	46	165	16152	6.38419	1	0.859985	72.7137
CGAP_EST_QUARTILE	20250:colon_neoplasia_3rd	2	3.0303	0.077786	TMEM49, MIR21	46	29	16152	24.2159	1	0.856562	72.9913
CGAP_EST_QUARTILE	492:thymu_normal_3rd	3	4.54545	0.0829076	MED13, CLTC, ZMYND8	46	172	16152	6.12437	1	0.869281	75.3165
CGAP_SAGE_QUARTILE	150:brain_ependymoma_3rd	9	13.6364	0.0829323	CAPS, TMEM49, SULF2, PRICKLE2, SKA2, TLK2, APPBP2, CLTC, MIR21	46	1617	15839	1.91647	1	0.940532	69.0112
CGAP_EST_QUARTILE	16809:mammary gland_neoplasia_3rd	2	3.0303	0.0854868	TMEM49, MIR21	46	32	16152	21.9457	1	0.872611	76.415
CGAP_SAGE_QUARTILE	386:cerebellum_medulloblastoma with neuroblastic differentiation_3rd	9	13.6364	0.0857685	RAD51C, PPM1E, YPEL2, CA4, SKA2, C3ORF14, METTL2A, PTRH2, CLTC	46	1629	15839	1.90235	1	0.929879	70.2833
CGAP_EST_QUARTILE	464:lung_normal_3rd	3	4.54545	0.0870606	TMEM49, MIR21, SNTN	46	177	16152	5.95136	1	0.872623	77.0626
CGAP_EST_QUARTILE	6504:colon_neoplasia_3rd	2	3.0303	0.0931247	TMEM49, MIR21	46	35	16152	20.0646	1	0.88587	79.4052
CGAP_EST_QUARTILE	21610:brain_neoplasia_3rd	3	4.54545	0.0972768	TMEM49, RPS6KB1, MIR21	46	189	16152	5.5735	1	0.892579	80.8777
GNF_U133A_QUARTILE	Amygdala_3rd	14	21.2121	0.0974517	RAD51C, TSHZ2, PRR11, METTL2A, CLTC, ZMYND8, ID2B, ADAMTS9, ATXN7, PFDN4, RNFT1, CA4, APPBP2, NACA2	44	2727	13036	1.52102	0.999664	0.588777	66.1955
UNIGENE_EST_QUARTILE	neonate (< 4 weeks old)_development_3rd	12	18.1818	0.0977102	TMEM49, TEX14, PPM1D, C17ORF71, YPEL2, TBX4, SKA2, TLK2, C3ORF14, PTRH2, MIR21, NACA2	55	2385	17877	1.6354	0.999596	0.508547	66.1073
UNIGENE_EST_QUARTILE	esophageal tumor_disease_3rd	13	19.697	0.0977486	BACH1, C17ORF71, TBX2, INTS2, METTL2A, MED13, MIR21, TRIM37, TMEM49, PPM1D, EYA2, SULF2, NCOA3	55	2666	17877	1.58495	0.999597	0.478716	66.1225
CGAP_EST_QUARTILE	962:uncharacterized tissue_normal_3rd	3	4.54545	0.0981433	TMEM49, RPS6KB1, MIR21	46	190	16152	5.54416	1	0.890488	81.1723
CGAP_EST_QUARTILE	16016:uteru_uncharacterized histology_3rd	3	4.54545	0.0998829	SKA2, CLTC, USP32	46	192	16152	5.48641	1	0.890686	81.7508

## Sheet: DAVID_Disease_results
Category	Term	Count	%	PValue	Genes	List Total	Pop Hits	Pop Total	Fold Enrichment	Bonferroni	Benjamini	FDR
OMIM_DISEASE	Many sequence variants affecting diversity of adult human height	4	6.06061	0.00556715	TBX2, TBX4, BCAS3, NACA2	11	142	3671	9.40077	0.043679	0.043679	3.01005
GENETIC_ASSOCIATION_DB_DISEASE	breast cancer	4	6.06061	0.00721872	BACH1, RAD51C, CYP24A1, NCOA3	6	286	3028	7.05828	0.102977	0.102977	4.91232
GENETIC_ASSOCIATION_DB_DISEASE_CLASS	CANCER	5	7.57576	0.0164675	BACH1, RAD51C, BCAS1, CYP24A1, NCOA3	6	774	3049	3.28273	0.0948255	0.0948255	7.63919

## Sheet: Protein interactions
Category	Term	Count	%	PValue	Genes	List Total	Pop Hits	Pop Total	Fold Enrichment	Bonferroni	Benjamini	FDR
UCSC_TFBS	FOXJ2	55	83.3333	9.89428e-09	BACH1, RAD51C, PRR11, INTS2, RPS6KB1, CLTC, ID2B, TLK2, LOC653653, PSMD6, PTPRG, C17ORF64, MED13, METTL2A, TRIM37, ADAMTS9, PPM1D, EYA2, PPM1E, NCOA3, DOK5, PFDN4, THOC7, CA4, CAPS, TSHZ2, LOC285401, C17ORF71, YPEL2, EFCAB3, C3ORF14, PTRH2, ZMYND8, SYNPR, RNFT1, SUMO1P1, SKA2, APPBP2, BCAS3, NACA2, USP32, BCAS1, C17ORF82, TBX2, TBX4, GDPD1, TMEM49, FEZF2, TEX14, ZNF217, SULF2, ATXN7, PRICKLE2, TU…	61	10934	19536	1.61098	1.7315e-06	1.7315e-06	1.21299e-05
UCSC_TFBS	HFH3	41	62.1212	2.07968e-07	BACH1, RAD51C, TSHZ2, PRR11, RPS6KB1, INTS2, C3ORF14, CLTC, ZMYND8, ID2B, SYNPR, RNFT1, SKA2, SUMO1P1, LOC653653, TLK2, BCAS3, PSMD6, USP32, C17ORF82, BCAS1, TBX2, PTPRG, TBX4, MED13, TMEM49, TRIM37, FEZF2, TEX14, PPM1D, ADAMTS9, EYA2, PPM1E, NCOA3, SULF2, DOK5, ATXN7, TUBD1, CA4, THOC7, DHX40	61	6613	19536	1.9856	3.63937e-05	1.8197e-05	0.000254958
UCSC_TFBS	CDP	50	75.7576	7.41187e-07	CYP24A1, RAD51C, PRR11, INTS2, RPS6KB1, CLTC, ID2B, LOC653653, TLK2, C3ORF49, SCARNA20, PSMD6, PTPRG, MED13, SNTN, TRIM37, ADAMTS9, PPM1D, EYA2, PPM1E, NCOA3, DOK5, CA4, CAPS, TSHZ2, LOC285401, C17ORF71, YPEL2, EFCAB3, C3ORF14, ZMYND8, SYNPR, RNFT1, SUMO1P1, SKA2, BCAS3, NACA2, USP32, TBX4, GDPD1, HEATR6, TMEM49, FEZF2, TEX14, ZNF217, SULF2, ATXN7, PRICKLE2, TUBD1, DHX40	61	9950	19536	1.60936	0.000129699	4.3235e-05	0.000908656
UCSC_TFBS	HFH1	41	62.1212	4.5663e-06	BACH1, CYP24A1, TSHZ2, LOC285401, RPS6KB1, INTS2, C3ORF14, CLTC, PTRH2, ZMYND8, SYNPR, RNFT1, SKA2, SUMO1P1, LOC653653, APPBP2, TLK2, BCAS3, PSMD6, USP32, TBX2, PTPRG, TBX4, C17ORF64, MED13, METTL2A, SNTN, TMEM49, TRIM37, FEZF2, PPM1D, ADAMTS9, EYA2, PPM1E, NCOA3, DOK5, ATXN7, PFDN4, PRICKLE2, CA4, DHX40	61	7342	19536	1.78844	0.000798785	0.000199756	0.00559792
UCSC_TFBS	NFAT	39	59.0909	4.89367e-06	BACH1, CYP24A1, TSHZ2, LOC285401, YPEL2, PRR11, RPS6KB1, INTS2, C3ORF14, CLTC, PTRH2, ZMYND8, SYNPR, RNFT1, SKA2, LOC653653, TLK2, C3ORF49, BCAS3, SCARNA20, PSMD6, USP32, NACA2, C17ORF82, TBX2, PTPRG, TBX4, MED13, TMEM49, FEZF2, PPM1D, ADAMTS9, EYA2, PPM1E, NCOA3, SULF2, ATXN7, PRICKLE2, DHX40	61	6746	19536	1.8515	0.000856028	0.000171264	0.00599924
UCSC_TFBS	FOXO1	38	57.5758	1.45698e-05	TSHZ2, C17ORF71, PRR11, RPS6KB1, CLTC, PTRH2, ZMYND8, SYNPR, RNFT1, SUMO1P1, LOC653653, APPBP2, C3ORF49, BCAS3, USP32, C17ORF82, BCAS1, TBX2, PTPRG, TBX4, C17ORF64, MED13, GDPD1, TMEM49, TRIM37, TEX14, PPM1D, ADAMTS9, EYA2, ZNF217, PPM1E, NCOA3, ATXN7, PFDN4, PRICKLE2, CA4, THOC7, DHX40	61	6724	19536	1.80993	0.00254648	0.000424865	0.0178604
UCSC_TFBS	RSRFC4	41	62.1212	1.64094e-05	RAD51C, CYP24A1, TSHZ2, C17ORF71, YPEL2, PRR11, EFCAB3, RPS6KB1, C3ORF14, PTRH2, CLTC, ZMYND8, ID2B, SYNPR, SUMO1P1, LOC653653, APPBP2, TLK2, PSMD6, BCAS3, USP32, PTPRG, TBX4, C17ORF64, MED13, METTL2A, SNTN, GDPD1, TMEM49, TRIM37, HEATR6, FEZF2, TEX14, ADAMTS9, EYA2, PPM1E, SULF2, DOK5, ATXN7, PRICKLE2, DHX40	61	7682	19536	1.70929	0.00286755	0.000410154	0.0201153
UCSC_TFBS	FOXO4	44	66.6667	4.02324e-05	BACH1, CYP24A1, TSHZ2, LOC285401, YPEL2, PRR11, EFCAB3, RPS6KB1, INTS2, C3ORF14, CLTC, PTRH2, ZMYND8, ID2B, SYNPR, RNFT1, SUMO1P1, LOC653653, APPBP2, BCAS3, C17ORF82, TBX2, PTPRG, TBX4, C17ORF64, MED13, METTL2A, GDPD1, TMEM49, TRIM37, HEATR6, FEZF2, ADAMTS9, PPM1D, EYA2, ZNF217, PPM1E, NCOA3, SULF2, PFDN4, PRICKLE2, TUBD1, CA4, DHX40	61	8925	19536	1.57888	0.00701609	0.000879715	0.0493118
UCSC_TFBS	IRF7	39	59.0909	4.98987e-05	BACH1, RAD51C, TSHZ2, C17ORF71, YPEL2, PRR11, RPS6KB1, INTS2, C3ORF14, PTRH2, CLTC, ZMYND8, ID2B, RNFT1, SKA2, APPBP2, TLK2, C3ORF49, BCAS3, PSMD6, USP32, NACA2, PTPRG, TBX4, MED13, GDPD1, TMEM49, HEATR6, FEZF2, TEX14, ADAMTS9, ZNF217, PPM1E, NCOA3, SULF2, ATXN7, PRICKLE2, THOC7, DHX40	61	7368	19536	1.6952	0.00869448	0.000969807	0.0611563
UCSC_TFBS	LHX3	34	51.5152	7.46776e-05	BACH1, RAD51C, TSHZ2, YPEL2, PRR11, EFCAB3, INTS2, RPS6KB1, C3ORF14, ZMYND8, ID2B, SYNPR, RNFT1, SKA2, APPBP2, BCAS3, USP32, BCAS1, PTPRG, MED13, TMEM49, TRIM37, HEATR6, FEZF2, PPM1D, ADAMTS9, EYA2, PPM1E, NCOA3, SULF2, DOK5, ATXN7, PFDN4, PRICKLE2	61	5987	19536	1.81876	0.012984	0.00130605	0.0915127
UCSC_TFBS	PBX1	45	68.1818	7.74348e-05	RAD51C, CYP24A1, TSHZ2, EFCAB3, RPS6KB1, INTS2, C3ORF14, ZMYND8, ID2B, SYNPR, RNFT1, SUMO1P1, LOC653653, APPBP2, BCAS3, C3ORF49, SCARNA20, USP32, NACA2, C17ORF82, BCAS1, TBX2, PTPRG, C17ORF64, MED13, METTL2A, SNTN, TMEM49, TRIM37, HEATR6, FEZF2, TEX14, ADAMTS9, PPM1D, ZNF217, PPM1E, NCOA3, SULF2, DOK5, ATXN7, PRICKLE2, TUBD1, CA4, THOC7, DHX40	61	9470	19536	1.52184	0.0134602	0.00123121	0.09489
UCSC_TFBS	HNF1	44	66.6667	8.6928e-05	BACH1, RAD51C, CYP24A1, TSHZ2, C17ORF71, LOC285401, YPEL2, RPS6KB1, INTS2, C3ORF14, PTRH2, CLTC, ZMYND8, SYNPR, RNFT1, SKA2, SUMO1P1, LOC653653, TLK2, PSMD6, BCAS3, C3ORF49, SCARNA20, USP32, C17ORF82, BCAS1, TBX2, PTPRG, TBX4, MED13, GDPD1, TMEM49, TRIM37, FEZF2, TEX14, ADAMTS9, EYA2, ZNF217, PPM1E, DOK5, ATXN7, PRICKLE2, THOC7, CA4	61	9163	19536	1.53787	0.0150979	0.00126695	0.106517
UCSC_TFBS	NKX61	37	56.0606	0.000144991	BACH1, CYP24A1, TSHZ2, LOC285401, YPEL2, PRR11, RPS6KB1, INTS2, C3ORF14, CLTC, PTRH2, ZMYND8, SYNPR, RNFT1, SUMO1P1, TLK2, BCAS3, USP32, NACA2, LOC100131496, PTPRG, TBX4, MED13, TMEM49, HEATR6, FEZF2, PPM1D, ADAMTS9, EYA2, ZNF217, PPM1E, NCOA3, SULF2, DOK5, ATXN7, PRICKLE2, DHX40	61	7068	19536	1.67653	0.0250561	0.00195004	0.177607
UCSC_TFBS	HLF	35	53.0303	0.000199362	RAD51C, TSHZ2, C17ORF71, LOC285401, YPEL2, PRR11, EFCAB3, RPS6KB1, INTS2, C3ORF14, CLTC, PTRH2, ZMYND8, SYNPR, RNFT1, LOC653653, APPBP2, TLK2, BCAS3, USP32, BCAS1, LOC100131496, PTPRG, C17ORF64, MED13, METTL2A, GDPD1, TMEM49, HEATR6, FEZF2, TEX14, PPM1D, ADAMTS9, EYA2, THOC7	61	6562	19536	1.7082	0.0342901	0.00248917	0.244134
UCSC_TFBS	2012-10-01	58	87.8788	0.00025299	BACH1, CYP24A1, RAD51C, PRR11, RPS6KB1, INTS2, CLTC, ID2B, TLK2, LOC653653, C3ORF49, SCARNA20, PSMD6, LOC100131496, PTPRG, C17ORF64, MED13, SNTN, TRIM37, ADAMTS9, PPM1D, EYA2, PPM1E, NCOA3, DOK5, PFDN4, THOC7, CA4, CAPS, TSHZ2, LOC285401, C17ORF71, YPEL2, C3ORF14, PTRH2, ZMYND8, SYNPR, RNFT1, SUMO1P1, SKA2, APPBP2, BCAS3, USP32, BCAS1, C17ORF82, TBX2, TBX4, GDPD1, TMEM49, HEATR6, FEZF2, TEX14, ZN…	61	15177	19536	1.22391	0.0433129	0.00294758	0.309713
UCSC_TFBS	HNF3B	34	51.5152	0.000682896	CYP24A1, TSHZ2, LOC285401, INTS2, RPS6KB1, C3ORF14, CLTC, PTRH2, ZMYND8, SYNPR, RNFT1, TLK2, APPBP2, BCAS3, USP32, NACA2, TBX2, PTPRG, TBX4, C17ORF64, MED13, TMEM49, TRIM37, FEZF2, ADAMTS9, EYA2, ZNF217, PPM1E, SULF2, DOK5, PRICKLE2, TUBD1, CA4, DHX40	61	6653	19536	1.63669	0.112678	0.00744388	0.833986
UCSC_TFBS	BRN2	39	59.0909	0.00071447	CYP24A1, TSHZ2, C17ORF71, LOC285401, YPEL2, PRR11, RPS6KB1, INTS2, C3ORF14, PTRH2, CLTC, ID2B, SYNPR, RNFT1, SKA2, LOC653653, APPBP2, BCAS3, PSMD6, USP32, NACA2, BCAS1, PTPRG, TBX4, MED13, GDPD1, TMEM49, TRIM37, HEATR6, FEZF2, TEX14, ADAMTS9, PPM1E, SULF2, DOK5, ATXN7, PRICKLE2, TUBD1, DHX40	61	8218	19536	1.51986	0.117571	0.00733047	0.872392
UCSC_TFBS	CDC5	36	54.5455	0.000754429	BACH1, TSHZ2, YPEL2, EFCAB3, INTS2, RPS6KB1, C3ORF14, CLTC, PTRH2, ZMYND8, ID2B, SYNPR, RNFT1, LOC653653, TLK2, BCAS3, SCARNA20, PSMD6, USP32, NACA2, BCAS1, LOC100131496, PTPRG, TBX4, MED13, TMEM49, TRIM37, FEZF2, TEX14, ADAMTS9, EYA2, ZNF217, PPM1E, DOK5, ATXN7, DHX40	61	7294	19536	1.58067	0.123725	0.00731064	0.920975
UCSC_TFBS	MEIS1AHOXA9	30	45.4545	0.00109443	RAD51C, TSHZ2, C17ORF71, YPEL2, PRR11, INTS2, RPS6KB1, PTRH2, CLTC, SYNPR, RNFT1, SKA2, TLK2, C3ORF49, BCAS3, USP32, PTPRG, TBX4, MED13, SNTN, GDPD1, TRIM37, FEZF2, EYA2, ZNF217, PPM1E, DOK5, PRICKLE2, THOC7, DHX40	61	5638	19536	1.70413	0.174388	0.0100351	1.33348
UCSC_TFBS	CART1	37	56.0606	0.0011587	BACH1, RAD51C, CYP24A1, TSHZ2, C17ORF71, PRR11, INTS2, C3ORF14, CLTC, PTRH2, ID2B, SYNPR, LOC653653, BCAS3, SCARNA20, PSMD6, USP32, C17ORF82, TBX2, PTPRG, MED13, SNTN, GDPD1, TMEM49, TRIM37, HEATR6, FEZF2, ADAMTS9, EYA2, PPM1E, NCOA3, SULF2, DOK5, ATXN7, PRICKLE2, THOC7, DHX40	61	7757	19536	1.52761	0.183633	0.0100933	1.41129
UCSC_TFBS	NKX3A	36	54.5455	0.00166664	BACH1, TSHZ2, EFCAB3, RPS6KB1, INTS2, CLTC, ZMYND8, SYNPR, RNFT1, SKA2, LOC653653, APPBP2, TLK2, C3ORF49, BCAS3, SCARNA20, PSMD6, USP32, PTPRG, TBX4, C17ORF64, MED13, GDPD1, TMEM49, TRIM37, HEATR6, FEZF2, TEX14, PPM1D, ADAMTS9, PPM1E, SULF2, DOK5, ATXN7, TUBD1, DHX40	61	7578	19536	1.52144	0.25316	0.0138041	2.02416
UCSC_TFBS	FREAC7	37	56.0606	0.00185915	BACH1, RAD51C, TSHZ2, YPEL2, RPS6KB1, INTS2, C3ORF14, CLTC, PTRH2, ZMYND8, SYNPR, RNFT1, SUMO1P1, LOC653653, APPBP2, BCAS3, PSMD6, USP32, BCAS1, PTPRG, C17ORF64, MED13, GDPD1, TMEM49, TRIM37, FEZF2, ADAMTS9, EYA2, ZNF217, PPM1E, NCOA3, DOK5, ATXN7, PFDN4, PRICKLE2, THOC7, DHX40	61	7933	19536	1.49372	0.277945	0.0146934	2.25552
UCSC_TFBS	AP1	43	65.1515	0.00209795	BACH1, CYP24A1, TSHZ2, LOC285401, YPEL2, RPS6KB1, PTRH2, CLTC, ZMYND8, SYNPR, RNFT1, LOC653653, APPBP2, TLK2, PSMD6, C3ORF49, BCAS3, USP32, NACA2, C17ORF82, BCAS1, LOC100131496, TBX2, PTPRG, TBX4, C17ORF64, MED13, TMEM49, TRIM37, HEATR6, FEZF2, TEX14, ADAMTS9, PPM1D, EYA2, ZNF217, PPM1E, NCOA3, SULF2, DOK5, PRICKLE2, THOC7, DHX40	61	9952	19536	1.38377	0.307555	0.0158524	2.54183
UCSC_TFBS	MEF2	50	75.7576	0.00220083	BACH1, CYP24A1, RAD51C, PRR11, RPS6KB1, CLTC, ID2B, TLK2, LOC653653, C3ORF49, SCARNA20, PSMD6, PTPRG, C17ORF64, MED13, SNTN, TRIM37, ADAMTS9, PPM1D, EYA2, PPM1E, NCOA3, DOK5, THOC7, TSHZ2, C17ORF71, YPEL2, C3ORF14, PTRH2, ZMYND8, SYNPR, RNFT1, SUMO1P1, APPBP2, BCAS3, NACA2, USP32, TBX2, TBX4, GDPD1, HEATR6, TMEM49, FEZF2, TEX14, ZNF217, SULF2, ATXN7, PRICKLE2, TUBD1, DHX40	61	12495	19536	1.28156	0.319937	0.015937	2.66493
UCSC_TFBS	MRF2	38	57.5758	0.00224903	BACH1, RAD51C, CYP24A1, TSHZ2, C17ORF71, LOC285401, YPEL2, PRR11, RPS6KB1, INTS2, C3ORF14, CLTC, PTRH2, SYNPR, RNFT1, LOC653653, APPBP2, BCAS3, USP32, NACA2, C17ORF82, TBX2, PTPRG, C17ORF64, MED13, SNTN, GDPD1, TMEM49, TRIM37, TEX14, ADAMTS9, EYA2, PPM1E, NCOA3, SULF2, ATXN7, PRICKLE2, THOC7	61	8325	19536	1.46186	0.325662	0.0156374	2.72256
UCSC_TFBS	MSX1	33	50	0.00226262	TSHZ2, C17ORF71, YPEL2, PRR11, RPS6KB1, INTS2, C3ORF14, CLTC, ZMYND8, SYNPR, RNFT1, APPBP2, TLK2, BCAS3, PSMD6, USP32, NACA2, BCAS1, PTPRG, TBX4, C17ORF64, MED13, METTL2A, GDPD1, TMEM49, TRIM37, HEATR6, FEZF2, TEX14, ADAMTS9, PPM1E, ATXN7, PRICKLE2	61	6772	19536	1.56064	0.327268	0.0151308	2.73881
UCSC_TFBS	CHX10	33	50	0.00255955	BACH1, TSHZ2, LOC285401, YPEL2, RPS6KB1, C3ORF14, CLTC, PTRH2, ZMYND8, ID2B, SYNPR, RNFT1, LOC653653, BCAS3, C17ORF82, LOC100131496, TBX2, PTPRG, TBX4, MED13, TMEM49, TRIM37, FEZF2, TEX14, ADAMTS9, EYA2, PPM1E, ZNF217, SULF2, NCOA3, PRICKLE2, TUBD1, DHX40	61	6818	19536	1.55011	0.361411	0.0164737	3.09306
UCSC_TFBS	SRF	48	72.7273	0.00260218	BACH1, RAD51C, TSHZ2, C17ORF71, LOC285401, YPEL2, PRR11, RPS6KB1, INTS2, C3ORF14, PTRH2, CLTC, ZMYND8, SYNPR, RNFT1, LOC653653, APPBP2, TLK2, PSMD6, BCAS3, USP32, NACA2, C17ORF82, BCAS1, TBX2, PTPRG, TBX4, C17ORF64, MED13, GDPD1, TMEM49, TRIM37, HEATR6, FEZF2, TEX14, ADAMTS9, PPM1D, EYA2, ZNF217, PPM1E, NCOA3, SULF2, DOK5, ATXN7, PRICKLE2, TUBD1, CA4, DHX40	61	11813	19536	1.30133	0.36617	0.0161529	3.14383
UCSC_TFBS	CEBPB	40	60.6061	0.00315649	BACH1, RAD51C, CYP24A1, TSHZ2, PRR11, RPS6KB1, C3ORF14, CLTC, PTRH2, ZMYND8, SYNPR, RNFT1, SKA2, SUMO1P1, LOC653653, APPBP2, TLK2, BCAS3, PSMD6, USP32, NACA2, C17ORF82, TBX2, PTPRG, TBX4, MED13, GDPD1, TMEM49, TRIM37, FEZF2, TEX14, PPM1D, ADAMTS9, ZNF217, PPM1E, NCOA3, SULF2, PRICKLE2, TUBD1, DHX40	61	9112	19536	1.40589	0.424928	0.0188971	3.80168
UCSC_TFBS	EVI1	53	80.303	0.00337524	BACH1, RAD51C, PRR11, INTS2, RPS6KB1, CLTC, ID2B, TLK2, LOC653653, SCARNA20, PSMD6, LOC100131496, PTPRG, C17ORF64, MED13, SNTN, TRIM37, ADAMTS9, PPM1D, EYA2, PPM1E, NCOA3, DOK5, CA4, TSHZ2, LOC285401, C17ORF71, YPEL2, C3ORF14, PTRH2, ZMYND8, SYNPR, RNFT1, SUMO1P1, SKA2, APPBP2, BCAS3, USP32, C17ORF82, BCAS1, TBX2, TBX4, GDPD1, TMEM49, HEATR6, FEZF2, TEX14, ZNF217, SULF2, ATXN7, PRICKLE2, TUBD1, D…	61	13849	19536	1.22564	0.446596	0.019529	4.06016
UCSC_TFBS	E4BP4	33	50	0.00476045	CAPS, TSHZ2, LOC285401, YPEL2, RPS6KB1, C3ORF14, CLTC, PTRH2, ZMYND8, SYNPR, RNFT1, LOC653653, TLK2, APPBP2, BCAS3, PSMD6, USP32, BCAS1, LOC100131496, PTPRG, MED13, TRIM37, FEZF2, TEX14, PPM1D, ADAMTS9, EYA2, ZNF217, DOK5, ATXN7, PRICKLE2, TUBD1, DHX40	61	7060	19536	1.49698	0.566155	0.0265781	5.68219
UCSC_TFBS	GATA1	52	78.7879	0.00634541	BACH1, CYP24A1, RAD51C, PRR11, INTS2, RPS6KB1, CLTC, ID2B, TLK2, LOC653653, C3ORF49, SCARNA20, PSMD6, LOC100131496, PTPRG, MED13, TRIM37, ADAMTS9, PPM1D, EYA2, PPM1E, NCOA3, DOK5, THOC7, CA4, TSHZ2, C17ORF71, YPEL2, C3ORF14, PTRH2, ZMYND8, SYNPR, RNFT1, SUMO1P1, SKA2, APPBP2, BCAS3, USP32, C17ORF82, BCAS1, TBX2, TBX4, GDPD1, TMEM49, HEATR6, FEZF2, TEX14, ZNF217, SULF2, ATXN7, PRICKLE2, DHX40	61	13713	19536	1.21444	0.671752	0.0342131	7.50721
UCSC_TFBS	FREAC4	34	51.5152	0.00678283	TSHZ2, C17ORF71, YPEL2, PRR11, RPS6KB1, C3ORF14, PTRH2, CLTC, ID2B, SYNPR, RNFT1, SKA2, LOC653653, BCAS3, SCARNA20, USP32, C17ORF82, BCAS1, TBX2, PTPRG, TBX4, MED13, METTL2A, TRIM37, HEATR6, FEZF2, TEX14, PPM1D, ADAMTS9, EYA2, ATXN7, PRICKLE2, CA4, DHX40	61	7516	19536	1.44877	0.696095	0.0354486	8.00515
UCSC_TFBS	OCT	34	51.5152	0.00740646	RAD51C, TSHZ2, C17ORF71, PRR11, INTS2, RPS6KB1, CLTC, PTRH2, ZMYND8, ID2B, SYNPR, RNFT1, SUMO1P1, LOC653653, TLK2, APPBP2, BCAS3, USP32, PTPRG, TBX4, MED13, GDPD1, TMEM49, HEATR6, FEZF2, TEX14, ADAMTS9, EYA2, ZNF217, NCOA3, DOK5, PRICKLE2, TUBD1, DHX40	61	7554	19536	1.44148	0.727728	0.0375405	8.71078
UCSC_TFBS	IRF1	22	33.3333	0.00751255	BCAS1, RAD51C, TSHZ2, C17ORF71, TBX2, PTPRG, TBX4, PRR11, RPS6KB1, TMEM49, FEZF2, ADAMTS9, SYNPR, ZNF217, PPM1E, NCOA3, DOK5, ATXN7, LOC653653, TLK2, BCAS3, USP32	61	4059	19536	1.73584	0.732774	0.0370026	8.83033
UCSC_TFBS	TAL1BETAITF2	38	57.5758	0.00799258	BACH1, RAD51C, TSHZ2, LOC285401, YPEL2, PRR11, RPS6KB1, C3ORF14, PTRH2, CLTC, ZMYND8, ID2B, SYNPR, SKA2, SUMO1P1, LOC653653, TLK2, BCAS3, USP32, NACA2, C17ORF82, TBX2, PTPRG, TBX4, MED13, TMEM49, TRIM37, HEATR6, FEZF2, TEX14, PPM1D, ADAMTS9, EYA2, PPM1E, SULF2, DOK5, ATXN7, PRICKLE2	61	8860	19536	1.37359	0.754466	0.0382579	9.36945
UCSC_TFBS	GATA	33	50	0.00823072	TSHZ2, C17ORF71, YPEL2, PRR11, EFCAB3, INTS2, CLTC, PTRH2, ZMYND8, SYNPR, TLK2, BCAS3, PSMD6, USP32, C17ORF82, BCAS1, TBX2, PTPRG, TBX4, MED13, GDPD1, TMEM49, TRIM37, ADAMTS9, EYA2, ZNF217, PPM1E, NCOA3, DOK5, ATXN7, PRICKLE2, CA4, THOC7	61	7290	19536	1.44975	0.764569	0.038336	9.63582
UCSC_TFBS	TATA	38	57.5758	0.00824191	BACH1, CYP24A1, TSHZ2, C17ORF71, LOC285401, YPEL2, PRR11, EFCAB3, CLTC, PTRH2, ZMYND8, ID2B, SYNPR, LOC653653, APPBP2, PSMD6, BCAS3, USP32, NACA2, PTPRG, TBX4, C17ORF64, MED13, GDPD1, TMEM49, TRIM37, PPM1D, ADAMTS9, EYA2, ZNF217, PPM1E, NCOA3, SULF2, DOK5, ATXN7, PRICKLE2, CA4, DHX40	61	8874	19536	1.37142	0.765033	0.0373963	9.64832
UCSC_TFBS	PAX6	38	57.5758	0.00918847	RAD51C, TSHZ2, C17ORF71, LOC285401, YPEL2, PRR11, RPS6KB1, C3ORF14, CLTC, ZMYND8, ID2B, SYNPR, SKA2, APPBP2, TLK2, C3ORF49, BCAS3, NACA2, C17ORF82, TBX2, PTPRG, MED13, GDPD1, TRIM37, HEATR6, FEZF2, TEX14, ADAMTS9, EYA2, PPM1E, NCOA3, SULF2, ATXN7, PFDN4, PRICKLE2, TUBD1, THOC7, DHX40	61	8924	19536	1.36373	0.801192	0.0405748	10.6998
UCSC_TFBS	GFI1	32	48.4848	0.0147743	TSHZ2, LOC285401, YPEL2, PRR11, RPS6KB1, CLTC, PTRH2, SYNPR, RNFT1, SKA2, SUMO1P1, TLK2, APPBP2, BCAS3, USP32, PTPRG, TBX4, C17ORF64, MED13, TMEM49, FEZF2, TEX14, PPM1D, ADAMTS9, ZNF217, NCOA3, SULF2, DOK5, ATXN7, PRICKLE2, TUBD1, DHX40	61	7246	19536	1.41435	0.926081	0.0630448	16.6796
UCSC_TFBS	FREAC3	31	46.9697	0.0153001	BACH1, RAD51C, TSHZ2, LOC285401, YPEL2, RPS6KB1, ZMYND8, SYNPR, LOC653653, BCAS3, USP32, C17ORF82, BCAS1, TBX2, PTPRG, TBX4, MED13, METTL2A, TMEM49, FEZF2, TEX14, ADAMTS9, EYA2, PPM1E, SULF2, NCOA3, DOK5, ATXN7, PRICKLE2, TUBD1, CA4	61	6955	19536	1.42748	0.932675	0.0636915	17.2232
UCSC_TFBS	NCX	32	48.4848	0.0171161	BACH1, TSHZ2, C17ORF71, PRR11, RPS6KB1, C3ORF14, CLTC, ZMYND8, SYNPR, LOC653653, TLK2, APPBP2, BCAS3, USP32, C17ORF82, LOC100131496, TBX2, PTPRG, TBX4, C17ORF64, MED13, GDPD1, HEATR6, FEZF2, TEX14, ADAMTS9, EYA2, PPM1E, DOK5, ATXN7, THOC7, DHX40	61	7316	19536	1.40082	0.95126	0.0694082	19.0754
UCSC_TFBS	NKX25	42	63.6364	0.0174903	RAD51C, TSHZ2, YPEL2, RPS6KB1, INTS2, C3ORF14, CLTC, ZMYND8, ID2B, SYNPR, RNFT1, SKA2, LOC653653, APPBP2, TLK2, BCAS3, PSMD6, USP32, C17ORF82, BCAS1, TBX2, PTPRG, TBX4, C17ORF64, MED13, TMEM49, TRIM37, HEATR6, FEZF2, TEX14, PPM1D, ADAMTS9, EYA2, ZNF217, PPM1E, NCOA3, DOK5, ATXN7, PRICKLE2, TUBD1, CA4, DHX40	61	10569	19536	1.27269	0.954402	0.0692935	19.4522
UCSC_TFBS	MYB	32	48.4848	0.0197599	BACH1, TSHZ2, C17ORF71, PRR11, EFCAB3, RPS6KB1, CLTC, ZMYND8, RNFT1, TLK2, BCAS3, PSMD6, NACA2, C17ORF82, TBX2, PTPRG, TBX4, C17ORF64, MED13, SNTN, GDPD1, TMEM49, TRIM37, FEZF2, PPM1D, ADAMTS9, EYA2, PPM1E, ZNF217, SULF2, ATXN7, DHX40	61	7386	19536	1.38754	0.969578	0.0763087	21.7039
UCSC_TFBS	FOXO3	22	33.3333	0.0200382	BACH1, TSHZ2, PTPRG, YPEL2, TBX4, EFCAB3, RPS6KB1, C3ORF14, SNTN, TRIM37, ADAMTS9, SYNPR, EYA2, ZNF217, PPM1E, ATXN7, RNFT1, CA4, THOC7, BCAS3, PSMD6, USP32	61	4429	19536	1.59083	0.971053	0.0756992	21.976
UCSC_TFBS	PAX4	49	74.2424	0.0215543	BACH1, RAD51C, PRR11, INTS2, RPS6KB1, CLTC, ID2B, TLK2, LOC653653, C3ORF49, PSMD6, LOC100131496, PTPRG, MED13, TRIM37, ADAMTS9, PPM1D, EYA2, PPM1E, NCOA3, DOK5, CA4, CAPS, TSHZ2, LOC285401, C17ORF71, YPEL2, C3ORF14, PTRH2, ZMYND8, SYNPR, RNFT1, SKA2, APPBP2, BCAS3, USP32, C17ORF82, BCAS1, TBX2, TBX4, GDPD1, HEATR6, TMEM49, FEZF2, TEX14, SULF2, ATXN7, PRICKLE2, DHX40	61	13147	19536	1.19365	0.977924	0.0795536	23.443
UCSC_TFBS	STAT5B	25	37.8788	0.0218275	BACH1, TSHZ2, C17ORF71, YPEL2, PRR11, INTS2, C3ORF14, ID2B, SYNPR, APPBP2, LOC653653, BCAS3, USP32, BCAS1, C17ORF82, PTPRG, TBX2, MED13, GDPD1, TMEM49, ADAMTS9, TEX14, PPM1E, ATXN7, PRICKLE2	61	5326	19536	1.5033	0.978976	0.078887	23.7046
UCSC_TFBS	HMX1	32	48.4848	0.0232328	BACH1, TSHZ2, C17ORF71, YPEL2, INTS2, RPS6KB1, C3ORF14, CLTC, PTRH2, ZMYND8, SYNPR, RNFT1, TLK2, BCAS3, USP32, C17ORF82, TBX2, PTPRG, C17ORF64, MED13, GDPD1, TMEM49, HEATR6, FEZF2, PPM1D, ADAMTS9, EYA2, ZNF217, SULF2, NCOA3, PRICKLE2, DHX40	61	7467	19536	1.37249	0.983653	0.0821325	25.0376
UCSC_TFBS	GATA6	15	22.7273	0.0268914	TSHZ2, PTPRG, TBX4, PRR11, INTS2, CLTC, TRIM37, TMEM49, SYNPR, PPM1E, THOC7, SKA2, BCAS3, PSMD6, C3ORF49	61	2642	19536	1.81829	0.991523	0.0927667	28.4082
UCSC_TFBS	SOX5	33	50	0.0269658	RAD51C, TSHZ2, LOC285401, INTS2, RPS6KB1, C3ORF14, CLTC, PTRH2, ZMYND8, ID2B, SYNPR, RNFT1, LOC653653, TLK2, BCAS3, USP32, BCAS1, TBX2, PTPRG, TBX4, MED13, TMEM49, TEX14, PPM1D, ADAMTS9, EYA2, PPM1E, ZNF217, SULF2, NCOA3, DOK5, ATXN7, DHX40	61	7857	19536	1.34513	0.991636	0.0912416	28.4752
REACTOME_INTERACTION	823976:heat shock 70kDa protein 8	2	3.0303	0.03137	LOC653653, CLTC	7	14	2645	53.9796	0.9988	0.9988	33.1682
REACTOME_INTERACTION	816782:dynamin 2	2	3.0303	0.03137	LOC653653, CLTC	7	14	2645	53.9796	0.9988	0.9988	33.1682
REACTOME_INTERACTION	822159:DnaJ (Hsp40) homolog, subfamily C, member 6	2	3.0303	0.03137	LOC653653, CLTC	7	14	2645	53.9796	0.9988	0.9988	33.1682
UCSC_TFBS	FREAC2	24	36.3636	0.0325975	TSHZ2, C17ORF71, PTPRG, TBX4, PRR11, C17ORF64, RPS6KB1, MED13, CLTC, PTRH2, TMEM49, FEZF2, TEX14, PPM1D, ADAMTS9, SYNPR, EYA2, SULF2, DOK5, RNFT1, SUMO1P1, DHX40, BCAS3, USP32	61	5220	19536	1.47247	0.996971	0.10749	33.3882
UCSC_TFBS	CREBP1	32	48.4848	0.0376308	CAPS, RAD51C, TSHZ2, C17ORF71, YPEL2, PRR11, RPS6KB1, INTS2, CLTC, PTRH2, ZMYND8, SYNPR, SKA2, LOC653653, APPBP2, TLK2, BCAS3, PSMD6, USP32, BCAS1, LOC100131496, PTPRG, TBX4, MED13, GDPD1, TRIM37, HEATR6, TEX14, PPM1D, ADAMTS9, PPM1E, ATXN7	61	7723	19536	1.327	0.998784	0.121102	37.5147
REACTOME_INTERACTION	815745:arrestin, beta 1	2	3.0303	0.0379843	LOC653653, CLTC	7	17	2645	44.4538	0.999717	0.983184	38.7144
REACTOME_INTERACTION	797724:vesicle-associated membrane protein 8 (endobrevin)	2	3.0303	0.0379843	LOC653653, CLTC	7	17	2645	44.4538	0.999717	0.983184	38.7144
UCSC_TFBS	HSF2	29	43.9394	0.0382521	TSHZ2, C17ORF71, YPEL2, PRR11, CLTC, PTRH2, ZMYND8, SYNPR, TLK2, BCAS3, NACA2, USP32, BCAS1, C17ORF82, LOC100131496, TBX2, PTPRG, TBX4, MED13, GDPD1, TMEM49, TEX14, ADAMTS9, PPM1E, EYA2, SULF2, ATXN7, CA4, DHX40	61	6801	19536	1.36562	0.998914	0.120836	38.0075
UCSC_TFBS	PAX3	30	45.4545	0.038394	RAD51C, TSHZ2, INTS2, RPS6KB1, C3ORF14, CLTC, PTRH2, ZMYND8, LOC653653, TLK2, BCAS3, PSMD6, USP32, TBX2, PTPRG, MED13, TRIM37, HEATR6, TMEM49, FEZF2, TEX14, ADAMTS9, EYA2, PPM1E, NCOA3, ATXN7, PRICKLE2, TUBD1, CA4, DHX40	61	7111	19536	1.35113	0.998942	0.119158	38.1196
UCSC_TFBS	S8	31	46.9697	0.0401335	RAD51C, TSHZ2, YPEL2, RPS6KB1, CLTC, PTRH2, ZMYND8, SYNPR, LOC653653, TLK2, APPBP2, BCAS3, C17ORF82, LOC100131496, TBX2, PTPRG, TBX4, MED13, TRIM37, HEATR6, TMEM49, FEZF2, TEX14, ADAMTS9, EYA2, PPM1E, ZNF217, SULF2, DOK5, ATXN7, PRICKLE2	61	7446	19536	1.33335	0.999229	0.122195	39.4779
UCSC_TFBS	TST1	30	45.4545	0.0441913	TSHZ2, C17ORF71, YPEL2, PRR11, RPS6KB1, C3ORF14, CLTC, PTRH2, ZMYND8, SYNPR, RNFT1, TLK2, BCAS3, PSMD6, USP32, C17ORF82, TBX2, PTPRG, TBX4, MED13, GDPD1, TRIM37, FEZF2, PPM1E, SULF2, DOK5, ATXN7, PRICKLE2, CA4, DHX40	61	7189	19536	1.33647	0.999633	0.131721	42.5411
REACTOME_INTERACTION	797328:adaptor-related protein complex 1, sigma 3 subunit	2	3.0303	0.0445609	LOC653653, CLTC	7	20	2645	37.7857	0.999933	0.959485	43.8059
REACTOME_INTERACTION	826483:adaptor-related protein complex 1, gamma 1 subunit	2	3.0303	0.0445609	LOC653653, CLTC	7	20	2645	37.7857	0.999933	0.959485	43.8059
REACTOME_INTERACTION	820057:adaptor-related protein complex 1, mu 1 subunit	2	3.0303	0.0445609	LOC653653, CLTC	7	20	2645	37.7857	0.999933	0.959485	43.8059
REACTOME_INTERACTION	788424:adaptor-related protein complex 1, mu 2 subunit	2	3.0303	0.0445609	LOC653653, CLTC	7	20	2645	37.7857	0.999933	0.959485	43.8059
REACTOME_INTERACTION	826496:adaptor-related protein complex 1, sigma 1 subunit	2	3.0303	0.0445609	LOC653653, CLTC	7	20	2645	37.7857	0.999933	0.959485	43.8059
REACTOME_INTERACTION	780037:vesicle-associated membrane protein 7	2	3.0303	0.0445609	LOC653653, CLTC	7	20	2645	37.7857	0.999933	0.959485	43.8059
REACTOME_INTERACTION	787777:adaptor-related protein complex 1, beta 1 subunit	2	3.0303	0.0445609	LOC653653, CLTC	7	20	2645	37.7857	0.999933	0.959485	43.8059
UCSC_TFBS	POU3F2	38	57.5758	0.0463651	TSHZ2, YPEL2, PRR11, INTS2, RPS6KB1, C3ORF14, CLTC, PTRH2, ZMYND8, ID2B, SYNPR, RNFT1, SKA2, SUMO1P1, LOC653653, TLK2, APPBP2, BCAS3, USP32, C17ORF82, BCAS1, TBX2, PTPRG, MED13, TMEM49, TRIM37, FEZF2, TEX14, ADAMTS9, EYA2, ZNF217, PPM1E, NCOA3, DOK5, ATXN7, PRICKLE2, TUBD1, DHX40	61	9773	19536	1.24526	0.999753	0.13563	44.1228
NCICB_CAPATHWAY_INTERACTION	784540:v-myc myelocytomatosis viral oncogene homolog (avian)	2	3.0303	0.0483103	TBX2, RPS6KB1	5	23	1871	32.5391	0.911637	0.911637	37.7966
UCSC_TFBS	NKX22	30	45.4545	0.0494412	BACH1, TSHZ2, C17ORF71, PRR11, INTS2, RPS6KB1, C3ORF14, CLTC, PTRH2, ID2B, RNFT1, LOC653653, BCAS3, SCARNA20, PSMD6, USP32, BCAS1, PTPRG, TBX4, MED13, GDPD1, TMEM49, TRIM37, TEX14, PPM1D, ADAMTS9, PPM1E, ATXN7, PRICKLE2, DHX40	61	7253	19536	1.32468	0.99986	0.141862	46.2927
UCSC_TFBS	IRF2	28	42.4242	0.049899	TSHZ2, C17ORF71, YPEL2, PRR11, RPS6KB1, C3ORF14, CLTC, PTRH2, ZMYND8, LOC653653, TLK2, BCAS3, USP32, BCAS1, C17ORF82, TBX2, PTPRG, TBX4, MED13, GDPD1, TRIM37, TMEM49, FEZF2, TEX14, ADAMTS9, ATXN7, PRICKLE2, TUBD1	61	6641	19536	1.3503	0.999871	0.140862	46.609
UCSC_TFBS	RORA1	30	45.4545	0.0526893	CYP24A1, RAD51C, TSHZ2, C17ORF71, YPEL2, PRR11, INTS2, RPS6KB1, CLTC, PTRH2, SUMO1P1, LOC653653, TLK2, APPBP2, BCAS3, PSMD6, USP32, PTPRG, TBX4, C17ORF64, MED13, GDPD1, TMEM49, ADAMTS9, EYA2, SULF2, NCOA3, ATXN7, PRICKLE2, DHX40	61	7290	19536	1.31795	0.999923	0.146043	48.4998
UCSC_TFBS	CEBPA	21	31.8182	0.0544696	CYP24A1, BCAS1, TSHZ2, C17ORF71, PTPRG, PRR11, INTS2, CLTC, PTRH2, GDPD1, TMEM49, HEATR6, FEZF2, TEX14, SYNPR, ZNF217, DOK5, ATXN7, PRICKLE2, LOC653653, BCAS3	61	4598	19536	1.4627	0.999945	0.148437	49.6739
UCSC_TFBS	CEBP	47	71.2121	0.0550593	BACH1, RAD51C, TSHZ2, C17ORF71, YPEL2, EFCAB3, PRR11, RPS6KB1, INTS2, C3ORF14, PTRH2, CLTC, ZMYND8, ID2B, SYNPR, RNFT1, SKA2, LOC653653, APPBP2, TLK2, PSMD6, BCAS3, USP32, NACA2, C17ORF82, BCAS1, TBX2, PTPRG, TBX4, MED13, GDPD1, TMEM49, HEATR6, TRIM37, FEZF2, TEX14, ADAMTS9, PPM1D, ZNF217, PPM1E, SULF2, DOK5, ATXN7, PRICKLE2, TUBD1, CA4, DHX40	61	12945	19536	1.16279	0.99995	0.14773	50.0573
UCSC_TFBS	BACH2	29	43.9394	0.0584841	BACH1, TSHZ2, LOC285401, YPEL2, RPS6KB1, CLTC, PTRH2, ZMYND8, ID2B, SYNPR, RNFT1, TLK2, BCAS3, NACA2, C17ORF82, BCAS1, LOC100131496, TBX2, PTPRG, TBX4, TMEM49, TRIM37, ADAMTS9, PPM1E, ZNF217, NCOA3, DOK5, ATXN7, PRICKLE2	61	7041	19536	1.31907	0.999974	0.154139	52.2317
NCICB_CAPATHWAY_INTERACTION	778468:E2F transcription factor 1	2	3.0303	0.0626597	TBX2, RPS6KB1	5	30	1871	24.9467	0.958027	0.795128	46.2285
REACTOME_INTERACTION	790298:vesicle-associated membrane protein 2 (synaptobrevin 2)	2	3.0303	0.0640664	LOC653653, CLTC	7	29	2645	26.0591	0.999999	0.969579	56.7059
UCSC_TFBS	RORA2	31	46.9697	0.0654467	BACH1, CYP24A1, TSHZ2, LOC285401, YPEL2, RPS6KB1, C3ORF14, CLTC, PTRH2, ZMYND8, ID2B, SYNPR, APPBP2, BCAS3, USP32, NACA2, BCAS1, PTPRG, TBX4, C17ORF64, MED13, GDPD1, TMEM49, TRIM37, FEZF2, PPM1D, ADAMTS9, EYA2, PPM1E, ATXN7, PRICKLE2	61	7734	19536	1.2837	0.999993	0.168963	56.3866
UCSC_TFBS	SRY	28	42.4242	0.0676312	CYP24A1, TSHZ2, YPEL2, RPS6KB1, C3ORF14, CLTC, PTRH2, RNFT1, LOC653653, TLK2, BCAS3, USP32, PTPRG, MED13, TRIM37, HEATR6, TMEM49, FEZF2, TEX14, PPM1D, ADAMTS9, PPM1E, EYA2, SULF2, NCOA3, DOK5, PRICKLE2, DHX40	61	6819	19536	1.31505	0.999995	0.171828	57.6201
UCSC_TFBS	ISRE	29	43.9394	0.0714692	CAPS, TSHZ2, LOC285401, YPEL2, CLTC, PTRH2, ZMYND8, ID2B, SYNPR, TLK2, APPBP2, BCAS3, PSMD6, BCAS1, PTPRG, MED13, TMEM49, TRIM37, HEATR6, FEZF2, TEX14, PPM1D, ADAMTS9, EYA2, ZNF217, PPM1E, NCOA3, ATXN7, THOC7	61	7163	19536	1.29661	0.999998	0.178493	59.7099
UCSC_TFBS	MIF1	28	42.4242	0.0721917	BACH1, TSHZ2, LOC285401, RPS6KB1, CLTC, PTRH2, ZMYND8, ID2B, SYNPR, SUMO1P1, TLK2, BCAS3, USP32, C17ORF82, BCAS1, TBX2, PTPRG, MED13, HEATR6, FEZF2, TEX14, PPM1D, ADAMTS9, PPM1E, SULF2, NCOA3, ATXN7, CA4	61	6859	19536	1.30738	0.999998	0.177752	60.0926
REACTOME_INTERACTION	783723:clathrin, light chain (Lca)	2	3.0303	0.0726283	LOC653653, CLTC	7	33	2645	22.9004	1	0.958494	61.4554
UCSC_TFBS	FAC1	31	46.9697	0.0733452	CAPS, TSHZ2, C17ORF71, YPEL2, PRR11, CLTC, PTRH2, ZMYND8, ID2B, SYNPR, SUMO1P1, LOC653653, TLK2, BCAS3, PSMD6, USP32, LOC100131496, PTPRG, TBX4, MED13, GDPD1, TMEM49, TRIM37, FEZF2, TEX14, EYA2, PPM1E, SULF2, DOK5, ATXN7, PRICKLE2	61	7806	19536	1.27186	0.999998	0.178018	60.6966
UCSC_TFBS	BRACH	35	53.0303	0.07511	CYP24A1, TSHZ2, LOC285401, YPEL2, INTS2, RPS6KB1, C3ORF14, SYNPR, RNFT1, LOC653653, TLK2, C3ORF49, BCAS3, SCARNA20, PSMD6, USP32, C17ORF82, BCAS1, TBX2, PTPRG, TBX4, MED13, SNTN, HEATR6, FEZF2, ADAMTS9, EYA2, ZNF217, SULF2, NCOA3, ATXN7, PRICKLE2, CA4, THOC7, DHX40	61	9099	19536	1.23191	0.999999	0.179655	61.6044
UCSC_TFBS	STAT	24	36.3636	0.0808048	C17ORF82, TSHZ2, TBX2, PTPRG, EFCAB3, C17ORF64, RPS6KB1, MED13, C3ORF14, TMEM49, ADAMTS9, EYA2, SULF2, NCOA3, ATXN7, PRICKLE2, TUBD1, RNFT1, CA4, SUMO1P1, APPBP2, BCAS3, NACA2, USP32	61	5705	19536	1.34729	1	0.189936	64.4044
REACTOME_INTERACTION	796531:SH3-domain GRB2-like 2	2	3.0303	0.0811249	LOC653653, CLTC	7	37	2645	20.4247	1	0.948967	65.6899
UCSC_TFBS	CHOP	31	46.9697	0.0815603	TSHZ2, EFCAB3, RPS6KB1, CLTC, PTRH2, SYNPR, RNFT1, TLK2, APPBP2, BCAS3, PSMD6, USP32, C17ORF82, TBX2, PTPRG, C17ORF64, MED13, TMEM49, TRIM37, FEZF2, PPM1D, ADAMTS9, EYA2, PPM1E, SULF2, NCOA3, DOK5, ATXN7, PRICKLE2, CA4, DHX40	61	7875	19536	1.26072	1	0.189174	64.7614
UCSC_TFBS	NFE2	24	36.3636	0.0853352	BACH1, C17ORF82, BCAS1, C17ORF71, LOC100131496, TBX2, PTPRG, YPEL2, PRR11, C17ORF64, MED13, ZMYND8, GDPD1, TRIM37, HEATR6, ADAMTS9, SYNPR, EYA2, ZNF217, PPM1E, DOK5, APPBP2, TLK2, BCAS3	61	5738	19536	1.33954	1	0.194909	66.4965
UCSC_TFBS	BACH1	32	48.4848	0.0871056	BACH1, TSHZ2, C17ORF71, YPEL2, PRR11, RPS6KB1, CLTC, PTRH2, ZMYND8, SYNPR, TLK2, BCAS3, NACA2, C17ORF82, LOC100131496, TBX2, PTPRG, TBX4, MED13, METTL2A, GDPD1, TMEM49, TRIM37, HEATR6, TEX14, ADAMTS9, EYA2, ZNF217, PPM1E, DOK5, PRICKLE2, TUBD1	61	8236	19536	1.24434	1	0.196256	67.2829
UCSC_TFBS	MEIS1BHOXA9	32	48.4848	0.089842	BACH1, TSHZ2, INTS2, RPS6KB1, CLTC, ZMYND8, SYNPR, RNFT1, TLK2, BCAS3, PSMD6, USP32, C17ORF82, BCAS1, TBX2, PTPRG, TBX4, MED13, GDPD1, TMEM49, HEATR6, FEZF2, ADAMTS9, EYA2, ZNF217, PPM1E, SULF2, NCOA3, DOK5, ATXN7, PRICKLE2, CA4	61	8257	19536	1.24118	1	0.199582	68.4651
UCSC_TFBS	HSF1	21	31.8182	0.0930947	TSHZ2, LOC285401, PTPRG, EFCAB3, RPS6KB1, MED13, METTL2A, CLTC, PTRH2, ZMYND8, TMEM49, TRIM37, ADAMTS9, SYNPR, PPM1E, SULF2, PRICKLE2, DHX40, TLK2, BCAS3, USP32	61	4890	19536	1.37536	1	0.203881	69.8192
UCSC_TFBS	AREB6	50	75.7576	0.0990835	BACH1, CYP24A1, RAD51C, PRR11, INTS2, RPS6KB1, CLTC, ID2B, TLK2, LOC653653, C3ORF49, PSMD6, PTPRG, MED13, TRIM37, ADAMTS9, PPM1D, EYA2, PPM1E, NCOA3, THOC7, CA4, CAPS, TSHZ2, C17ORF71, YPEL2, EFCAB3, C3ORF14, PTRH2, ZMYND8, SYNPR, SKA2, BCAS3, NACA2, USP32, C17ORF82, BCAS1, TBX2, TBX4, GDPD1, HEATR6, TMEM49, FEZF2, TEX14, ZNF217, SULF2, ATXN7, PRICKLE2, TUBD1, DHX40	61	14383	19536	1.11334	1	0.213579	72.1738

## Sheet: DAVID_Pathways_results
Category	Term	Count	%	PValue	Genes	List Total	Pop Hits	Pop Total	Fold Enrichment	Bonferroni	Benjamini	FDR
REACTOME_PATHWAY	REACT_11123:Membrane Trafficking	2	3.0303	0.0815343	LOC653653, CLTC	8	41	3398	20.7195	0.783662	0.783662	46.577
