# Supplementary material for: Genome-wide analysis uncovers high frequency, strong differential chromosomal interactions and their associated epigenetic patterns in E2-mediated gene regulation
Source: BMC Genomics. 2013 Jan 31;14:70. doi: 10.1186/1471-2164-14-70 (PMC3599885; doi:10.1186/1471-2164-14-70)
Supplement: Additional file 3 — DAVID results for genes in chromosomal interaction cold regions. Contains DAVID results of 45 genes located in the top 10 chromosomal interaction cold regions. [file 1471-2164-14-70-S3.xlsx]

## Sheet: 45 genes in top 10 cold regions
	gene_ID	chrom	starts	ends
LOC80154	80154	15	1	1000000
GOLGA8G	283768	15	1	1000000
GOLGA8F	100132565	15	1	1000000
SMN1	6606	5	69000001	70000000
SMN2	6607	5	69000001	70000000
SERF1A	8293	5	69000001	70000000
GUSBP3	653188	5	69000001	70000000
GTF2H2B	653238	5	69000001	70000000
LOC653391	653391	5	69000001	70000000
GTF2H2C	728340	5	69000001	70000000
SERF1B	728492	5	69000001	70000000
GTF2H2D	730394	5	69000001	70000000
LOC100170939	100170939	5	69000001	70000000
FAM75A6	389730	9	43000001	44000000
ANKRD20A3	441425	9	43000001	44000000
ANKRD20A2	441430	9	43000001	44000000
LOC642929	642929	9	43000001	44000000
FAM95B1	100133036	9	43000001	44000000
FAM75A7	26165	9	65000001	66000000
FAM74A4	401508	9	65000001	66000000
FAM74A2	653114	9	65000001	66000000
FAM75A5	727905	9	65000001	66000000
APOA1	335	22	1	1000000
TCF20	6942	22	1	1000000
ZNF658	26149	9	40000001	41000000
FAM75A3	727830	9	40000001	41000000
FAM74A3	728495	9	40000001	41000000
PARD6G	84552	18	76000001	77000000
LOC100130522	100130522	18	76000001	77000000
FOXD4L4	349334	9	42000001	43000000
ANKRD20A3	441425	9	42000001	43000000
ANKRD20A2	441430	9	42000001	43000000
AQP7P3	441432	9	42000001	43000000
KGFLP2	654466	9	42000001	43000000
FOXD4L2	100036519	9	42000001	43000000
FAM95B1	100133036	9	42000001	43000000
CDC16	8881	13	114000001	114651655
UPF3A	65110	13	114000001	114651655
ZNF828	283489	13	114000001	114651655
FAM75A7	26165	9	41000001	42000000
MGC21881	389741	9	41000001	42000000
ZNF658B	401509	9	41000001	42000000
LOC653501	653501	9	41000001	42000000
KGFLP2	654466	9	41000001	42000000
FAM75A5	727905	9	41000001	42000000

## Sheet: Protein Interactions
No Hit

## Sheet: DAVID_GO_results
Category	Term	Count	%	PValue	Genes	List Total	Pop Hits	Pop Total	Fold Enrichment	Bonferroni	Benjamini	FDR
GOTERM_BP_FAT	GO:0006656~phosphatidylcholine biosynthetic process	2	7.14286	0.0123532	APOA1, KGFLP2	13	14	13528	148.659	0.973473	0.973473	15.2462
GOTERM_BP_FAT	GO:0046470~phosphatidylcholine metabolic process	2	7.14286	0.0184773	APOA1, KGFLP2	13	21	13528	99.1062	0.995686	0.934317	21.9792
GOTERM_BP_FAT	GO:0042439~ethanolamine and derivative metabolic process	2	7.14286	0.0297582	APOA1, KGFLP2	13	34	13528	61.2127	0.999852	0.947157	33.104
GOTERM_CC_FAT	GO:0070013~intracellular organelle lumen	5	17.8571	0.0548973	FOXD4L4, FOXD4L2, GTF2H2D, APOA1, GTF2H2C, CDC16, SMN2, SMN1, GTF2H2B	12	1779	12782	2.99372	0.964251	0.964251	43.0967
GOTERM_BP_FAT	GO:0046474~glycerophospholipid biosynthetic process	2	7.14286	0.0587026	APOA1, KGFLP2	13	68	13528	30.6063	1	0.98792	55.2947
GOTERM_CC_FAT	GO:0043233 begin_of_the_skype_highlighting 0043233 end_of_the_skype_highlighting~organelle lumen	5	17.8571	0.05898	FOXD4L4, FOXD4L2, GTF2H2D, APOA1, GTF2H2C, CDC16, SMN2, SMN1, GTF2H2B	12	1820	12782	2.92628	0.972309	0.833595	45.5042
GOTERM_CC_FAT	GO:0031974~membrane-enclosed lumen	5	17.8571	0.0627073	FOXD4L4, FOXD4L2, GTF2H2D, APOA1, GTF2H2C, CDC16, SMN2, SMN1, GTF2H2B	12	1856	12782	2.86952	0.97809	0.720179	47.6217
GOTERM_BP_FAT	GO:0045017~glycerolipid biosynthetic process	2	7.14286	0.0687278	APOA1, KGFLP2	13	80	13528	26.0154	1	0.984366	61.2319
GOTERM_BP_FAT	GO:0006576~biogenic amine metabolic process	2	7.14286	0.0827626	APOA1, KGFLP2	13	97	13528	21.456	1	0.985068	68.3255
GOTERM_MF_FAT	GO:0008270~zinc ion binding	5	17.8571	0.0853146	TCF20, GTF2H2D, GTF2H2C, ZNF658, ZNF658B, LOC653501, ZNF828, GTF2H2B	11	2311	12983	2.5536	0.996029	0.996029	59.3394
GOTERM_BP_FAT	GO:0008654~phospholipid biosynthetic process	2	7.14286	0.0868535	APOA1, KGFLP2	13	102	13528	20.4042	1	0.977407	70.1547
GOTERM_MF_FAT	GO:0003677~DNA binding	5	17.8571	0.0875821	FOXD4L4, FOXD4L2, TCF20, GTF2H2D, GTF2H2C, ZNF658, ZNF658B, LOC653501, GTF2H2B	11	2331	12983	2.53169	0.996596	0.941654	60.3452
GOTERM_BP_FAT	GO:0006650~glycerophospholipid metabolic process	2	7.14286	0.0998321	APOA1, KGFLP2	13	118	13528	17.6375	1	0.978482	75.3316

## Sheet: DAVID_Tissue_Espression_results
Category	Term	Count	%	PValue	Genes	List Total	Pop Hits	Pop Total	Fold Enrichment	Bonferroni	Benjamini	FDR
GNF_U133A_QUARTILE	Thalamus_3rd	7	25	0.00127117	LOC100170939, UPF3A, GTF2H2D, APOA1, GTF2H2C, GOLGA8F, GOLGA8G, CDC16, FAM75A7, GTF2H2B	11	1927	13036	4.30495	0.0851898	0.0851898	1.30777
UNIGENE_EST_QUARTILE	testis_normal_3rd	14	50	0.00635357	LOC653391, ANKRD20A2, SERF1A, SERF1B, ZNF658, ZNF828, GTF2H2B, UPF3A, FOXD4L4, FOXD4L2, GTF2H2D, APOA1, GTF2H2C, LOC642929, GOLGA8F, GOLGA8G, ANKRD20A3, FAM75A3, FAM75A6, LOC80154, FAM75A5, FAM75A7	21	6295	17877	1.89325	0.380001	0.380001	6.47054
CGAP_EST_QUARTILE	20198:brain_normal_3rd	3	10.7143	0.0130518	ZNF658, ZNF658B, SMN2, LOC653501, SMN1	18	167	16152	16.1198	0.977851	0.977851	16.0251
GNF_U133A_QUARTILE	Cardiac Myocytes_3rd	10	35.7143	0.0171028	SERF1A, SERF1B, CDC16, SMN2, SMN1, GTF2H2B, LOC100170939, UPF3A, TCF20, GTF2H2D, GTF2H2C, APOA1, GOLGA8F, GOLGA8G, GUSBP3	11	6903	13036	1.71678	0.701073	0.453258	16.3502
GNF_U133A_QUARTILE	Testis Seminiferous Tubule_3rd	6	21.4286	0.0252527	UPF3A, TCF20, APOA1, GOLGA8F, GOLGA8G, CDC16, FAM75A7	11	2446	13036	2.90701	0.833105	0.449427	23.2564
CGAP_EST_QUARTILE	27343:bone_neoplasia_3rd	3	10.7143	0.0286788	UPF3A, CDC16, SMN2, SMN1	18	254	16152	10.5984	0.999784	0.98529	32.0791
CGAP_SAGE_QUARTILE	1391:stem cell_null_3rd	5	17.8571	0.0434062	UPF3A, ANKRD20A2, ZNF658, ZNF658B, ANKRD20A3, SMN2, LOC653501, SMN1	19	1207	15839	3.45332	0.999898	0.999898	42.8416
GNF_U133A_QUARTILE	TestisLeydig Cell_3rd	5	17.8571	0.0514411	LOC100170939, UPF3A, APOA1, GOLGA8F, GOLGA8G, FAM75A7	11	1974	13036	3.00175	0.975197	0.603151	42.1058
GNF_U133A_QUARTILE	WHOLE BLOOD_3rd	7	25	0.053725	UPF3A, TCF20, GTF2H2D, GTF2H2C, GOLGA8F, GOLGA8G, GUSBP3, SMN2, SMN1, FAM75A7, GTF2H2B	11	4020	13036	2.06359	0.979048	0.538424	43.5323
GNF_U133A_QUARTILE	CD8+T-cells_3rd	10	35.7143	0.0599182	SERF1A, SERF1B, CDC16, SMN2, SMN1, GTF2H2B, LOC100170939, UPF3A, TCF20, GTF2H2D, GTF2H2C, APOA1, GOLGA8F, GOLGA8G, GUSBP3	11	8085	13036	1.46579	0.986769	0.513668	47.2421
CGAP_SAGE_QUARTILE	1332:stem cell_null_3rd	4	14.2857	0.0728136	GTF2H2D, APOA1, GTF2H2C, ZNF658, ZNF658B, LOC653501, GTF2H2B	19	870	15839	3.83279	1	0.9996	61.4383
CGAP_EST_QUARTILE	20348:uteru_neoplasia_3rd	2	7.14286	0.0731719	CDC16, ZNF828	18	72	16152	24.9259	1	0.999354	63.5842
CGAP_SAGE_QUARTILE	844:stem cell__3rd	5	17.8571	0.0772844	TCF20, GTF2H2D, GTF2H2C, ZNF658, ZNF658B, SMN2, LOC653501, SMN1, GTF2H2B	19	1459	15839	2.85686	1	0.996112	63.7176
GNF_U133A_QUARTILE	Testis Interstitial_3rd	6	21.4286	0.0783175	UPF3A, APOA1, GOLGA8F, GOLGA8G, CDC16, SMN2, SMN1, FAM75A7	11	3262	13036	2.17981	0.996683	0.557602	57.0021
CGAP_SAGE_QUARTILE	1386:stem cell_null_3rd	5	17.8571	0.0793278	UPF3A, GTF2H2D, APOA1, GTF2H2C, ZNF658, ZNF658B, LOC653501, GTF2H2B	19	1472	15839	2.83163	1	0.986119	64.7174
CGAP_EST_QUARTILE	624:uncharacterized tissue_normal_3rd	2	7.14286	0.0838969	ZNF658B, KGFLP2, LOC653501	18	83	16152	21.6225	1	0.998258	68.8045
CGAP_SAGE_QUARTILE	1003:stem cell__3rd	5	17.8571	0.0886221	UPF3A, ANKRD20A2, GTF2H2D, GTF2H2C, ZNF658, ZNF658B, ANKRD20A3, LOC653501, GTF2H2B	19	1529	15839	2.72607	1	0.978546	68.9531
CGAP_EST_QUARTILE	13805:colon_normal_3rd	2	7.14286	0.0964212	GTF2H2D, GTF2H2C, SMN2, SMN1, GTF2H2B	18	96	16152	18.6944	1	0.997207	74.0214
