# Supplementary material for: Genome-wide analysis uncovers high frequency, strong differential chromosomal interactions and their associated epigenetic patterns in E2-mediated gene regulation
Source: BMC Genomics. 2013 Jan 31;14:70. doi: 10.1186/1471-2164-14-70 (PMC3599885; doi:10.1186/1471-2164-14-70)
Supplement: Additional file 4 — DAVID results for genes in chromosomal interaction hot regions. Contains DAVID results of 280 genes located in the top 50 chromosomal interaction hot regions. [file 1471-2164-14-70-S4.xls]

## Sheet: genes in top 50 hot regions 
Gene symbol	gene_ID	chrom	starts	ends
CYP24A1	1591	20	52000001	53000000
PFDN4	5203	20	52000001	53000000
BCAS1	8537	20	52000001	53000000
DOK5	55816	20	52000001	53000000
ADAMTS9	56999	3	64000001	65000000
PRICKLE2	166336	3	64000001	65000000
ZNF217	7764	20	51000001	52000000
BCAS1	8537	20	51000001	52000000
TSHZ2	128553	20	51000001	52000000
SUMO1P1	391257	20	51000001	52000000
MED13	9969	17	57000001	58000000
TLK2	11011	17	57000001	58000000
INTS2	57508	17	57000001	58000000
BACH1	83990	17	57000001	58000000
EFCAB3	146779	17	57000001	58000000
METTL2A	339175	17	57000001	58000000
NACA2	342538	17	57000001	58000000
TBC1D3P2	440452	17	57000001	58000000
TBX2	6909	17	56000001	57000000
PPM1D	8493	17	56000001	57000000
TBX4	9496	17	56000001	57000000
BCAS3	54828	17	56000001	57000000
C17orf82	388407	17	56000001	57000000
CA4	762	17	55000001	56000000
CLTC	1213	17	55000001	56000000
RPS6KB1	6198	17	55000001	56000000
APPBP2	10513	17	55000001	56000000
RNFT1	51136	17	55000001	56000000
TUBD1	51174	17	55000001	56000000
PTRH2	51651	17	55000001	56000000
HEATR6	63897	17	55000001	56000000
DHX40	79665	17	55000001	56000000
TMEM49	81671	17	55000001	56000000
USP32	84669	17	55000001	56000000
C17orf64	124773	17	55000001	56000000
MIR21	406991	17	55000001	56000000
LOC645638	645638	17	55000001	56000000
DHX40P	653645	17	55000001	56000000
LOC653653	653653	17	55000001	56000000
SCARNA20	677681	17	55000001	56000000
EYA2	2139	20	45000001	46000000
NCOA3	8202	20	45000001	46000000
ZMYND8	23613	20	45000001	46000000
SULF2	55959	20	45000001	46000000
LOC100131496	100131496	20	45000001	46000000
PTPRG	5793	3	62000001	63000000
CAPS	8618	3	62000001	63000000
FEZF2	55079	3	62000001	63000000
C3orf14	57415	3	62000001	63000000
ID2B	84099	3	62000001	63000000
ATXN7	6314	3	63000001	64000000
PSMD6	9861	3	63000001	64000000
THOC7	80145	3	63000001	64000000
C3orf49	132200	3	63000001	64000000
SNTN	132203	3	63000001	64000000
SYNPR	132204	3	63000001	64000000
LOC285401	285401	3	63000001	64000000
TRIM37	4591	17	54000001	55000000
RAD51C	5889	17	54000001	55000000
PPM1E	22843	17	54000001	55000000
C17orf71	55181	17	54000001	55000000
PRR11	55771	17	54000001	55000000
TEX14	56155	17	54000001	55000000
DHX40	79665	17	54000001	55000000
GDPD1	284161	17	54000001	55000000
SKA2	348235	17	54000001	55000000
YPEL2	388403	17	54000001	55000000
MIR301A	407027	17	54000001	55000000
MIR454	768216	17	54000001	55000000
VAV3	10451	1	107000001	108000000
PRMT6	55170	1	107000001	108000000
NTNG2	84628	1	107000001	108000000
BCAS2	10286	1	114000001	115000000
AP4B1	10717	1	114000001	115000000
PHTF1	10745	1	114000001	115000000
PTPN22	26191	1	114000001	115000000
TRIM33	51592	1	114000001	115000000
RSBN1	54665	1	114000001	115000000
OLFML3	56944	1	114000001	115000000
DCLRE1B	64858	1	114000001	115000000
SYT6	148281	1	114000001	115000000
DENND2C	163259	1	114000001	115000000
HIPK1	204851	1	114000001	115000000
MAGI3	260425	1	114000001	115000000
BCL2L15	440603	1	114000001	115000000
BMP7	655	20	55000001	56000000
PCK1	5105	20	55000001	56000000
RAE1	8480	20	55000001	56000000
HMGB1L1	10357	20	55000001	56000000
SPO11	23626	20	55000001	56000000
RBM38	55544	20	55000001	56000000
PMEPA1	56937	20	55000001	56000000
ZBP1	81030	20	55000001	56000000
CTCFL	140690	20	55000001	56000000
ARFGEF2	10564	20	46000001	47000000
PREX1	57580	20	46000001	47000000
LOC284749	284749	20	46000001	47000000
CACNA2D1	781	7	81000001	82000000
HGF	6654	7	81000001	82000000
EIF3IP1	442720	7	109000001	110000000
FHIT	2272	3	61000001	62000000
PTPRG	5793	3	61000001	62000000
CD36	948	7	80000001	81000000
SEMA3C	10512	7	80000001	81000000
LRRN3	54674	7	110000001	111000000
IMMP2L	83943	7	110000001	111000000
AMPD1	270	1	115000001	116000000
NGF	4803	1	115000001	116000000
NRAS	4893	1	115000001	116000000
SYCP1	6847	1	115000001	116000000
TSHB	7252	1	115000001	116000000
CSDE1	7812	1	115000001	116000000
TSPAN2	10100	1	115000001	116000000
SIKE1	80143	1	115000001	116000000
VANGL1	81839	1	115000001	116000000
DENND2C	163259	1	115000001	116000000
IFRD1	3475	7	111000001	112000000
DOCK4	9732	7	111000001	112000000
ZNF277	11179	7	111000001	112000000
C7orf53	286006	7	111000001	112000000
DNAJB9	4189	7	108000001	109000000
C7orf66	154907	7	108000001	109000000
GNAI1	2770	7	79000001	80000000
GNAT3	346562	7	79000001	80000000
GNAS	2778	20	56000001	57000000
STX16	8675	20	56000001	57000000
VAPB	9217	20	56000001	57000000
TH1L	51497	20	56000001	57000000
PPP4R1L	55370	20	56000001	57000000
RAB22A	57403	20	56000001	57000000
NPEPL1	79716	20	56000001	57000000
C20orf85	128602	20	56000001	57000000
GNASAS	149775	20	56000001	57000000
APCDD1L	164284	20	56000001	57000000
MIR296	407022	20	56000001	57000000
MIR298	100126296	20	56000001	57000000
SEMA3D	223117	7	84000001	85000000
GPR85	54329	7	112000001	113000000
TMEM168	64418	7	112000001	113000000
C7orf60	154743	7	112000001	113000000
LOC401397	401397	7	112000001	113000000
PPP1R3A	5506	7	113000001	114000000
FOXP2	93986	7	113000001	114000000
CALCR	799	7	92000001	93000000
CDK6	1021	7	92000001	93000000
SAMD9	54809	7	92000001	93000000
CCDC132	55610	7	92000001	93000000
C7orf64	84060	7	92000001	93000000
MGC16142	84849	7	92000001	93000000
SAMD9L	219285	7	92000001	93000000
HEPACAM2	253012	7	92000001	93000000
FAM133B	257415	7	92000001	93000000
MIR489	574442	7	92000001	93000000
MIR653	724023	7	92000001	93000000
SEMA3E	9723	7	82000001	83000000
PCLO	27445	7	82000001	83000000
CALCR	799	7	93000001	94000000
COL1A2	1278	7	93000001	94000000
GNG11	2791	7	93000001	94000000
GNGT1	2792	7	93000001	94000000
TFPI2	7980	7	93000001	94000000
BET1	10282	7	93000001	94000000
CASD1	64921	7	93000001	94000000
ABCB1	5243	7	87000001	88000000
SRI	6717	7	87000001	88000000
DBF4	10926	7	87000001	88000000
ADAM22	53616	7	87000001	88000000
SLC25A40	55972	7	87000001	88000000
STEAP4	79689	7	87000001	88000000
RUNDC3B	154661	7	87000001	88000000
DLD	1738	7	107000001	108000000
SLC26A3	1811	7	107000001	108000000
LAMB1	3912	7	107000001	108000000
DNAJB9	4189	7	107000001	108000000
NRCAM	4897	7	107000001	108000000
SLC26A4	5172	7	107000001	108000000
DUS4L	11062	7	107000001	108000000
LAMB4	22798	7	107000001	108000000
PNPLA8	50640	7	107000001	108000000
BCAP29	55973	7	107000001	108000000
CBLL1	79872	7	107000001	108000000
THAP5	168451	7	107000001	108000000
LOC286002	286002	7	107000001	108000000
KRIT1	889	7	91000001	92000000
CYP51A1	1595	7	91000001	92000000
PEX1	5189	7	91000001	92000000
MTERF	7978	7	91000001	92000000
AKAP9	10142	7	91000001	92000000
ANKIB1	54467	7	91000001	92000000
GATAD1	57798	7	91000001	92000000
C7orf64	84060	7	91000001	92000000
LOC401387	401387	7	91000001	92000000
MGC26647	219557	7	88000001	89000000
ZNF804B	219578	7	88000001	89000000
SEMA3E	9723	7	83000001	84000000
SEMA3A	10371	7	83000001	84000000
SYPL1	6856	7	105000001	106000000
NAMPT	10135	7	105000001	106000000
ATXN7L1	222255	7	105000001	106000000
FLJ23834	222256	7	105000001	106000000
EFCAB10	100130771	7	105000001	106000000
CDK14	5218	7	90000001	91000000
FZD1	8321	7	90000001	91000000
DYNC1I1	1780	7	95000001	96000000
PDK4	5166	7	95000001	96000000
SLC25A13	10165	7	95000001	96000000
ASB4	51666	7	95000001	96000000
MIR591	693176	7	95000001	96000000
PON1	5444	7	94000001	95000000
PON2	5445	7	94000001	95000000
PON3	5446	7	94000001	95000000
SGCE	8910	7	94000001	95000000
PEG10	23089	7	94000001	95000000
ASB4	51666	7	94000001	95000000
PPP1R9A	55607	7	94000001	95000000
CASD1	64921	7	94000001	95000000
CLDN12	9069	7	89000001	90000000
STEAP1	26872	7	89000001	90000000
C7orf63	79846	7	89000001	90000000
GTPBP10	85865	7	89000001	90000000
STEAP2	261729	7	89000001	90000000
DPY19L2P4	442523	7	89000001	90000000
SRPK2	6733	7	104000001	105000000
PUS7	54517	7	104000001	105000000
MLL5	55904	7	104000001	105000000
RINT1	60561	7	104000001	105000000
LHFPL3	375612	7	104000001	105000000
LOC723809	723809	7	104000001	105000000
EFCAB10	100130771	7	104000001	105000000
LOC100216545	100216545	7	104000001	105000000
GPR22	2845	7	106000001	107000000
PIK3CG	5294	7	106000001	107000000
PRKAR2B	5577	7	106000001	107000000
COG5	10466	7	106000001	107000000
DUS4L	11062	7	106000001	107000000
HBP1	26959	7	106000001	107000000
FLJ36031	168455	7	106000001	107000000
DLX5	1749	7	96000001	97000000
DLX6	1750	7	96000001	97000000
SHFM1	7979	7	96000001	97000000
ACN9	57001	7	96000001	97000000
DLX6AS	285987	7	96000001	97000000
GRM3	2913	7	86000001	87000000
ABCB1	5243	7	86000001	87000000
ABCB4	5244	7	86000001	87000000
DMTF1	9988	7	86000001	87000000
TP53TG1	11257	7	86000001	87000000
CROT	54677	7	86000001	87000000
C7orf23	79161	7	86000001	87000000
KIAA1324L	222223	7	86000001	87000000
FAM84B	157638	8	127000001	128000000
ORC5L	5001	7	103000001	104000000
RELN	5649	7	103000001	104000000
LHFPL3	375612	7	103000001	104000000
MED12	9968	3	194000001	195000000
HRASLS	57110	3	194000001	195000000
ATP13A4	84239	3	194000001	195000000
MGC2889	84789	3	194000001	195000000
C3orf59	151963	3	194000001	195000000
ATP13A5	344905	3	194000001	195000000
SQLE	6713	8	126000001	127000000
KIAA0196	9897	8	126000001	127000000
TRIB1	10221	8	126000001	127000000
ZNF572	137209	8	126000001	127000000
LOC157381	157381	8	126000001	127000000
NSMCE2	286053	8	126000001	127000000
PVT1	5820	8	129000001	130000000
MIR1205	100302161	8	129000001	130000000
MIR1206	100302170	8	129000001	130000000
MIR1207	100302175	8	129000001	130000000
MIR1208	100302281	8	129000001	130000000
ATP1A4	480	1	116000001	117000000
CASQ2	845	1	116000001	117000000
CD58	965	1	116000001	117000000
IGSF3	3321	1	116000001	117000000
NHLH2	4808	1	116000001	117000000
SLC22A15	55356	1	116000001	117000000
VANGL1	81839	1	116000001	117000000
C1orf203	84852	1	116000001	117000000
C1orf161	126868	1	116000001	117000000

## Sheet: GO analysis
Category	Term	Count	%	PValue	Genes	List Total	Pop Hits	Pop Total	Fold Enrichment	Bonferroni	Benjamini	FDR
GOTERM_BP_FAT	GO:0007242~intracellular signaling cascade	35	13.3588	1.17363e-05	CALCR, CAPS, CYP24A1, GNAI1, PREX1, GNG11, RPS6KB1, ARFGEF2, TRIB1, PRKAR2B, MLL5, TLK2, PIK3CG, SRPK2, MAGI3, VAV3, LRRN3, RINT1, MED12, HGF, MED13, PCLO, NRAS, CD36, NCOA3, HIPK1, DOK5, KRIT1, RAB22A, COL1A2, GNAS, RBM38, ASB4, PMEPA1, NGF	170	1256	13528	2.2175	0.0144709	0.0144709	0.0190532
GOTERM_CC_FAT	GO:0005834~heterotrimeric G-protein complex	5	1.9084	0.000419522	GNGT1, GNAI1, GNAS, GNG11, GNAT3	159	29	12782	13.8603	0.109358	0.109358	0.552063
GOTERM_MF_FAT	GO:0004063~aryldialkylphosphatase activity	3	1.14504	0.000426985	PON1, PON2, PON3	157	3	12983	82.6943	0.140311	0.140311	0.583381
GOTERM_MF_FAT	GO:0004064~arylesterase activity	3	1.14504	0.000847222	PON1, PON2, PON3	157	4	12983	62.0207	0.259214	0.139311	1.15446
GOTERM_BP_FAT	GO:0016192~vesicle-mediated transport	18	6.87023	0.000881666	NPEPL1, VAV3, LRRN3, RINT1, BET1, SYT6, ARFGEF2, CLTC, PCLO, NRAS, COG5, CD36, STX16, RAB22A, BCAP29, LOC653653, AP4B1, STEAP2	170	576	13528	2.48676	0.665632	0.421754	1.42189
GOTERM_CC_FAT	GO:0044431~Golgi apparatus part	12	4.58015	0.00106544	COG5, SULF2, PHTF1, BET1, GNAS, LOC653653, ARFGEF2, CLTC, STEAP2, AP4B1, ABCB4, NGF	159	294	12782	3.28122	0.254886	0.1368	1.39654
GOTERM_MF_FAT	GO:0050660~FAD binding	6	2.29008	0.00171979	STEAP4, SQLE, DLD, STEAP2, DUS4L, STEAP1	157	72	12983	6.89119	0.456285	0.183811	2.33053
GOTERM_MF_FAT	GO:0017076~purine nucleotide binding	38	14.5038	0.00196815	RAD51C, STEAP4, GNAI1, GTPBP10, RPS6KB1, AKAP9, SPO11, TRIB1, PRKAR2B, PEX1, TLK2, CDK14, PIK3CG, SRPK2, MAGI3, PDK4, ATP1A4, ABCB1, CDK6, ATP13A5, GNAT3, ABCB4, ATP13A4, PCK1, PNPLA8, NRAS, TEX14, HIPK1, SQLE, RAB22A, DLD, TUBD1, ORC5L, GNAS, DHX40, DUS4	157	1918	12983	1.63836	0.502127	0.159999	2.6629
GOTERM_BP_FAT	GO:0045667~regulation of osteoblast differentiation	5	1.9084	0.00198448	DLX5, FZD1, CDK6, GNAS, BMP7	170	43	13528	9.25308	0.915176	0.56062	3.17373
GOTERM_BP_FAT	GO:0030522~intracellular receptor-mediated signaling pathway	6	2.29008	0.00244625	CYP24A1, MLL5, NCOA3, MED12, MED13, PMEPA1	170	75	13528	6.36612	0.952259	0.532564	3.89855
GOTERM_BP_FAT	GO:0030278~regulation of ossification	6	2.29008	0.00290397	CALCR, DLX5, FZD1, CDK6, GNAS, BMP7	170	78	13528	6.12127	0.973002	0.514412	4.61197
GOTERM_CC_FAT	GO:0019897~extrinsic to plasma membrane	5	1.9084	0.00332751	GNGT1, GNAI1, GNAS, GNG11, GNAT3	159	50	12782	8.03899	0.601451	0.264086	4.30203
GOTERM_CC_FAT	GO:0030136~clathrin-coated vesicle	7	2.67176	0.00591842	SYNPR, SYPL1, SYT6, LOC653653, CLTC, STEAP2, PCLO	159	132	12782	4.2631	0.805697	0.336074	7.53256
GOTERM_BP_FAT	GO:0009725~response to hormone stimulus	12	4.58015	0.00641374	CALCR, PRKAR2B, CA4, TSHB, GNAS, GNG11, RPS6KB1, BMP7, STEAP2, PCK1, ABCB4, NGF	170	367	13528	2.60196	0.999662	0.73603	9.91965
GOTERM_BP_FAT	GO:0007413~axonal fasciculation	3	1.14504	0.00653668	NRCAM, FEZF2, SEMA3A	170	10	13528	23.8729	0.99971	0.68764	10.1004
GOTERM_BP_FAT	GO:0046907~intracellular transport	17	6.48855	0.00815988	DYNC1I1, NPEPL1, BET1, CLTC, IMMP2L, COG5, SLC25A13, PEX1, RAE1, STX16, BCAP29, THOC7, GNAS, LOC653653, APPBP2, STEAP2, AP4B1	170	657	13528	2.05906	0.999962	0.719735	12.4558
GOTERM_MF_FAT	GO:0001883~purine nucleoside binding	31	11.8321	0.00850983	RAD51C, STEAP4, AKAP9, RPS6KB1, SPO11, TRIB1, PRKAR2B, PEX1, TLK2, CDK14, PIK3CG, SRPK2, MAGI3, PDK4, ATP1A4, ABCB1, CDK6, ATP13A5, PCK1, ABCB4, ATP13A4, PNPLA8, TEX14, HIPK1, SQLE, DLD, ORC5L, DHX40, DUS4L, STEAP2, STEAP1	157	1601	12983	1.6012	0.95146	0.453966	11.0488
GOTERM_MF_FAT	GO:0001882~nucleoside binding	31	11.8321	0.00934509	RAD51C, STEAP4, AKAP9, RPS6KB1, SPO11, TRIB1, PRKAR2B, PEX1, TLK2, CDK14, PIK3CG, SRPK2, MAGI3, PDK4, ATP1A4, ABCB1, CDK6, ATP13A5, PCK1, ABCB4, ATP13A4, PNPLA8, TEX14, HIPK1, SQLE, DLD, ORC5L, DHX40, DUS4L, STEAP2, STEAP1	157	1612	12983	1.59027	0.963981	0.425326	12.07
GOTERM_BP_FAT	GO:0030521~androgen receptor signaling pathway	4	1.52672	0.0101087	NCOA3, MED12, MED13, PMEPA1	170	36	13528	8.84183	0.999997	0.75392	15.2071
GOTERM_CC_FAT	GO:0005624~membrane fraction	19	7.25191	0.0110543	CYP51A1, VAPB, ABCB1, RPS6KB1, ABCB4, PNPLA8, SLC26A3, PRKAR2B, NRAS, PPP1R9A, SYNPR, CD36, SQLE, STX16, PON1, CA4, GNAS, STEAP2, PON3	159	809	12782	1.88802	0.953485	0.4586	13.6406
GOTERM_CC_FAT	GO:0005794~Golgi apparatus	20	7.63359	0.0112182	STEAP4, VAPB, BET1, AKAP9, ARFGEF2, CLTC, ABCB4, PNPLA8, NRAS, COG5, CD36, NCOA3, SULF2, STX16, PHTF1, GNAS, LOC653653, STEAP2, AP4B1, NGF	159	872	12782	1.84381	0.955564	0.404856	13.8291
GOTERM_BP_FAT	GO:0000904~cell morphogenesis involved in differentiation	9	3.43511	0.0114969	NRCAM, FEZF2, DLX5, NTNG2, RELN, HGF, SEMA3A, LAMB1, BMP7	170	244	13528	2.9352	0.999999	0.762168	17.1173
GOTERM_BP_FAT	GO:0050678~regulation of epithelial cell proliferation	5	1.9084	0.0119369	DLX6, DLX5, CDK6, LAMB1, FOXP2	170	71	13528	5.60398	1	0.742284	17.7143
GOTERM_MF_FAT	GO:0030554~adenyl nucleotide binding	30	11.4504	0.0124252	RAD51C, STEAP4, AKAP9, RPS6KB1, SPO11, TRIB1, PRKAR2B, PEX1, TLK2, CDK14, PIK3CG, SRPK2, MAGI3, PDK4, ATP1A4, ABCB1, CDK6, ATP13A5, ABCB4, ATP13A4, PNPLA8, TEX14, HIPK1, SQLE, DLD, ORC5L, DHX40, DUS4L, STEAP2, STEAP1	157	1577	12983	1.57313	0.988039	0.46863	15.7423
GOTERM_BP_FAT	GO:0009719~response to endogenous stimulus	12	4.58015	0.0128474	CALCR, PRKAR2B, CA4, TSHB, GNAS, GNG11, RPS6KB1, BMP7, STEAP2, PCK1, ABCB4, NGF	170	405	13528	2.35782	1	0.737715	18.9368
GOTERM_MF_FAT	GO:0003924~GTPase activity	8	3.05344	0.0137909	NRAS, GNGT1, GNAI1, RAB22A, TUBD1, GNAS, GNG11, GNAT3	157	211	12983	3.13533	0.992671	0.459086	17.3247
GOTERM_CC_FAT	GO:0030135~coated vesicle	7	2.67176	0.0140771	SYNPR, SYPL1, SYT6, LOC653653, CLTC, STEAP2, PCLO	159	159	12782	3.53918	0.980017	0.42821	17.0589
GOTERM_BP_FAT	GO:0050679~positive regulation of epithelial cell proliferation	4	1.52672	0.014424	DLX6, DLX5, LAMB1, FOXP2	170	41	13528	7.76356	1	0.750447	21.0134
GOTERM_BP_FAT	GO:0031175~neuron projection development	9	3.43511	0.0151568	NRCAM, FEZF2, DLX5, NTNG2, RELN, SEMA3A, LAMB1, BMP7, NGF	170	256	13528	2.79761	1	0.742033	21.9616
GOTERM_MF_FAT	GO:0000166~nucleotide binding	39	14.8855	0.0151742	RAD51C, STEAP4, GNAI1, GTPBP10, RPS6KB1, AKAP9, SPO11, TRIB1, PRKAR2B, PEX1, TLK2, CDK14, PIK3CG, SRPK2, MAGI3, PDK4, ATP1A4, ABCB1, CDK6, ATP13A5, GNAT3, ABCB4, ATP13A4, PCK1, PNPLA8, NRAS, TEX14, HIPK1, SQLE, RAB22A, DLD, TUBD1, ORC5L, RBM38, GNAS, DHX4	157	2245	12983	1.43656	0.995541	0.45197	18.8993
GOTERM_CC_FAT	GO:0005626~insoluble fraction	19	7.25191	0.0155759	CYP51A1, VAPB, ABCB1, RPS6KB1, ABCB4, PNPLA8, SLC26A3, PRKAR2B, NRAS, PPP1R9A, SYNPR, CD36, SQLE, STX16, PON1, CA4, GNAS, STEAP2, PON3	159	839	12782	1.82051	0.986869	0.418182	18.707
GOTERM_BP_FAT	GO:0006793~phosphorus metabolic process	21	8.01527	0.0189482	PIK3CG, SRPK2, PTPRG, PDK4, LRRN3, PTPN22, CDK6, AKAP9, RPS6KB1, HGF, TRIB1, TEX14, PPM1D, EYA2, PPM1E, HIPK1, DLD, RELN, TLK2, BMP7, CDK14	170	973	13528	1.71748	1	0.794839	26.6987
GOTERM_BP_FAT	GO:0006796~phosphate metabolic process	21	8.01527	0.0189482	PIK3CG, SRPK2, PTPRG, PDK4, LRRN3, PTPN22, CDK6, AKAP9, RPS6KB1, HGF, TRIB1, TEX14, PPM1D, EYA2, PPM1E, HIPK1, DLD, RELN, TLK2, BMP7, CDK14	170	973	13528	1.71748	1	0.794839	26.6987
GOTERM_BP_FAT	GO:0048638~regulation of developmental growth	4	1.52672	0.0207838	NRCAM, RPS6KB1, SEMA3A, NGF	170	47	13528	6.77247	1	0.804138	28.8941
GOTERM_BP_FAT	GO:0048193~Golgi vesicle transport	6	2.29008	0.024237	COG5, STX16, BET1, LOC653653, CLTC, STEAP2	170	131	13528	3.64472	1	0.833463	32.8577
GOTERM_BP_FAT	GO:0006259~DNA metabolic process	13	4.96183	0.0250079	FHIT, RAD51C, DBF4, SHFM1, CTCFL, SPO11, SYCP1, MLL5, DCLRE1B, EYA2, PRMT6, ORC5L, NSMCE2	170	506	13528	2.04445	1	0.825789	33.7138
GOTERM_BP_FAT	GO:0019439~aromatic compound catabolic process	3	1.14504	0.0254361	PON1, PON2, PON3	170	20	13528	11.9365	1	0.814413	34.1849
GOTERM_BP_FAT	GO:0030516~regulation of axon extension	3	1.14504	0.0254361	NRCAM, SEMA3A, NGF	170	20	13528	11.9365	1	0.814413	34.1849
GOTERM_BP_FAT	GO:0048666~neuron development	10	3.81679	0.0266132	NRCAM, GNGT1, FEZF2, DLX5, NTNG2, RELN, SEMA3A, LAMB1, BMP7, NGF	170	339	13528	2.34739	1	0.812705	35.4637
GOTERM_BP_FAT	GO:0008038~neuron recognition	3	1.14504	0.0278864	NRCAM, FEZF2, SEMA3A	170	21	13528	11.3681	1	0.812263	36.8206
GOTERM_CC_FAT	GO:0000139~Golgi membrane	7	2.67176	0.028029	BET1, GNAS, LOC653653, ARFGEF2, CLTC, STEAP2, ABCB4	159	186	12782	3.02543	0.999609	0.581815	31.2757
GOTERM_MF_FAT	GO:0004091~carboxylesterase activity	5	1.9084	0.028433	PNPLA8, PON1, PON2, PTRH2, PON3	157	96	12983	4.30699	0.999963	0.639807	32.6437
GOTERM_MF_FAT	GO:0032553~ribonucleotide binding	32	12.2137	0.0295339	RAD51C, GNAI1, GTPBP10, AKAP9, RPS6KB1, SPO11, TRIB1, PRKAR2B, PEX1, TLK2, CDK14, PIK3CG, SRPK2, MAGI3, PDK4, ATP1A4, ABCB1, CDK6, GNAT3, ATP13A5, PCK1, ABCB4, ATP13A4, PNPLA8, NRAS, TEX14, HIPK1, RAB22A, TUBD1, ORC5L, GNAS, DHX40	157	1836	12983	1.44129	0.999975	0.61893	33.6818
GOTERM_MF_FAT	GO:0032555~purine ribonucleotide binding	32	12.2137	0.0295339	RAD51C, GNAI1, GTPBP10, AKAP9, RPS6KB1, SPO11, TRIB1, PRKAR2B, PEX1, TLK2, CDK14, PIK3CG, SRPK2, MAGI3, PDK4, ATP1A4, ABCB1, CDK6, GNAT3, ATP13A5, PCK1, ABCB4, ATP13A4, PNPLA8, NRAS, TEX14, HIPK1, RAB22A, TUBD1, ORC5L, GNAS, DHX40	157	1836	12983	1.44129	0.999975	0.61893	33.6818
GOTERM_BP_FAT	GO:0016571~histone methylation	3	1.14504	0.0304273	MLL5, PRMT6, CTCFL	170	22	13528	10.8513	1	0.825256	39.4491
GOTERM_MF_FAT	GO:0016791~phosphatase activity	8	3.05344	0.030771	PPM1D, EYA2, PPM1E, PTPRG, PON1, PTPN22, PON2, PON3	157	249	12983	2.65684	0.999984	0.602278	34.8307
GOTERM_BP_FAT	GO:0048545~response to steroid hormone stimulus	7	2.67176	0.0335639	CALCR, CA4, TSHB, RPS6KB1, BMP7, ABCB4, NGF	170	192	13528	2.90123	1	0.841748	42.5523
GOTERM_BP_FAT	GO:0007409~axonogenesis	7	2.67176	0.034241	NRCAM, FEZF2, DLX5, NTNG2, RELN, SEMA3A, BMP7	170	193	13528	2.88619	1	0.8352	43.2023
GOTERM_BP_FAT	GO:0000902~cell morphogenesis	10	3.81679	0.0348208	NRCAM, FEZF2, DLX5, PRICKLE2, NTNG2, RELN, HGF, SEMA3A, LAMB1, BMP7	170	356	13528	2.23529	1	0.828082	43.7534
GOTERM_CC_FAT	GO:0030140~trans-Golgi network transport vesicle	3	1.14504	0.0350783	LOC653653, CLTC, STEAP2	159	24	12782	10.0487	0.999948	0.626766	37.5685
GOTERM_BP_FAT	GO:0008284~positive regulation of cell proliferation	11	4.19847	0.0351043	NAMPT, NRAS, HIPK1, TBX2, DLX6, DLX5, CDK6, RPS6KB1, LAMB1, FOXP2, NGF	170	414	13528	2.11435	1	0.818599	44.021
GOTERM_MF_FAT	GO:0008559~xenobiotic-transporting ATPase activity	2	0.763359	0.0356185	ABCB1, ABCB4	157	3	12983	55.1295	0.999997	0.627535	39.1569
GOTERM_MF_FAT	GO:0015239~multidrug transporter activity	2	0.763359	0.0356185	ABCB1, ABCB4	157	3	12983	55.1295	0.999997	0.627535	39.1569
GOTERM_BP_FAT	GO:0007131~reciprocal meiotic recombination	3	1.14504	0.0357709	RAD51C, SPO11, SYCP1	170	24	13528	9.94706	1	0.812806	44.6456
GOTERM_BP_FAT	GO:0030518~steroid hormone receptor signaling pathway	4	1.52672	0.0358315	NCOA3, MED12, MED13, PMEPA1	170	58	13528	5.48803	1	0.801815	44.702
GOTERM_BP_FAT	GO:0010033~response to organic substance	16	6.10687	0.036381	CALCR, VAPB, TSHB, RPS6KB1, GNG11, GNAT3, TRIB1, PCK1, ABCB4, PRKAR2B, SQLE, CA4, GNAS, STEAP2, BMP7, NGF	170	721	13528	1.76591	1	0.795494	45.2115
GOTERM_CC_FAT	GO:0031982~vesicle	15	5.72519	0.0379449	SRI, CALCR, SYT6, HGF, TMEM168, CLTC, PCLO, SYNPR, CD36, SYPL1, DLD, GNAS, LOC653653, STEAP2, BMP7	159	670	12782	1.79977	0.999977	0.621147	39.9716
GOTERM_BP_FAT	GO:0045669~positive regulation of osteoblast differentiation	3	1.14504	0.0385684	DLX5, GNAS, BMP7	170	25	13528	9.54918	1	0.803745	47.1962
GOTERM_BP_FAT	GO:0006468~protein amino acid phosphorylation	15	5.72519	0.0398942	PIK3CG, SRPK2, PDK4, LRRN3, CDK6, AKAP9, RPS6KB1, HGF, TRIB1, TEX14, HIPK1, RELN, TLK2, BMP7, CDK14	170	667	13528	1.78958	1	0.804285	48.3661
GOTERM_BP_FAT	GO:0030030~cell projection organization	10	3.81679	0.0415734	NRCAM, FEZF2, VAV3, DLX5, NTNG2, RELN, SEMA3A, LAMB1, BMP7, NGF	170	368	13528	2.1624	1	0.807579	49.813
GOTERM_MF_FAT	GO:0042626~ATPase activity, coupled to transmembrane movement of substances	5	1.9084	0.0423236	ATP1A4, ABCB1, ATP13A5, ABCB4, ATP13A4	157	109	12983	3.79332	1	0.664955	44.7033
GOTERM_BP_FAT	GO:0006310~DNA recombination	5	1.9084	0.0425377	RAD51C, SHFM1, NSMCE2, SPO11, SYCP1	170	105	13528	3.78936	1	0.805245	50.6265
GOTERM_CC_FAT	GO:0019898~extrinsic to membrane	12	4.58015	0.0427776	GNGT1, COG5, MAGI3, GNAI1, KRIT1, RINT1, PON2, GNAS, GNG11, APPBP2, GNAT3, DOCK4	159	494	12782	1.95279	0.999994	0.634157	43.8303
GOTERM_MF_FAT	GO:0043492~ATPase activity, coupled to movement of substances	5	1.9084	0.0435257	ATP1A4, ABCB1, ATP13A5, ABCB4, ATP13A4	157	110	12983	3.75883	1	0.650143	45.6466
GOTERM_BP_FAT	GO:0006974~response to DNA damage stimulus	10	3.81679	0.0446322	RAD51C, EYA2, DCLRE1B, HIPK1, PRMT6, RINT1, SHFM1, NSMCE2, RBM38, TLK2	170	373	13528	2.13342	1	0.811356	52.3512
GOTERM_MF_FAT	GO:0016820~hydrolase activity, acting on acid anhydrides, catalyzing transmembrane movement of substances	5	1.9084	0.0447469	ATP1A4, ABCB1, ATP13A5, ABCB4, ATP13A4	157	111	12983	3.72497	1	0.636821	46.5897
GOTERM_CC_FAT	GO:0000267~cell fraction	21	8.01527	0.0453004	CYP51A1, VAPB, ABCB1, RPS6KB1, PCK1, ABCB4, PNPLA8, SLC26A3, PRKAR2B, NRAS, PPP1R9A, SYNPR, CD36, SQLE, STX16, PON1, CA4, GNAS, AP4B1, STEAP2, PON3	159	1083	12782	1.55881	0.999997	0.626272	45.7522
GOTERM_MF_FAT	GO:0042623~ATPase activity, coupled	8	3.05344	0.0459903	RAD51C, PEX1, ATP1A4, ABCB1, DHX40, ATP13A5, ABCB4, ATP13A4	157	272	12983	2.43218	1	0.62484	47.5343
GOTERM_MF_FAT	GO:0042910~xenobiotic transporter activity	2	0.763359	0.0472089	ABCB1, ABCB4	157	4	12983	41.3471	1	0.613673	48.445
GOTERM_BP_FAT	GO:0048667~cell morphogenesis involved in neuron differentiation	7	2.67176	0.0473426	NRCAM, FEZF2, DLX5, NTNG2, RELN, SEMA3A, BMP7	170	209	13528	2.66524	1	0.821122	54.4991
GOTERM_CC_FAT	GO:0030133~transport vesicle	4	1.52672	0.0481884	LOC653653, TMEM168, CLTC, STEAP2	159	66	12782	4.87212	0.999999	0.622299	47.8777
GOTERM_MF_FAT	GO:0016887~ATPase activity	9	3.43511	0.0485313	RAD51C, PEX1, ATP1A4, ABCB1, DHX40, PSMD6, ATP13A5, ABCB4, ATP13A4	157	334	12983	2.22829	1	0.604218	49.4167
GOTERM_CC_FAT	GO:0031988~membrane-bounded vesicle	13	4.96183	0.0491233	CALCR, SYT6, HGF, TMEM168, CLTC, PCLO, SYNPR, CD36, SYPL1, DLD, LOC653653, STEAP2, BMP7	159	568	12782	1.83991	0.999999	0.604191	48.5491
GOTERM_BP_FAT	GO:0033273~response to vitamin	4	1.52672	0.0494787	CYP24A1, MLL5, TSHB, BMP7	170	66	13528	4.82282	1	0.826346	56.1276
GOTERM_CC_FAT	GO:0031090~organelle membrane	21	8.01527	0.0501813	CYP24A1, CYP51A1, VAPB, PDK4, BET1, ARFGEF2, CLTC, ABCB4, PNPLA8, IMMP2L, SLC25A13, CD36, PEX1, RAE1, SQLE, PRICKLE2, CSDE1, GNAS, LOC653653, STEAP2, SLC25A40	159	1096	12782	1.54032	0.999999	0.588564	49.2993
GOTERM_BP_FAT	GO:0007611~learning or memory	5	1.9084	0.0503722	NRAS, PRKAR2B, RPS6KB1, FOXP2, NGF	170	111	13528	3.58453	1	0.82359	56.7925
GOTERM_BP_FAT	GO:0006826~iron ion transport	3	1.14504	0.0505398	STEAP4, STEAP2, STEAP1	170	29	13528	8.23205	1	0.816411	56.9161
GOTERM_BP_FAT	GO:0048812~neuron projection morphogenesis	7	2.67176	0.0510627	NRCAM, FEZF2, DLX5, NTNG2, RELN, SEMA3A, BMP7	170	213	13528	2.61519	1	0.811591	57.2997
GOTERM_BP_FAT	GO:0042493~response to drug	7	2.67176	0.0539716	CA4, SEMA3C, ABCB1, GNAS, RPS6KB1, ABCB4, NGF	170	216	13528	2.57887	1	0.821423	59.376
GOTERM_BP_FAT	GO:0015031~protein transport	16	6.10687	0.0542361	NPEPL1, RINT1, BET1, CLTC, IMMP2L, COG5, CD36, PEX1, STX16, RAB22A, BCAP29, GNAS, LOC653653, APPBP2, AP4B1, NACA2	170	762	13528	1.6709	1	0.815331	59.56
GOTERM_MF_FAT	GO:0046966~thyroid hormone receptor binding	3	1.14504	0.0562608	NCOA3, MED12, MED13	157	32	12983	7.75259	1	0.641177	54.765
GOTERM_BP_FAT	GO:0045184~establishment of protein localization	16	6.10687	0.057805	NPEPL1, RINT1, BET1, CLTC, IMMP2L, COG5, CD36, PEX1, STX16, RAB22A, BCAP29, GNAS, LOC653653, APPBP2, AP4B1, NACA2	170	769	13528	1.65569	1	0.828088	61.9676
GOTERM_BP_FAT	GO:0009152~purine ribonucleotide biosynthetic process	5	1.9084	0.058946	SLC25A13, ATP1A4, ATP13A5, AMPD1, ATP13A4	170	117	13528	3.4007	1	0.827062	62.7086
GOTERM_MF_FAT	GO:0015399~primary active transmembrane transporter activity	5	1.9084	0.059435	ATP1A4, ABCB1, ATP13A5, ABCB4, ATP13A4	157	122	12983	3.38911	1	0.644032	56.8054
GOTERM_MF_FAT	GO:0015405~P-P-bond-hydrolysis-driven transmembrane transporter activity	5	1.9084	0.059435	ATP1A4, ABCB1, ATP13A5, ABCB4, ATP13A4	157	122	12983	3.38911	1	0.644032	56.8054
GOTERM_BP_FAT	GO:0032989~cellular component morphogenesis	10	3.81679	0.0614094	NRCAM, FEZF2, DLX5, PRICKLE2, NTNG2, RELN, HGF, SEMA3A, LAMB1, BMP7	170	397	13528	2.00445	1	0.832861	64.2623
GOTERM_BP_FAT	GO:0007049~cell cycle	16	6.10687	0.0615329	RAD51C, DBF4, RINT1, CTCFL, CDK6, HGF, SPO11, SYCP1, MLL5, PPM1D, DMTF1, SKA2, HBP1, RBM38, TLK2, PSMD6	170	776	13528	1.64075	1	0.826713	64.3385
GOTERM_CC_FAT	GO:0044459~plasma membrane part	36	13.7405	0.0650168	CALCR, GNAI1, GNG11, RPS6KB1, SYT6, CLTC, CLDN12, NRCAM, SYNPR, GPR22, SYPL1, LOC653653, LAMB1, MAGI3, CACNA2D1, PTPRG, NTNG2, ATP1A4, ABCB1, PCLO, GNAT3, ABCB4, SLC26A4, GNGT1, SLC26A3, NRAS, PPP1R9A, GRM3, CD36, SLC25A13, PRICKLE2, CD58, CA4, SGCE, GNAS	159	2203	12782	1.31368	1	0.664269	58.8078
GOTERM_BP_FAT	GO:0016570~histone modification	5	1.9084	0.0666481	MLL5, EYA2, ATXN7, PRMT6, CTCFL	170	122	13528	3.26133	1	0.84468	67.3667
GOTERM_MF_FAT	GO:0050662~coenzyme binding	6	2.29008	0.0674453	STEAP4, SQLE, DLD, STEAP2, DUS4L, STEAP1	157	181	12983	2.74125	1	0.674889	61.5814
GOTERM_CC_FAT	GO:0008021~synaptic vesicle	4	1.52672	0.0678159	SYNPR, SYPL1, SYT6, PCLO	159	76	12782	4.23105	1	0.65931	60.4054
GOTERM_MF_FAT	GO:0030374~ligand-dependent nuclear receptor transcription coactivator activity	3	1.14504	0.0692935	NCOA3, MED12, MED13	157	36	12983	6.89119	1	0.668879	62.6115
GOTERM_BP_FAT	GO:0009260~ribonucleotide biosynthetic process	5	1.9084	0.0698688	SLC25A13, ATP1A4, ATP13A5, AMPD1, ATP13A4	170	124	13528	3.20873	1	0.852509	69.1477
GOTERM_BP_FAT	GO:0016569~covalent chromatin modification	5	1.9084	0.0731684	MLL5, EYA2, ATXN7, PRMT6, CTCFL	170	126	13528	3.1578	1	0.859994	70.8775
GOTERM_BP_FAT	GO:0051384~response to glucocorticoid stimulus	4	1.52672	0.0739617	CALCR, RPS6KB1, ABCB4, NGF	170	78	13528	4.08084	1	0.857391	71.2795
GOTERM_BP_FAT	GO:0016310~phosphorylation	16	6.10687	0.0755523	PIK3CG, SRPK2, PDK4, LRRN3, CDK6, AKAP9, RPS6KB1, HGF, TRIB1, TEX14, HIPK1, DLD, RELN, TLK2, BMP7, CDK14	170	800	13528	1.59153	1	0.857925	72.0701
GOTERM_CC_FAT	GO:0016023~cytoplasmic membrane-bounded vesicle	12	4.58015	0.0790056	CALCR, SYNPR, SYPL1, CD36, DLD, SYT6, LOC653653, HGF, TMEM168, CLTC, STEAP2, PCLO	159	550	12782	1.75396	1	0.697458	66.2369
GOTERM_BP_FAT	GO:0019935~cyclic-nucleotide-mediated signaling	5	1.9084	0.0800014	CALCR, CD36, GNAI1, GNAS, PCLO	170	130	13528	3.06063	1	0.868746	74.1743
GOTERM_CC_FAT	GO:0016324~apical plasma membrane	5	1.9084	0.0827673	SLC26A4, SLC26A3, CA4, GNAT3, ABCB4	159	133	12782	3.02218	1	0.696459	68.0116
GOTERM_BP_FAT	GO:0009165~nucleotide biosynthetic process	6	2.29008	0.0833038	NAMPT, SLC25A13, ATP1A4, ATP13A5, AMPD1, ATP13A4	170	186	13528	2.56698	1	0.874752	75.6389
GOTERM_CC_FAT	GO:0016529~sarcoplasmic reticulum	3	1.14504	0.0836103	CACNA2D1, CA4, CASQ2	159	39	12782	6.18384	1	0.682586	68.3973
GOTERM_CC_FAT	GO:0030118~clathrin coat	3	1.14504	0.0836103	LOC653653, CLTC, AP4B1	159	39	12782	6.18384	1	0.682586	68.3973
GOTERM_BP_FAT	GO:0008104~protein localization	17	6.48855	0.0850752	NPEPL1, RINT1, BET1, CLTC, IMMP2L, GNGT1, COG5, CD36, PEX1, STX16, RAB22A, BCAP29, GNAS, LOC653653, APPBP2, AP4B1, NACA2	170	882	13528	1.53379	1	0.875518	76.3921
GOTERM_BP_FAT	GO:0008213~protein amino acid alkylation	3	1.14504	0.0851489	MLL5, PRMT6, CTCFL	170	39	13528	6.12127	1	0.870861	76.4229
GOTERM_BP_FAT	GO:0006479~protein amino acid methylation	3	1.14504	0.0851489	MLL5, PRMT6, CTCFL	170	39	13528	6.12127	1	0.870861	76.4229
GOTERM_BP_FAT	GO:0006470~protein amino acid dephosphorylation	5	1.9084	0.0853274	PPM1D, EYA2, PPM1E, PTPRG, PTPN22	170	133	13528	2.9916	1	0.866553	76.4975
GOTERM_BP_FAT	GO:0048858~cell projection morphogenesis	7	2.67176	0.086653	NRCAM, FEZF2, DLX5, NTNG2, RELN, SEMA3A, BMP7	170	245	13528	2.27361	1	0.866045	77.0445
GOTERM_BP_FAT	GO:0031960~response to corticosteroid stimulus	4	1.52672	0.0902876	CALCR, RPS6KB1, ABCB4, NGF	170	85	13528	3.74478	1	0.872784	78.4835
GOTERM_CC_FAT	GO:0016528~sarcoplasm	3	1.14504	0.0910806	CACNA2D1, CA4, CASQ2	159	41	12782	5.88219	1	0.698226	71.6322
GOTERM_BP_FAT	GO:0030155~regulation of cell adhesion	5	1.9084	0.0926913	CD36, VAV3, CDK6, CBLL1, ADAM22	170	137	13528	2.90425	1	0.875441	79.3882
GOTERM_BP_FAT	GO:0034654~nucleobase, nucleoside, nucleotide and nucleic acid biosynthetic process	6	2.29008	0.0945477	NAMPT, SLC25A13, ATP1A4, ATP13A5, AMPD1, ATP13A4	170	193	13528	2.47388	1	0.87641	80.0623
GOTERM_BP_FAT	GO:0034404~nucleobase, nucleoside and nucleotide biosynthetic process	6	2.29008	0.0945477	NAMPT, SLC25A13, ATP1A4, ATP13A5, AMPD1, ATP13A4	170	193	13528	2.47388	1	0.87641	80.0623
GOTERM_BP_FAT	GO:0009150~purine ribonucleotide metabolic process	5	1.9084	0.0945784	SLC25A13, ATP1A4, ATP13A5, AMPD1, ATP13A4	170	138	13528	2.88321	1	0.872117	80.0733
GOTERM_BP_FAT	GO:0035113~embryonic appendage morphogenesis	4	1.52672	0.095207	DLX6, DLX5, TBX4, GNAS	170	87	13528	3.65869	1	0.869589	80.2967
GOTERM_BP_FAT	GO:0030326~embryonic limb morphogenesis	4	1.52672	0.095207	DLX6, DLX5, TBX4, GNAS	170	87	13528	3.65869	1	0.869589	80.2967
GOTERM_BP_FAT	GO:0006090~pyruvate metabolic process	3	1.14504	0.0966081	DLD, ACN9, PCK1	170	42	13528	5.68403	1	0.869353	80.7863
GOTERM_BP_FAT	GO:0007127~meiosis I	3	1.14504	0.0966081	RAD51C, SPO11, SYCP1	170	42	13528	5.68403	1	0.869353	80.7863
GOTERM_BP_FAT	GO:0006886~intracellular protein transport	9	3.43511	0.0971727	IMMP2L, NPEPL1, PEX1, STX16, BCAP29, LOC653653, APPBP2, CLTC, AP4B1	170	374	13528	1.91494	1	0.866716	80.9803
GOTERM_BP_FAT	GO:0033554~cellular response to stress	12	4.58015	0.0976883	RAD51C, EYA2, DCLRE1B, HIPK1, VAPB, PRMT6, RINT1, SHFM1, NSMCE2, RBM38, TLK2, TRIB1	170	566	13528	1.68713	1	0.863969	81.1559
GOTERM_BP_FAT	GO:0006091~generation of precursor metabolites and energy	8	3.05344	0.0977743	SLC25A13, DLD, GNAS, PPP1R3A, STEAP2, STEAP1, CROT, PCK1	170	313	13528	2.0339	1	0.859984	81.1851
GOTERM_BP_FAT	GO:0007584~response to nutrient	5	1.9084	0.0984068	CYP24A1, MLL5, TSHB, RPS6KB1, BMP7	170	140	13528	2.84202	1	0.857642	81.3981
GOTERM_BP_FAT	GO:0030182~neuron differentiation	10	3.81679	0.0984315	NRCAM, GNGT1, FEZF2, DLX5, NTNG2, RELN, SEMA3A, LAMB1, BMP7, NGF	170	438	13528	1.81681	1	0.853514	81.4063
GOTERM_CC_FAT	GO:0044438~microbody part	3	1.14504	0.0987381	PNPLA8, PEX1, CROT	159	43	12782	5.6086	1	0.712782	74.6283
GOTERM_CC_FAT	GO:0044439~peroxisomal part	3	1.14504	0.0987381	PNPLA8, PEX1, CROT	159	43	12782	5.6086	1	0.712782	74.6283

## Sheet: Pathway
Category	Term	Count	%	PValue	Genes	List Total	Pop Hits	Pop Total	Fold Enrichment	Bonferroni	Benjamini	FDR
EC_NUMBER	3.1.8.1	3	1.14504	0.000562201	PON1, PON2, PON3	55	3	3891	70.7455	0.0227929	0.0227929	0.516184
EC_NUMBER	1.16.1.-	3	1.14504	0.00111439	STEAP4, STEAP2, STEAP1	55	4	3891	53.0591	0.0446862	0.0225984	1.02086
PANTHER_PATHWAY	P00048:PI3 kinase pathway	7	2.67176	0.0027025	PIK3CG, NRAS, GNGT1, GNAI1, GNG11, RPS6KB1, FOXP2	37	115	2857	4.70012	0.159026	0.159026	2.71175
PANTHER_PATHWAY	P00040:Metabotropic glutamate receptor group II pathway	5	1.9084	0.00373874	GNGT1, PRKAR2B, GRM3, GNAI1, GNG11	37	52	2857	7.42464	0.213158	0.112959	3.73383
PANTHER_PATHWAY	P00043:Muscarinic acetylcholine receptor 2 and 4 signaling pathway	5	1.9084	0.00555251	GNGT1, PRKAR2B, CACNA2D1, GNAI1, GNG11	37	58	2857	6.65657	0.299773	0.112	5.49953
PANTHER_PATHWAY	P05731:GABA-B_receptor_II_signaling	4	1.52672	0.0123048	GNGT1, PRKAR2B, GNAI1, GNG11	37	39	2857	7.91961	0.547239	0.179711	11.8191
KEGG_PATHWAY	hsa04512:ECM-receptor interaction	5	1.9084	0.0187033	LAMB4, CD36, COL1A2, RELN, LAMB1	63	84	5085	4.80442	0.806523	0.806523	18.458
KEGG_PATHWAY	hsa05222:Small cell lung cancer	5	1.9084	0.0187033	PIK3CG, FHIT, LAMB4, CDK6, LAMB1	63	84	5085	4.80442	0.806523	0.806523	18.458
PANTHER_PATHWAY	P04373:5HT1 type receptor mediated signaling pathway	4	1.52672	0.0192451	GNGT1, PRKAR2B, GNAI1, GNG11	37	46	2857	6.71445	0.711682	0.220216	17.9152
PANTHER_PATHWAY	P00026:Heterotrimeric G-protein signaling pathway-Gi alpha and Gs alpha mediated pathway	7	2.67176	0.0192585	GNGT1, PRKAR2B, GRM3, GNAI1, GNAS, GNG11, CLTC	37	173	2857	3.12436	0.711934	0.187328	17.9266
KEGG_PATHWAY	hsa04360:Axon guidance	6	2.29008	0.019836	NRAS, GNAI1, SEMA3E, SEMA3D, SEMA3C, SEMA3A	63	129	5085	3.75415	0.82502	0.581693	19.4695
REACTOME_PATHWAY	REACT_15295:Opioid Signalling	5	1.9084	0.0219791	GNGT1, PRKAR2B, GNAI1, GNG11, GNAT3	47	80	3398	4.51862	0.606793	0.606793	18.5911
PANTHER_PATHWAY	P05912:Dopamine receptor mediated signaling pathway	5	1.9084	0.0224809	GNGT1, PRKAR2B, GNAI1, GNAS, GNG11	37	87	2857	4.43771	0.766645	0.187699	20.6253
KEGG_PATHWAY	hsa04910:Insulin signaling pathway	6	2.29008	0.0236424	PIK3CG, NRAS, PRKAR2B, RPS6KB1, PPP1R3A, PCK1	63	135	5085	3.5873	0.875269	0.500358	22.7858
KEGG_PATHWAY	hsa04062:Chemokine signaling pathway	7	2.67176	0.025447	PIK3CG, NRAS, GNGT1, VAV3, GNAI1, PREX1, GNG11	63	187	5085	3.02139	0.893812	0.429154	24.3142
KEGG_PATHWAY	hsa05223:Non-small cell lung cancer	4	1.52672	0.0275605	PIK3CG, FHIT, NRAS, CDK6	63	54	5085	5.97884	0.912088	0.385093	26.0694
EC_NUMBER	3.6.3.44	2	0.763359	0.0275673	ABCB1, ABCB4	55	2	3891	70.7455	0.682135	0.317534	22.6829
EC_NUMBER	3.1.1.2	2	0.763359	0.0275673	PON1, PON2	55	2	3891	70.7455	0.682135	0.317534	22.6829
BIOCARTA	h_mPRPathway:How Progesterone Initiates the Oocyte Maturation	3	1.14504	0.0329949	GNGT1, GNAI1, GNAS	22	20	1437	9.79773	0.894384	0.894384	29.1152
KEGG_PATHWAY	hsa04510:Focal adhesion	7	2.67176	0.0346228	PIK3CG, LAMB4, VAV3, COL1A2, RELN, HGF, LAMB1	63	201	5085	2.81095	0.953373	0.400061	31.6699
BIOCARTA	h_gpcrPathway:Signaling Pathway from G-Protein Families	3	1.14504	0.0361497	GNGT1, GNAI1, GNAS	22	21	1437	9.33117	0.915152	0.708713	31.4516
PANTHER_PATHWAY	P05730:Endogenous_cannabinoid_signaling	3	1.14504	0.0415175	GNGT1, GNAI1, GNG11	37	26	2857	8.90956	0.933719	0.287683	35
KEGG_PATHWAY	hsa05218:Melanoma	4	1.52672	0.0549628	PIK3CG, NRAS, CDK6, HGF	63	71	5085	4.54728	0.992688	0.504704	45.7172
BIOCARTA	h_erkPathway:Erk1/Erk2 Mapk Signaling pathway	3	1.14504	0.0651707	GNGT1, GNAS, NGF	22	29	1437	6.75705	0.989059	0.777999	49.9018
PANTHER_PATHWAY	P05913:Enkephalin release	3	1.14504	0.0708578	PRKAR2B, GNAI1, GNAS	37	35	2857	6.61853	0.990937	0.407035	52.6035
EC_NUMBER	3.6.3.-	2	0.763359	0.0804829	ATP13A5, ATP13A4	55	6	3891	23.5818	0.967941	0.576856	53.7989
BIOCARTA	h_gsPathway:Activation of cAMP-dependent protein kinase, PKA	2	0.763359	0.084683	GNGT1, GNAS	22	6	1437	21.7727	0.997337	0.772845	59.6479
BIOCARTA	h_mrpPathway:Multi-Drug Resistance Factors	2	0.763359	0.084683	ABCB1, ABCB4	22	6	1437	21.7727	0.997337	0.772845	59.6479
PANTHER_PATHWAY	P00010:B cell activation	4	1.52672	0.0898416	PIK3CG, NRAS, VAV3, AKAP9	37	85	2857	3.6337	0.997582	0.452545	61.5702
REACTOME_PATHWAY	REACT_604:Hemostasis	7	2.67176	0.0944282	NRAS, GNGT1, CD36, CD58, COL1A2, GNG11, HGF	47	235	3398	2.15355	0.984485	0.875439	60.0679
BIOCARTA	h_nuclearRsPathway:Nuclear Receptors in Lipid Metabolism and Toxicity	3	1.14504	0.0951578	CYP24A1, ABCB1, ABCB4	22	36	1437	5.44318	0.998769	0.738136	64.141
BIOCARTA	h_agpcrPathway:Attenuation of GPCR Signaling	2	0.763359	0.0981154	GNGT1, GNAS	22	7	1437	18.6623	0.999011	0.684364	65.3251

## Sheet: protein interactions
Category	Term	Count	%	PValue	Genes	List Total	Pop Hits	Pop Total	Fold Enrichment	Bonferroni	Benjamini	FDR
UCSC_TFBS	FOXJ2	206	78.626	1.52916e-21	FHIT, RAD51C, VAPB, PRR11, PTPN22, INTS2, SYT6, RAE1, PHTF1, LOC653653, TLK2, PIK3CG, MAGI3, BCL2L15, VANGL1, PTPRG, MED12, PPP1R3A, MED13, PCLO, CCDC132, LHFPL3, ADAMTS9, DCLRE1B, CD36, DLD, C7ORF60, C7ORF64, C7ORF63, GNAI1, C7ORF66, RUNDC3B, C3ORF14, AR	244	10934	19536	1.50846	2.67602e-19	2.67602e-19	1.87467e-18
UCSC_TFBS	LHX3	144	54.9618	4.15276e-20	RAD51C, FHIT, TSPAN2, VAPB, SLC22A15, DBF4, PRR11, RPS6KB1, INTS2, SYT6, NRCAM, PRKAR2B, OLFML3, MLL5, RAE1, PHTF1, PIK3CG, MAGI3, PTPRG, MED12, PPP1R3A, MED13, PCLO, CCDC132, LHFPL3, TRIM37, ADAMTS9, CD36, TRIM33, HRASLS, IGSF3, COL1A2, RELN, ASB4, C7ORF	244	5987	19536	1.92575	7.26733e-18	3.63367e-18	5.09108e-17
UCSC_TFBS	NKX3A	161	61.4504	6.17898e-18	FHIT, TSPAN2, VAPB, SLC22A15, RPS6KB1, INTS2, SYT6, NRCAM, PRKAR2B, OLFML3, MLL5, RAE1, MGC16142, PHTF1, LOC653653, TLK2, PIK3CG, MAGI3, VANGL1, PTPRG, MED12, PPP1R3A, MED13, CCDC132, PCLO, LHFPL3, TRIM37, ADAMTS9, CD36, TRIM33, HRASLS, IGSF3, DLD, COL1A2	244	7578	19536	1.70105	1.08132e-15	3.6044e-16	7.57513e-15
UCSC_TFBS	HFH1	155	59.1603	2.6854e-16	FHIT, CYP24A1, TSPAN2, VAPB, SLC22A15, PTPN22, RPS6KB1, INTS2, SYT6, NRCAM, PRKAR2B, HMGB1L1, OLFML3, MLL5, PHTF1, LOC653653, TLK2, PIK3CG, MAGI3, VANGL1, PTPRG, MED12, PPP1R3A, MED13, PCLO, CCDC132, SNTN, LHFPL3, TRIM37, PNPLA8, ADAMTS9, CD36, TRIM33, HR	244	7342	19536	1.6903	3.88578e-14	9.65894e-15	2.77556e-13
UCSC_TFBS	E4BP4	151	57.6336	3.28824e-16	FHIT, VAPB, RPS6KB1, SYT6, NRCAM, HMGB1L1, OLFML3, MLL5, RAE1, PHTF1, LOC653653, TLK2, EFCAB10, MAGI3, BCL2L15, VANGL1, PTPRG, RINT1, MED12, PPP1R3A, MED13, PCLO, CCDC132, LHFPL3, TRIM37, ADAMTS9, DCLRE1B, C1ORF203, DLD, COL1A2, RELN, ASB4, CROT, NGF, C7O	244	7060	19536	1.71245	5.82867e-14	1.16573e-14	4.10783e-13
UCSC_TFBS	HFH3	145	55.3435	3.33658e-16	RAD51C, FHIT, TSPAN2, SLC22A15, PRR11, RPS6KB1, INTS2, SYT6, NRCAM, PRKAR2B, PHTF1, LOC653653, TLK2, IFRD1, PIK3CG, MAGI3, BCL2L15, VANGL1, PTPRG, MED12, PPP1R3A, MED13, PCLO, CCDC132, LHFPL3, TRIM37, ADAMTS9, CD36, DCLRE1B, TRIM33, COL1A2, RELN, ASB4, CR	244	6613	19536	1.75556	5.82867e-14	9.65894e-15	4.10783e-13
UCSC_TFBS	MEF2	211	80.5344	2.51847e-15	FHIT, CYP24A1, RAD51C, VAPB, PRR11, PTPN22, SYT6, HMGB1L1, RAE1, PHTF1, LOC653653, TLK2, PIK3CG, EFCAB10, MAGI3, BCL2L15, VANGL1, PTPRG, RINT1, MED12, PPP1R3A, MED13, CCDC132, PCLO, LHFPL3, ADAMTS9, DCLRE1B, CD36, DLD, C7ORF64, CYP51A1, C7ORF63, GNAI1, C7	244	12495	19536	1.35205	4.46865e-13	6.38378e-14	3.13083e-12
UCSC_TFBS	NFAT	143	54.5802	1.70991e-14	CYP24A1, FHIT, TSPAN2, DBF4, PRR11, PTPN22, RPS6KB1, INTS2, SYT6, NRCAM, PRKAR2B, MLL5, PHTF1, TLK2, LOC653653, MAGI3, BCL2L15, VANGL1, PTPRG, RINT1, MED12, MED13, PCLO, CCDC132, LHFPL3, ADAMTS9, DCLRE1B, TRIM33, IGSF3, DLD, COL1A2, RELN, ASB4, CROT, NGF,	244	6746	19536	1.69721	2.99205e-12	3.74034e-13	2.0961e-11
UCSC_TFBS	RSRFC4	155	59.1603	2.26426e-14	RAD51C, FHIT, CYP24A1, TSPAN2, SLC22A15, PRR11, PTPN22, RPS6KB1, SYT6, NRCAM, MLL5, RAE1, PHTF1, LOC653653, TLK2, TFPI2, PIK3CG, MAGI3, BCL2L15, PTPRG, PPP1R3A, MED13, PCLO, CCDC132, SNTN, LHFPL3, TRIM37, PNPLA8, ADAMTS9, TRIM33, HRASLS, IGSF3, RELN, ASB4	244	7682	19536	1.61549	3.9635e-12	4.40425e-13	2.77667e-11
UCSC_TFBS	HNF1	173	66.0305	2.94535e-14	RAD51C, FHIT, CYP24A1, VAPB, SLC22A15, DBF4, RPS6KB1, INTS2, SYT6, NRCAM, PRKAR2B, HMGB1L1, OLFML3, MLL5, PHTF1, LOC653653, TLK2, IFRD1, MAGI3, BCL2L15, VANGL1, PTPRG, MED12, PPP1R3A, MED13, CCDC132, PCLO, LHFPL3, TRIM37, PNPLA8, ADAMTS9, DCLRE1B, TRIM33,	244	9163	19536	1.51166	5.14866e-12	5.1481e-13	3.60711e-11
UCSC_TFBS	POU3F2	180	68.7023	3.34921e-14	FHIT, TSPAN2, VAPB, PRR11, PTPN22, RPS6KB1, INTS2, SYT6, NRCAM, PRKAR2B, OLFML3, MLL5, RAE1, PHTF1, LOC653653, TLK2, TFPI2, MAGI3, VANGL1, PTPRG, PPP1R3A, MED13, CCDC132, PCLO, LHFPL3, TRIM37, PNPLA8, ADAMTS9, CD36, DCLRE1B, TRIM33, HRASLS, IGSF3, COL1A2,	244	9773	19536	1.47465	5.86753e-12	5.33462e-13	4.11005e-11
UCSC_TFBS	CDC5	149	56.8702	6.00199e-14	FHIT, TSPAN2, VAPB, PTPN22, RPS6KB1, INTS2, SYT6, NRCAM, PRKAR2B, HMGB1L1, OLFML3, MLL5, RAE1, PHTF1, LOC653653, TLK2, IFRD1, TFPI2, PIK3CG, MAGI3, BCL2L15, VANGL1, PTPRG, MED12, PPP1R3A, MED13, PCLO, LHFPL3, TRIM37, PNPLA8, ADAMTS9, DCLRE1B, IGSF3, COL1A	244	7294	19536	1.63556	1.0511e-11	8.75966e-13	7.363e-11
UCSC_TFBS	NKX61	146	55.7252	6.17291e-14	FHIT, CYP24A1, VAPB, SLC22A15, PRR11, RPS6KB1, INTS2, SYT6, NRCAM, PRKAR2B, MLL5, PHTF1, TLK2, IFRD1, PIK3CG, EFCAB10, MAGI3, VANGL1, PTPRG, RINT1, MED12, MED13, PCLO, LHFPL3, ADAMTS9, TRIM33, DLD, COL1A2, RELN, ASB4, CROT, C7ORF60, TSHZ2, LOC285401, C7OR	244	7068	19536	1.65387	1.08025e-11	8.31002e-13	7.56728e-11
UCSC_TFBS	2012-10-01	231	88.1679	2.35024e-13	RAD51C, FHIT, CYP24A1, VAPB, PRR11, PTPN22, INTS2, SYT6, LOC284749, HMGB1L1, RAE1, PHTF1, LOC653653, TLK2, PIK3CG, EFCAB10, MAGI3, BCL2L15, VANGL1, PTPRG, RINT1, MED12, PPP1R3A, MED13, CCDC132, PCLO, LHFPL3, ADAMTS9, DCLRE1B, CD36, DLD, C7ORF60, TP53TG1,	244	15177	19536	1.21863	4.1131e-11	2.93787e-12	2.88136e-10
UCSC_TFBS	SRY	141	53.8168	3.14399e-13	CYP24A1, FHIT, TSPAN2, VAPB, SLC22A15, PTPN22, RPS6KB1, SYT6, NRCAM, PRKAR2B, OLFML3, MLL5, PHTF1, LOC653653, TLK2, TFPI2, PIK3CG, EFCAB10, MAGI3, VANGL1, PTPRG, RINT1, PPP1R3A, MED13, PCLO, CCDC132, LHFPL3, TRIM37, ADAMTS9, CD36, IGSF3, COL1A2, RELN, NGF	244	6819	19536	1.65556	5.50227e-11	3.66818e-12	3.85458e-10
UCSC_TFBS	CART1	152	58.0153	1.0487e-12	RAD51C, CYP24A1, FHIT, TSPAN2, VAPB, SLC22A15, PRR11, PTPN22, INTS2, SYT6, NRCAM, PRKAR2B, MLL5, MGC16142, PHTF1, LOC653653, TFPI2, PIK3CG, EFCAB10, MAGI3, BCL2L15, VANGL1, PTPRG, RINT1, MED12, PPP1R3A, MED13, PCLO, SNTN, LHFPL3, TRIM37, PNPLA8, ADAMTS9,	244	7757	19536	1.5689	1.83525e-10	1.14704e-11	1.28567e-09
UCSC_TFBS	POU6F1	141	53.8168	1.20484e-12	RAD51C, FHIT, TSPAN2, VAPB, SLC22A15, PTPN22, RPS6KB1, INTS2, SYT6, NRCAM, PRKAR2B, OLFML3, MLL5, PHTF1, LOC653653, PIK3CG, MAGI3, BCL2L15, PTPRG, MED12, PPP1R3A, MED13, PCLO, CCDC132, LHFPL3, PNPLA8, CD36, DCLRE1B, TRIM33, HRASLS, IGSF3, COL1A2, RELN, AS	244	6926	19536	1.62998	2.10842e-10	1.24025e-11	1.47704e-09
UCSC_TFBS	FREAC7	154	58.7786	1.31544e-12	RAD51C, FHIT, TSPAN2, VAPB, SLC22A15, PTPN22, RPS6KB1, INTS2, SYT6, NRCAM, PRKAR2B, OLFML3, MLL5, PHTF1, LOC653653, IFRD1, PIK3CG, MAGI3, BCL2L15, VANGL1, PTPRG, MED12, PPP1R3A, MED13, PCLO, CCDC132, LHFPL3, TRIM37, ADAMTS9, DCLRE1B, TRIM33, HRASLS, IGSF3	244	7933	19536	1.55428	2.30194e-10	1.27885e-11	1.61261e-09
UCSC_TFBS	NKX22	145	55.3435	1.62347e-12	FHIT, TSPAN2, VAPB, SLC22A15, PRR11, RPS6KB1, INTS2, SYT6, NRCAM, OLFML3, MLL5, MGC16142, PHTF1, LOC653653, PIK3CG, EFCAB10, MAGI3, BCL2L15, VANGL1, PTPRG, RINT1, MED12, PPP1R3A, MED13, PCLO, CCDC132, LHFPL3, TRIM37, ADAMTS9, DCLRE1B, TRIM33, RELN, ASB4,	244	7253	19536	1.60065	2.84109e-10	1.49531e-11	1.99031e-09
UCSC_TFBS	CHX10	139	53.0534	2.01548e-12	FHIT, TSPAN2, VAPB, SLC22A15, RPS6KB1, SYT6, NRCAM, PRKAR2B, OLFML3, MLL5, PHTF1, LOC653653, PIK3CG, MAGI3, VANGL1, PTPRG, MED12, PPP1R3A, MED13, PCLO, LHFPL3, TRIM37, ADAMTS9, IGSF3, C1ORF203, COL1A2, RELN, ASB4, NGF, TSHZ2, LOC285401, CYP51A1, C7ORF63,	244	6818	19536	1.63231	3.52712e-10	1.76356e-11	2.4709e-09
UCSC_TFBS	EVI1	218	83.2061	3.13599e-12	FHIT, RAD51C, VAPB, PRR11, INTS2, SYT6, HMGB1L1, RAE1, PHTF1, LOC653653, TLK2, PIK3CG, EFCAB10, MAGI3, BCL2L15, VANGL1, PTPRG, RINT1, MED12, PPP1R3A, MED13, CCDC132, PCLO, LHFPL3, ADAMTS9, DCLRE1B, CD36, DLD, C7ORF60, TP53TG1, C7ORF64, CYP51A1, C7ORF63, G	244	13849	19536	1.26033	5.48789e-10	2.61328e-11	3.8445e-09
UCSC_TFBS	HNF3B	136	51.9084	4.11135e-12	CYP24A1, FHIT, TSPAN2, VAPB, PTPN22, RPS6KB1, INTS2, SYT6, NRCAM, MLL5, RAE1, PHTF1, TLK2, IFRD1, TFPI2, MAGI3, VANGL1, PTPRG, MED12, PPP1R3A, MED13, PCLO, CCDC132, LHFPL3, TRIM37, PNPLA8, ADAMTS9, DCLRE1B, TRIM33, C1ORF203, COL1A2, RELN, ASB4, CROT, NGF,	244	6653	19536	1.63669	7.19491e-10	3.27042e-11	5.04035e-09
UCSC_TFBS	FOXO4	165	62.9771	4.43095e-12	FHIT, CYP24A1, TSPAN2, VAPB, SLC22A15, PRR11, RPS6KB1, INTS2, SYT6, NRCAM, PRKAR2B, HMGB1L1, OLFML3, MLL5, PHTF1, LOC653653, IFRD1, TFPI2, PIK3CG, EFCAB10, MAGI3, VANGL1, PTPRG, RINT1, MED12, PPP1R3A, MED13, PCLO, CCDC132, LHFPL3, TRIM37, PNPLA8, ADAMTS9,	244	8925	19536	1.4802	7.75408e-10	3.37134e-11	5.43207e-09
UCSC_TFBS	PBX1	171	65.2672	7.26117e-12	RAD51C, FHIT, CYP24A1, TSPAN2, VAPB, SLC22A15, RPS6KB1, INTS2, SYT6, NRCAM, PRKAR2B, OLFML3, MLL5, MGC16142, PHTF1, LOC653653, PIK3CG, MAGI3, BCL2L15, PTPRG, MED12, PPP1R3A, MED13, PCLO, SNTN, LHFPL3, TRIM37, PNPLA8, ADAMTS9, CD36, DCLRE1B, TRIM33, HRASLS	244	9470	19536	1.44575	1.27071e-09	5.29462e-11	8.90187e-09
UCSC_TFBS	HLF	134	51.145	8.21443e-12	RAD51C, FHIT, SLC22A15, PRR11, PTPN22, RPS6KB1, INTS2, SYT6, NRCAM, PRKAR2B, OLFML3, PHTF1, TLK2, LOC653653, EFCAB10, MAGI3, PTPRG, RINT1, PPP1R3A, MED13, CCDC132, LHFPL3, ADAMTS9, TRIM33, C1ORF203, DLD, IGSF3, COL1A2, RELN, NGF, TSHZ2, LOC285401, C7ORF63	244	6562	19536	1.63499	1.43753e-09	5.7501e-11	1.00705e-08
UCSC_TFBS	FOXO1	136	51.9084	9.70781e-12	FHIT, VAPB, PRR11, RPS6KB1, SYT6, NRCAM, PRKAR2B, HMGB1L1, PHTF1, LOC653653, PIK3CG, MAGI3, VANGL1, PTPRG, PPP1R3A, MED13, PCLO, LHFPL3, TRIM37, PNPLA8, ADAMTS9, TRIM33, HRASLS, IGSF3, C1ORF203, DLD, COL1A2, RELN, ASB4, NGF, TSHZ2, CYP51A1, C7ORF63, GNAI1	244	6724	19536	1.61941	1.69886e-09	6.53408e-11	1.19013e-08
UCSC_TFBS	SOX5	150	57.2519	2.0446e-11	RAD51C, FHIT, VAPB, RPS6KB1, INTS2, SYT6, NRCAM, PRKAR2B, OLFML3, MLL5, PHTF1, LOC653653, TLK2, TFPI2, PIK3CG, MAGI3, VANGL1, PTPRG, MED12, PPP1R3A, MED13, PCLO, CCDC132, LHFPL3, PNPLA8, ADAMTS9, TRIM33, IGSF3, COL1A2, RELN, ASB4, CROT, NGF, C7ORF60, TSHZ	244	7857	19536	1.52855	3.57805e-09	1.3252e-10	2.50658e-08
UCSC_TFBS	CDP	175	66.7939	3.24612e-11	RAD51C, FHIT, CYP24A1, TSPAN2, VAPB, PRR11, RPS6KB1, INTS2, SYT6, NRCAM, PRKAR2B, OLFML3, MLL5, RAE1, PHTF1, LOC653653, TLK2, IFRD1, PIK3CG, MAGI3, VANGL1, PTPRG, RINT1, MED12, PPP1R3A, MED13, CCDC132, PCLO, SNTN, LHFPL3, TRIM37, PNPLA8, ADAMTS9, CD36, DC	244	9950	19536	1.40819	5.68072e-09	2.02883e-10	3.97959e-08
UCSC_TFBS	BRN2	153	58.3969	8.00119e-11	CYP24A1, FHIT, VAPB, SLC22A15, DBF4, PRR11, PTPN22, RPS6KB1, INTS2, SYT6, NRCAM, HMGB1L1, MLL5, RAE1, MGC16142, PHTF1, LOC653653, TFPI2, EFCAB10, MAGI3, VANGL1, PTPRG, RINT1, MED12, MED13, PCLO, CCDC132, LHFPL3, TRIM37, PNPLA8, ADAMTS9, CD36, DCLRE1B, HRA	244	8218	19536	1.49063	1.40021e-08	4.8283e-10	9.80907e-08
UCSC_TFBS	FOXO3	100	38.1679	1.86236e-10	FHIT, VAPB, SYT6, RPS6KB1, NRCAM, PRKAR2B, MAGI3, VANGL1, PTPRG, MED12, PCLO, CCDC132, SNTN, TRIM37, LHFPL3, PNPLA8, ADAMTS9, TRIM33, HRASLS, C1ORF203, COL1A2, RELN, NGF, TSHZ2, C7ORF63, GNAI1, EFCAB3, C3ORF14, ARFGEF2, SYCP1, DENND2C, LAMB4, GPR22, SYPL1	244	4429	19536	1.80776	3.25912e-08	1.08637e-09	2.28316e-07
UCSC_TFBS	NKX25	178	67.9389	1.21929e-09	RAD51C, FHIT, TSPAN2, VAPB, SLC22A15, PTPN22, RPS6KB1, INTS2, SYT6, NRCAM, OLFML3, MLL5, MGC16142, PHTF1, LOC653653, TLK2, PIK3CG, EFCAB10, MAGI3, BCL2L15, VANGL1, PTPRG, RINT1, MED12, PPP1R3A, MED13, CCDC132, PCLO, LHFPL3, TRIM37, ADAMTS9, CD36, DCLRE1B,	244	10569	19536	1.34844	2.13375e-07	6.88307e-09	1.49479e-06
UCSC_TFBS	TATA	157	59.9237	2.44009e-09	FHIT, CYP24A1, TSPAN2, VAPB, SLC22A15, PRR11, PTPN22, SYT6, NRCAM, PRKAR2B, HMGB1L1, OLFML3, MLL5, PHTF1, LOC653653, IFRD1, PIK3CG, EFCAB10, MAGI3, VANGL1, PTPRG, RINT1, PPP1R3A, MED13, PCLO, CCDC132, LHFPL3, TRIM37, PNPLA8, ADAMTS9, CD36, DCLRE1B, TRIM33	244	8874	19536	1.41653	4.27015e-07	1.33442e-08	2.99143e-06
UCSC_TFBS	MEIS1BHOXA9	149	56.8702	3.119e-09	FHIT, TSPAN2, VAPB, RPS6KB1, INTS2, SYT6, NRCAM, PRKAR2B, OLFML3, MLL5, MGC16142, PHTF1, TLK2, IFRD1, PIK3CG, MAGI3, VANGL1, PTPRG, RINT1, MED12, PPP1R3A, MED13, PCLO, LHFPL3, ADAMTS9, CD36, TRIM33, HRASLS, IGSF3, COL1A2, RELN, CROT, NGF, TSHZ2, TP53TG1,	244	8257	19536	1.44481	5.45826e-07	1.65402e-08	3.82375e-06
UCSC_TFBS	OCT	140	53.4351	3.14742e-09	RAD51C, FHIT, VAPB, SLC22A15, PRR11, RPS6KB1, INTS2, NRCAM, PRKAR2B, HMGB1L1, OLFML3, RAE1, PHTF1, TLK2, LOC653653, IFRD1, PIK3CG, MAGI3, PTPRG, PPP1R3A, MED13, PCLO, CCDC132, LHFPL3, PNPLA8, ADAMTS9, DCLRE1B, TRIM33, IGSF3, COL1A2, RELN, ASB4, CROT, C7OR	244	7554	19536	1.48387	5.50798e-07	1.61999e-08	3.85858e-06
UCSC_TFBS	IRF1	91	34.7328	3.42381e-09	RAD51C, FHIT, GPR85, TSPAN2, SLC22A15, PRR11, RPS6KB1, SYT6, NRCAM, IMMP2L, MLL5, PRMT6, PHTF1, SEMA3D, NSMCE2, SEMA3A, TLK2, LOC653653, CDK14, DYNC1I1, DLX6AS, PIK3CG, SRPK2, MAGI3, VANGL1, PTPRG, CDK6, PCLO, LHFPL3, PNPLA8, GRM3, ADAMTS9, PPM1E, TRIM33,	244	4059	19536	1.79502	5.99166e-07	1.7119e-08	4.19742e-06
UCSC_TFBS	S8	138	52.6718	4.98112e-09	RAD51C, FHIT, TSPAN2, SLC22A15, RPS6KB1, SYT6, NRCAM, PRKAR2B, MLL5, RAE1, PHTF1, LOC653653, TLK2, PIK3CG, MAGI3, VANGL1, PTPRG, MED12, PPP1R3A, MED13, PCLO, CCDC132, LHFPL3, TRIM37, PNPLA8, ADAMTS9, CD36, TRIM33, IGSF3, C1ORF203, COL1A2, RELN, NGF, C7ORF	244	7446	19536	1.48389	8.71696e-07	2.42138e-08	6.10661e-06
UCSC_TFBS	CEBPA	98	37.4046	8.17808e-09	CYP24A1, FHIT, TSPAN2, VAPB, PRR11, INTS2, NRCAM, MLL5, OLFML3, RAE1, MGC16142, PHTF1, LOC653653, MAGI3, PTPRG, PCLO, LHFPL3, PNPLA8, TRIM33, DLD, IGSF3, COL1A2, RELN, NGF, C7ORF60, TSHZ2, C7ORF64, GNAI1, PTRH2, SYCP1, DENND2C, LAMB1, PVT1, CACNA2D1, VAV3	244	4598	19536	1.70649	1.43116e-06	3.86801e-08	1.00259e-05
UCSC_TFBS	STAT5B	106	40.458	5.53183e-08	FHIT, TSPAN2, SLC22A15, PRR11, INTS2, NRCAM, PRKAR2B, LOC653653, PIK3CG, MAGI3, PTPRG, MED12, MED13, PCLO, CCDC132, LHFPL3, PNPLA8, ADAMTS9, TRIM33, C1ORF203, DLD, COL1A2, RELN, CROT, TSHZ2, CYP51A1, C7ORF63, RUNDC3B, C3ORF14, ARFGEF2, PUS7, LAMB4, STX16,	244	5326	19536	1.59349	9.68066e-06	2.54755e-07	6.78176e-05
UCSC_TFBS	FOXD3	108	41.2214	8.41248e-08	CYP24A1, FHIT, TSPAN2, PTPN22, RPS6KB1, NRCAM, MLL5, OLFML3, RAE1, PHTF1, TFPI2, PIK3CG, EFCAB10, MAGI3, PTPRG, RINT1, MED12, MED13, PPP1R3A, CCDC132, LHFPL3, ADAMTS9, CD36, TRIM33, IGSF3, COL1A2, RELN, CROT, NGF, TSHZ2, C7ORF63, C7ORF66, RUNDC3B, C3ORF14	244	5509	19536	1.56963	1.47217e-05	3.77483e-07	0.000103133
UCSC_TFBS	FREAC3	126	48.0916	2.70175e-07	RAD51C, FHIT, VAPB, RPS6KB1, SYT6, NRCAM, PHTF1, LOC653653, PIK3CG, EFCAB10, MAGI3, VANGL1, PTPRG, PPP1R3A, MED13, PCLO, CCDC132, LHFPL3, PNPLA8, ADAMTS9, TRIM33, DLD, IGSF3, COL1A2, RELN, ASB4, NGF, TSHZ2, LOC285401, C7ORF63, GNAI1, C7ORF66, DENND2C, ZMY	244	6955	19536	1.45051	4.72795e-05	1.18202e-06	0.000331221
UCSC_TFBS	IRF7	131	50	3.59435e-07	RAD51C, FHIT, TSPAN2, PRR11, PTPN22, RPS6KB1, INTS2, NRCAM, OLFML3, MLL5, PHTF1, TLK2, IFRD1, PIK3CG, MAGI3, VANGL1, PTPRG, MED12, PPP1R3A, MED13, PCLO, LHFPL3, PNPLA8, ADAMTS9, DLD, COL1A2, RELN, ASB4, CROT, C7ORF60, TSHZ2, TP53TG1, C3ORF14, ARFGEF2, PTR	244	7368	19536	1.42353	6.28991e-05	1.53417e-06	0.000440649
UCSC_TFBS	GATA1	205	78.2443	4.57805e-07	FHIT, CYP24A1, RAD51C, VAPB, PRR11, PTPN22, INTS2, SYT6, RAE1, PHTF1, LOC653653, TLK2, PIK3CG, EFCAB10, MAGI3, BCL2L15, PTPRG, RINT1, MED12, PPP1R3A, MED13, CCDC132, PCLO, LHFPL3, ADAMTS9, DCLRE1B, DLD, C7ORF60, CYP51A1, C7ORF63, RUNDC3B, C3ORF14, ARFGEF2	244	13713	19536	1.19693	8.01128e-05	1.90752e-06	0.000561246
UCSC_TFBS	FREAC2	100	38.1679	1.28548e-06	FHIT, SLC22A15, PRR11, SYT6, RPS6KB1, PRKAR2B, RAE1, PHTF1, TFPI2, IFRD1, PIK3CG, MAGI3, BCL2L15, VANGL1, PTPRG, MED12, MED13, CCDC132, LHFPL3, ADAMTS9, DLD, IGSF3, RELN, ASB4, NGF, TSHZ2, CYP51A1, GNAI1, PTRH2, LAMB4, GPR22, STX16, RNFT1, SUMO1P1, PVT1,	244	5220	19536	1.53382	0.000224934	5.23159e-06	0.00157592
UCSC_TFBS	MSX1	121	46.1832	1.45817e-06	FHIT, TSPAN2, DBF4, PRR11, RPS6KB1, INTS2, SYT6, NRCAM, HMGB1L1, MLL5, OLFML3, PHTF1, TLK2, PTPRG, MED12, MED13, PCLO, CCDC132, TRIM37, LHFPL3, ADAMTS9, CD36, DCLRE1B, HRASLS, IGSF3, COL1A2, RELN, NGF, TSHZ2, CYP51A1, C3ORF14, ARFGEF2, DENND2C, ZMYND8, SY	244	6772	19536	1.43059	0.000255147	5.79953e-06	0.00178763
UCSC_TFBS	MRF2	141	53.8168	1.57899e-06	RAD51C, CYP24A1, FHIT, TSPAN2, SLC22A15, PRR11, PTPN22, RPS6KB1, INTS2, SYT6, NRCAM, PRKAR2B, OLFML3, MLL5, PHTF1, LOC653653, MAGI3, BCL2L15, VANGL1, PTPRG, MED12, MED13, PCLO, CCDC132, SNTN, LHFPL3, TRIM37, ADAMTS9, CD36, TRIM33, IGSF3, C1ORF203, COL1A2,	244	8325	19536	1.35607	0.000276286	6.14051e-06	0.00193575
UCSC_TFBS	HSF2	120	45.8015	3.46018e-06	FHIT, TSPAN2, SLC22A15, PRR11, PTPN22, NRCAM, MLL5, TLK2, PIK3CG, BCL2L15, PTPRG, MED12, MED13, PPP1R3A, PCLO, CCDC132, LHFPL3, ADAMTS9, DCLRE1B, HRASLS, C1ORF203, COL1A2, RELN, ASB4, NGF, TSHZ2, TH1L, RUNDC3B, PTRH2, DENND2C, ZMYND8, ANKIB1, LAMB1, PVT1,	244	6801	19536	1.41271	0.00060535	1.31637e-05	0.00424193
UCSC_TFBS	TBP	105	40.0763	4.32033e-06	FHIT, VAPB, DBF4, SYT6, INTS2, NRCAM, PHTF1, LOC653653, IFRD1, MAGI3, VANGL1, PTPRG, MED12, MED13, PPP1R3A, PCLO, CCDC132, TRIM37, LHFPL3, ADAMTS9, CD36, TRIM33, DLD, COL1A2, RELN, C7ORF60, TSHZ2, CYP51A1, C7ORF63, EFCAB3, PTRH2, ZMYND8, SYCP1, PUS7, LAMB	244	5716	19536	1.47076	0.000755773	1.60862e-05	0.00529638
UCSC_TFBS	CEBPB	149	56.8702	4.90033e-06	RAD51C, CYP24A1, FHIT, VAPB, SLC22A15, PRR11, PTPN22, RPS6KB1, SYT6, NRCAM, PRKAR2B, OLFML3, MLL5, PHTF1, LOC653653, TLK2, PIK3CG, BCL2L15, VANGL1, PTPRG, MED12, MED13, PCLO, LHFPL3, TRIM37, ADAMTS9, CD36, DCLRE1B, TRIM33, IGSF3, C1ORF203, COL1A2, RELN, N	244	9112	19536	1.30924	0.000857192	1.78657e-05	0.0060074
UCSC_TFBS	RORA2	131	50	7.0536e-06	CYP24A1, FHIT, TSPAN2, SLC22A15, PTPN22, RPS6KB1, SYT6, NRCAM, PRKAR2B, OLFML3, MLL5, PHTF1, MAGI3, BCL2L15, VANGL1, PTPRG, MED12, PPP1R3A, MED13, PCLO, LHFPL3, TRIM37, ADAMTS9, CD36, DCLRE1B, TRIM33, IGSF3, COL1A2, RELN, ASB4, NGF, TSHZ2, LOC285401, C7OR	244	7734	19536	1.35617	0.00123362	2.51912e-05	0.00864703
UCSC_TFBS	FREAC4	128	48.855	7.86141e-06	FHIT, TSPAN2, VAPB, PRR11, RPS6KB1, SYT6, NRCAM, PRKAR2B, OLFML3, MLL5, PHTF1, LOC653653, TFPI2, PIK3CG, MAGI3, PTPRG, MED12, PPP1R3A, MED13, PCLO, CCDC132, LHFPL3, TRIM37, PNPLA8, ADAMTS9, CD36, TRIM33, HRASLS, IGSF3, COL1A2, RELN, ASB4, NGF, C7ORF60, TS	244	7516	19536	1.36354	0.00137481	2.75147e-05	0.00963728
UCSC_TFBS	SOX9	124	47.3282	8.12669e-06	FHIT, TSPAN2, SLC22A15, RPS6KB1, INTS2, SYT6, LOC284749, NRCAM, PRKAR2B, MLL5, OLFML3, PHTF1, LOC653653, TFPI2, EFCAB10, MAGI3, VANGL1, PTPRG, RINT1, MED12, MED13, PPP1R3A, PCLO, TRIM37, LHFPL3, PNPLA8, ADAMTS9, CD36, TRIM33, DLD, IGSF3, COL1A2, RELN, ASB	244	7213	19536	1.37642	0.00142117	2.78854e-05	0.00996248
UCSC_TFBS	GATA	125	47.7099	8.15288e-06	FHIT, TSPAN2, VAPB, SLC22A15, DBF4, PRR11, INTS2, NRCAM, MLL5, RAE1, MGC16142, PHTF1, TLK2, MAGI3, BCL2L15, VANGL1, PTPRG, MED13, PPP1R3A, PCLO, CCDC132, TRIM37, LHFPL3, ADAMTS9, DCLRE1B, TRIM33, C1ORF203, DLD, COL1A2, RELN, TSHZ2, C7ORF64, CYP51A1, C7ORF	244	7290	19536	1.37287	0.00142574	2.74373e-05	0.00999458
UCSC_TFBS	GFI1	124	47.3282	1.04521e-05	FHIT, VAPB, PRR11, RPS6KB1, SYT6, PRKAR2B, OLFML3, MGC16142, PHTF1, TLK2, PIK3CG, EFCAB10, MAGI3, BCL2L15, PTPRG, RINT1, MED13, PPP1R3A, PCLO, CCDC132, LHFPL3, ADAMTS9, DCLRE1B, C1ORF203, DLD, IGSF3, COL1A2, RELN, ASB4, NGF, TSHZ2, LOC285401, C7ORF64, C7O	244	7246	19536	1.37015	0.00182745	3.45112e-05	0.012813
UCSC_TFBS	CDPCR1	111	42.3664	1.71037e-05	FHIT, TSPAN2, SLC22A15, PRR11, RPS6KB1, SYT6, PRKAR2B, MLL5, RAE1, MGC16142, TLK2, EFCAB10, MAGI3, PTPRG, MED12, MED13, PPP1R3A, PCLO, CCDC132, TRIM37, LHFPL3, ADAMTS9, DCLRE1B, TRIM33, HRASLS, C1ORF203, IGSF3, COL1A2, RELN, NGF, TSHZ2, C7ORF64, C7ORF63,	244	6328	19536	1.40444	0.00298869	5.54275e-05	0.0209663
UCSC_TFBS	MEIS1AHOXA9	100	38.1679	4.38379e-05	FHIT, RAD51C, TSPAN2, SLC22A15, PRR11, SYT6, INTS2, RPS6KB1, NRCAM, PRKAR2B, MLL5, RAE1, PHTF1, TLK2, IFRD1, PIK3CG, MAGI3, PTPRG, MED13, PCLO, CCDC132, SNTN, TRIM37, LHFPL3, CD36, TRIM33, DLD, RELN, NGF, TSHZ2, CYP51A1, GNAI1, PTRH2, RNFT1, ANKIB1, SKA2,	244	5638	19536	1.42011	0.00764245	0.000139478	0.0537299
UCSC_TFBS	AP1	155	59.1603	5.66478e-05	FHIT, CYP24A1, TSPAN2, VAPB, PTPN22, RPS6KB1, SYT6, NRCAM, PRKAR2B, OLFML3, MLL5, RAE1, LOC653653, TLK2, IFRD1, PIK3CG, BCL2L15, VANGL1, PTPRG, MED12, PPP1R3A, MED13, PCLO, CCDC132, LHFPL3, TRIM37, PNPLA8, ADAMTS9, DCLRE1B, TRIM33, HRASLS, IGSF3, C1ORF203	244	9952	19536	1.247	0.00986467	0.000177014	0.0694254
UCSC_TFBS	FAC1	128	48.855	6.29904e-05	FHIT, VAPB, PRR11, SYT6, NRCAM, PRKAR2B, OLFML3, MLL5, PHTF1, TLK2, LOC653653, IFRD1, PIK3CG, MAGI3, VANGL1, PTPRG, MED13, PCLO, CCDC132, TRIM37, LHFPL3, DCLRE1B, COL1A2, RELN, ASB4, NGF, TSHZ2, GNAI1, RUNDC3B, ARFGEF2, PTRH2, DENND2C, ZMYND8, SYCP1, LAMB	244	7806	19536	1.31289	0.0109631	0.000193379	0.0771958
UCSC_TFBS	TST1	118	45.0382	0.000177313	FHIT, TSPAN2, VAPB, DBF4, PRR11, RPS6KB1, SYT6, NRCAM, HMGB1L1, MLL5, TLK2, PIK3CG, MAGI3, VANGL1, PTPRG, MED12, MED13, PCLO, CCDC132, TRIM37, LHFPL3, PNPLA8, TRIM33, HRASLS, DLD, IGSF3, COL1A2, RELN, NGF, TSHZ2, C7ORF63, RUNDC3B, C3ORF14, ARFGEF2, PTRH2,	244	7189	19536	1.31419	0.030556	0.0005349	0.21716
UCSC_TFBS	CHOP	126	48.0916	0.000269169	FHIT, TSPAN2, VAPB, SLC22A15, PTPN22, RPS6KB1, SYT6, NRCAM, OLFML3, MLL5, PHTF1, TLK2, PIK3CG, MAGI3, BCL2L15, VANGL1, PTPRG, MED12, MED13, PPP1R3A, PCLO, CCDC132, TRIM37, LHFPL3, ADAMTS9, DCLRE1B, IGSF3, COL1A2, RELN, ASB4, CROT, NGF, TSHZ2, TP53TG1, CYP	244	7875	19536	1.28105	0.0460184	0.00079817	0.329488
UCSC_TFBS	CEBP	185	70.6107	0.00083183	RAD51C, FHIT, TSPAN2, VAPB, SLC22A15, DBF4, PRR11, PTPN22, RPS6KB1, INTS2, SYT6, NRCAM, PRKAR2B, HMGB1L1, OLFML3, MLL5, PHTF1, LOC653653, TLK2, IFRD1, MAGI3, VANGL1, PTPRG, MED12, PPP1R3A, MED13, CCDC132, PCLO, LHFPL3, TRIM37, PNPLA8, ADAMTS9, HRASLS, IGS	244	12945	19536	1.14424	0.135523	0.00242424	1.01502
NCICB_CAPATHWAY_INTERACTION	813976:progestin and adipoQ receptor family member V	3	1.14504	0.000854786	GNGT1, GNAI1, GNAS	24	4	1871	58.4688	0.149966	0.149966	1.05721
UCSC_TFBS	TGIF	110	41.9847	0.00116592	FHIT, SLC22A15, RPS6KB1, INTS2, NRCAM, PRKAR2B, OLFML3, PHTF1, IFRD1, MAGI3, VANGL1, PTPRG, MED13, PPP1R3A, LHFPL3, PNPLA8, ADAMTS9, HRASLS, DLD, COL1A2, RELN, CROT, TSHZ2, TP53TG1, LOC285401, GNAI1, RUNDC3B, C3ORF14, PTRH2, ZMYND8, PUS7, LAMB4, GPR22, RN	244	6885	19536	1.27919	0.184664	0.00334121	1.42002
UCSC_TFBS	NCX	115	43.8931	0.0015061	FHIT, TSPAN2, SLC22A15, PRR11, PTPN22, RPS6KB1, SYT6, NRCAM, PRKAR2B, HMGB1L1, MLL5, RAE1, PHTF1, TLK2, LOC653653, PIK3CG, BCL2L15, VANGL1, PTPRG, RINT1, MED12, MED13, PPP1R3A, PCLO, CCDC132, LHFPL3, ADAMTS9, DLD, IGSF3, COL1A2, RELN, ASB4, NGF, TSHZ2, C3	244	7316	19536	1.25855	0.231847	0.00424525	1.83083
UCSC_TFBS	BACH1	126	48.0916	0.0020773	FHIT, TSPAN2, PRR11, PTPN22, RPS6KB1, SYT6, NRCAM, PRKAR2B, OLFML3, MLL5, MGC16142, TLK2, IFRD1, PIK3CG, MAGI3, BCL2L15, VANGL1, PTPRG, MED12, MED13, PCLO, LHFPL3, TRIM37, PNPLA8, ADAMTS9, DCLRE1B, IGSF3, COL1A2, RELN, NGF, C7ORF60, SRI, TSHZ2, GNAI1, RUN	244	8236	19536	1.2249	0.305044	0.00575964	2.5171
UCSC_TFBS	CREBP1	119	45.4198	0.00250736	FHIT, RAD51C, VAPB, PRR11, RPS6KB1, INTS2, SYT6, NRCAM, PRKAR2B, MLL5, OLFML3, RAE1, PHTF1, TLK2, LOC653653, PIK3CG, EFCAB10, MAGI3, PTPRG, RINT1, MED13, PPP1R3A, PCLO, CCDC132, TRIM37, LHFPL3, ADAMTS9, TRIM33, DLD, RELN, NGF, C7ORF60, TSHZ2, C7ORF63, GNA	244	7723	19536	1.23369	0.355538	0.00684117	3.03088
UCSC_TFBS	PAX6	134	51.145	0.00271815	RAD51C, FHIT, TSPAN2, VAPB, PRR11, PTPN22, RPS6KB1, SYT6, NRCAM, PRKAR2B, OLFML3, MLL5, PHTF1, TLK2, PIK3CG, MAGI3, BCL2L15, VANGL1, PTPRG, MED12, MED13, PCLO, CCDC132, LHFPL3, TRIM37, PNPLA8, ADAMTS9, TRIM33, IGSF3, DLD, RELN, NGF, TSHZ2, LOC285401, GNAI	244	8924	19536	1.20224	0.378938	0.00730128	3.2818
UCSC_TFBS	TAL1BETAITF2	133	50.7634	0.00294054	RAD51C, FHIT, TSPAN2, PRR11, RPS6KB1, SYT6, NRCAM, PRKAR2B, OLFML3, MLL5, PHTF1, TLK2, LOC653653, EFCAB10, MAGI3, PTPRG, MED12, MED13, PCLO, CCDC132, LHFPL3, TRIM37, PNPLA8, ADAMTS9, TRIM33, HRASLS, C1ORF203, DLD, IGSF3, COL1A2, RELN, ASB4, NGF, TSHZ2, LO	244	8860	19536	1.20189	0.40271	0.00777797	3.54588
UCSC_TFBS	RORA1	113	43.1298	0.00298464	CYP24A1, FHIT, RAD51C, TSPAN2, PRR11, RPS6KB1, INTS2, SYT6, NRCAM, PRKAR2B, OLFML3, PHTF1, TLK2, LOC653653, PIK3CG, MAGI3, PTPRG, RINT1, MED13, PCLO, LHFPL3, ADAMTS9, CD36, TRIM33, C1ORF203, DLD, IGSF3, COL1A2, RELN, NGF, TSHZ2, RUNDC3B, PTRH2, SYCP1, PUS	244	7290	19536	1.24107	0.407315	0.00777696	3.59817
UCSC_TFBS	ISRE	111	42.3664	0.00344146	FHIT, SLC22A15, DBF4, PTPN22, NRCAM, MLL5, OLFML3, TLK2, PIK3CG, MAGI3, VANGL1, PTPRG, MED12, MED13, PPP1R3A, PCLO, CCDC132, TRIM37, LHFPL3, ADAMTS9, HRASLS, DLD, RELN, ASB4, CROT, C7ORF60, TSHZ2, TP53TG1, LOC285401, PTRH2, ZMYND8, DENND2C, LAMB4, STX16,	244	7163	19536	1.24072	0.452993	0.00883273	4.13827
UCSC_TFBS	EN1	131	50	0.00496041	FHIT, VAPB, SLC22A15, RPS6KB1, SYT6, NRCAM, PRKAR2B, OLFML3, MLL5, PHTF1, LOC653653, PIK3CG, EFCAB10, MAGI3, VANGL1, PTPRG, RINT1, MED12, PPP1R3A, MED13, PCLO, CCDC132, LHFPL3, TRIM37, ADAMTS9, CD36, TRIM33, HRASLS, IGSF3, COL1A2, RELN, ASB4, NGF, C7ORF60	244	8809	19536	1.19067	0.581146	0.0125329	5.91425
UCSC_TFBS	MYB	112	42.7481	0.00699191	FHIT, PRR11, PTPN22, RPS6KB1, NRCAM, PRKAR2B, MLL5, TLK2, PIK3CG, MAGI3, BCL2L15, VANGL1, PTPRG, MED12, MED13, PPP1R3A, PCLO, CCDC132, SNTN, TRIM37, LHFPL3, PNPLA8, ADAMTS9, DCLRE1B, DLD, RELN, NGF, TSHZ2, C7ORF63, GNAI1, EFCAB3, RUNDC3B, ARFGEF2, ZMYND8,	244	7386	19536	1.2141	0.707088	0.0173882	8.24227
NCICB_CAPATHWAY_INTERACTION	784300:adrenergic, beta-2-, receptor, surface	3	1.14504	0.00743488	GNGT1, PRKAR2B, GNAS	24	11	1871	21.2614	0.757779	0.507841	8.85793
UCSC_TFBS	IK3	110	41.9847	0.00751649	CYP24A1, FHIT, TSPAN2, VAPB, RPS6KB1, NRCAM, MLL5, OLFML3, MGC16142, PHTF1, TLK2, TFPI2, PIK3CG, MAGI3, VANGL1, PTPRG, RINT1, MED13, PPP1R3A, PCLO, CCDC132, LHFPL3, ADAMTS9, DCLRE1B, TRIM33, C1ORF203, IGSF3, COL1A2, RELN, ASB4, TSHZ2, C7ORF64, CYP51A1, EF	244	7246	19536	1.21546	0.732959	0.0184247	8.83477
UCSC_TFBS	IRF2	102	38.9313	0.0079998	FHIT, SLC22A15, DBF4, PRR11, PTPN22, RPS6KB1, NRCAM, MLL5, RAE1, PHTF1, TLK2, LOC653653, EFCAB10, MAGI3, BCL2L15, VANGL1, PTPRG, MED13, PCLO, CCDC132, TRIM37, LHFPL3, ADAMTS9, CD36, TRIM33, HRASLS, IGSF3, COL1A2, RELN, NGF, C7ORF60, TSHZ2, GNAI1, RUNDC3B,	244	6641	19536	1.22974	0.754779	0.0193328	9.37754
NCICB_CAPATHWAY_INTERACTION	826255:guanine nucleotide binding protein (G protein), beta polypeptide 1	4	1.52672	0.0103444	GNGT1, PRKAR2B, GNAI1, GNAS	24	38	1871	8.20614	0.861333	0.482404	12.1234
UCSC_TFBS	CDPCR3	131	50	0.0109494	CYP24A1, FHIT, TSPAN2, RPS6KB1, INTS2, SYT6, NRCAM, OLFML3, MLL5, RAE1, TLK2, LOC653653, IFRD1, EFCAB10, MAGI3, VANGL1, PTPRG, RINT1, MED12, MED13, PCLO, CCDC132, LHFPL3, TRIM37, PNPLA8, ADAMTS9, DCLRE1B, HRASLS, C1ORF203, DLD, IGSF3, COL1A2, RELN, NGF, T	244	8986	19536	1.16721	0.854374	0.0260481	12.6262
UCSC_TFBS	PAX4	181	69.084	0.0128118	RAD51C, FHIT, TSPAN2, VAPB, SLC22A15, DBF4, PRR11, PTPN22, RPS6KB1, INTS2, SYT6, NRCAM, PRKAR2B, OLFML3, MLL5, RAE1, PHTF1, LOC653653, TLK2, PIK3CG, MAGI3, BCL2L15, VANGL1, PTPRG, RINT1, MED12, PPP1R3A, MED13, CCDC132, PCLO, LHFPL3, TRIM37, PNPLA8, ADAMTS	244	13147	19536	1.10229	0.895288	0.0300336	14.6219
UCSC_TFBS	SRF	165	62.9771	0.0136455	RAD51C, FHIT, TSPAN2, SLC22A15, PRR11, PTPN22, RPS6KB1, INTS2, SYT6, NRCAM, PRKAR2B, OLFML3, MLL5, MGC16142, PHTF1, LOC653653, TLK2, TFPI2, PIK3CG, MAGI3, BCL2L15, VANGL1, PTPRG, MED12, PPP1R3A, MED13, PCLO, LHFPL3, TRIM37, PNPLA8, ADAMTS9, DCLRE1B, TRIM3	244	11813	19536	1.11833	0.909681	0.0315503	15.5017
UCSC_TFBS	SREBP1	143	54.5802	0.0141691	FHIT, TSPAN2, PRR11, RPS6KB1, INTS2, SYT6, NRCAM, OLFML3, MLL5, RAE1, PHTF1, LOC653653, TLK2, PIK3CG, EFCAB10, BCL2L15, VANGL1, PTPRG, RINT1, MED12, MED13, PCLO, CCDC132, LHFPL3, TRIM37, PNPLA8, ADAMTS9, DCLRE1B, TRIM33, IGSF3, C1ORF203, DLD, COL1A2, RELN	244	10014	19536	1.14334	0.917695	0.0323255	16.05
UCSC_TFBS	GATA6	46	17.5573	0.0168439	FHIT, TSHZ2, GNAI1, C7ORF63, PRR11, INTS2, SYT6, CLTC, ZNF804B, NRCAM, IMMP2L, SYNPR, SEMA3E, SEMA3D, CSDE1, SEMA3C, ANKIB1, SKA2, SEMA3A, PSMD6, BCAS3, C3ORF49, CDK14, PVT1, VAV3, VANGL1, PTPRG, TBX4, ATXN7L1, ABCB1, PPP1R3A, PCLO, GNAT3, DOCK4, FOXP2, T	244	2642	19536	1.39403	0.94884	0.0378719	18.8002
UCSC_TFBS	MEIS1	112	42.7481	0.0187446	CYP24A1, FHIT, TSPAN2, PTPN22, RPS6KB1, INTS2, SYT6, NRCAM, PRKAR2B, MLL5, OLFML3, PHTF1, TLK2, PIK3CG, MAGI3, VANGL1, PTPRG, MED12, MED13, PPP1R3A, PCLO, TRIM37, LHFPL3, ADAMTS9, DCLRE1B, TRIM33, HRASLS, DLD, RELN, ASB4, NGF, TSHZ2, CYP51A1, C7ORF66, RUN	244	7612	19536	1.17805	0.963536	0.0415658	20.7039
BIND	797290:one cut homeobox 1	9	3.43511	0.0203275	SLC25A13, C7ORF64, TBX2, CYP51A1, PRR11, PON1, PHTF1, HBP1, PCK1	63	259	4660	2.57033	0.996546	0.996546	23.734
UCSC_TFBS	STAT	87	33.2061	0.0208556	NAMPT, STEAP4, FHIT, VAPB, PREX1, DBF4, RPS6KB1, SYT6, LOC401397, NRCAM, IMMP2L, PRMT6, SEMA3E, SEMA3D, NSMCE2, SEMA3A, CDK14, DYNC1I1, DLX6AS, VANGL1, PTPRG, C17ORF64, CDK6, HEPACAM2, MED13, CCDC132, PCLO, LHFPL3, PNPLA8, SLC26A3, GRM3, ADAMTS9, DCLRE1B,	244	5705	19536	1.22098	0.974986	0.0456145	22.7701
UCSC_TFBS	LYF1	95	36.2595	0.021971	BACH1, CYP24A1, FHIT, GPR85, TSPAN2, SLC22A15, PREX1, DBF4, PRR11, INTS2, ACN9, NRCAM, IMMP2L, HMGB1L1, MLL5, FAM133B, RAE1, PHTF1, LOC653653, CDK14, DYNC1I1, DLX6AS, PIK3CG, SRPK2, MAGI3, KIAA1324L, VANGL1, LOC100131496, PTPRG, MED12, CDK6, PCLO, SLC26A4	244	6330	19536	1.20162	0.97951	0.0474355	23.8418
UCSC_TFBS	HOXA3	100	38.1679	0.0226944	FHIT, SLC22A15, SYT6, NRCAM, MLL5, OLFML3, TLK2, MAGI3, PTPRG, MED12, MED13, PCLO, CCDC132, LHFPL3, TRIM33, C1ORF203, IGSF3, COL1A2, RELN, ASB4, CROT, LOC285401, RUNDC3B, C3ORF14, ARFGEF2, PTRH2, DENND2C, GPR22, STX16, ANKIB1, PVT1, CACNA2D1, VAV3, GNASAS	244	6724	19536	1.19074	0.981998	0.0483862	24.5295
NCICB_CAPATHWAY_INTERACTION	798240:protein kinase, cAMP-dependent, catalytic, beta	3	1.14504	0.0240155	GNGT1, PRKAR2B, AKAP9	24	20	1871	11.6937	0.990134	0.684835	26.0753
NCICB_CAPATHWAY_INTERACTION	780968:protein kinase, cAMP-dependent, regulatory, type II, alpha	3	1.14504	0.0240155	GNGT1, PRKAR2B, AKAP9	24	20	1871	11.6937	0.990134	0.684835	26.0753
NCICB_CAPATHWAY_INTERACTION	801782:protein kinase, cAMP-dependent, catalytic, gamma	3	1.14504	0.0240155	GNGT1, PRKAR2B, AKAP9	24	20	1871	11.6937	0.990134	0.684835	26.0753
UCSC_TFBS	NFKAPPAB65	57	21.7557	0.0258527	FHIT, STEAP4, GPR85, SLC22A15, IMMP2L, PRKAR2B, OLFML3, SEMA3D, SEMA3A, DLX6AS, DYNC1I1, PTPRG, CDK6, MED13, CCDC132, LHFPL3, DCLRE1B, EYA2, PPM1E, HIPK1, IGSF3, ZNF277, RELN, GNAS, STEAP2, PMEPA1, C7ORF63, YPEL2, GNG11, ARFGEF2, BCAP29, CSDE1, BCAS3, C17	244	3510	19536	1.30021	0.989783	0.0543655	27.4657
UCSC_TFBS	RP58	123	46.9466	0.0259136	FHIT, TSPAN2, SLC22A15, INTS2, SYT6, NRCAM, OLFML3, RAE1, PHTF1, TLK2, TFPI2, IFRD1, PIK3CG, MAGI3, VANGL1, PTPRG, MED12, PPP1R3A, MED13, PCLO, CCDC132, LHFPL3, TRIM37, ADAMTS9, TRIM33, HRASLS, C1ORF203, DLD, RELN, ASB4, NGF, C7ORF60, TSHZ2, LOC285401, TH	244	8563	19536	1.15007	0.989895	0.0538532	27.5213
MINT	3123650:Mediator of RNA polymerase II transcription subunit 18	2	0.763359	0.0259556	MED12, MED13	69	2	5206	75.4493	0.998641	0.998641	28.9549
UCSC_TFBS	HMX1	108	41.2214	0.0359659	FHIT, RPS6KB1, SYT6, INTS2, NRCAM, PRKAR2B, MLL5, OLFML3, PHTF1, TLK2, PIK3CG, VANGL1, PTPRG, MED12, MED13, PCLO, CCDC132, LHFPL3, ADAMTS9, CD36, IGSF3, COL1A2, RELN, NGF, TSHZ2, GNAI1, C3ORF14, ARFGEF2, PTRH2, ZMYND8, DENND2C, PUS7, LAMB4, GPR22, STX16,	244	7467	19536	1.15804	0.998355	0.0734707	36.1765
NCICB_CAPATHWAY_INTERACTION	800208:dopamine receptor D1	2	0.763359	0.0364464	GNGT1, GNAS	24	3	1871	51.9722	0.999136	0.75606	36.9625
NCICB_CAPATHWAY_INTERACTION	818608:glomulin, FKBP associated protein	2	0.763359	0.0364464	RPS6KB1, HGF	24	3	1871	51.9722	0.999136	0.75606	36.9625
NCICB_CAPATHWAY_INTERACTION	818072:follicle stimulating hormone receptor	2	0.763359	0.0483103	GNGT1, GNAS	24	4	1871	38.9792	0.999918	0.791541	45.9586
NCICB_CAPATHWAY_INTERACTION	774947:sphingosine-1-phosphate receptor 1	2	0.763359	0.0483103	GNGT1, GNAI1	24	4	1871	38.9792	0.999918	0.791541	45.9586
NCICB_CAPATHWAY_INTERACTION	788045:coagulation factor II (thrombin) receptor-like 3	2	0.763359	0.0483103	GNGT1, GNAI1	24	4	1871	38.9792	0.999918	0.791541	45.9586
REACTOME_INTERACTION	783723:clathrin, light chain (Lca)	3	1.14504	0.0528379	LOC653653, CLTC, NGF	31	33	2645	7.7566	1	1	57.8768
UCSC_TFBS	BACH2	101	38.5496	0.0554461	FHIT, TSPAN2, VAPB, PTPN22, SYT6, RPS6KB1, NRCAM, PRKAR2B, MLL5, TLK2, TFPI2, BCL2L15, VANGL1, PTPRG, MED12, TRIM37, LHFPL3, PNPLA8, ADAMTS9, DCLRE1B, TRIM33, IGSF3, COL1A2, RELN, NGF, C7ORF60, TSHZ2, LOC285401, PTRH2, ZMYND8, LAMB4, STX16, RNFT1, ANKIB1,	244	7041	19536	1.1485	0.999954	0.110807	50.3074
NCICB_CAPATHWAY_INTERACTION	808464:guanine nucleotide binding protein (G protein), gamma transducing activity polypeptide 1	3	1.14504	0.0573547	PRKAR2B, GNAI1, GNAS	24	32	1871	7.30859	0.999987	0.798748	52.0062
NCICB_CAPATHWAY_INTERACTION	811140:angiotensin II receptor, type 2	2	0.763359	0.0600344	GNGT1, GNAI1	24	5	1871	31.1833	0.999992	0.770169	53.6747
NCICB_CAPATHWAY_INTERACTION	786724:chemokine (C-C motif) ligand 11	2	0.763359	0.0600344	GNGT1, GNAS	24	5	1871	31.1833	0.999992	0.770169	53.6747
NCICB_CAPATHWAY_INTERACTION	794032:coagulation factor II (thrombin) receptor	2	0.763359	0.0600344	GNGT1, GNAI1	24	5	1871	31.1833	0.999992	0.770169	53.6747
NCICB_CAPATHWAY_INTERACTION	782771:chemokine (C-C motif) receptor 3	2	0.763359	0.0600344	GNGT1, GNAS	24	5	1871	31.1833	0.999992	0.770169	53.6747
MINT	811732:BCL2/adenovirus E1B 19kDa interacting protein 3-like	2	0.763359	0.0636491	DOK5, RINT1	69	5	5206	30.1797	1	0.99974	57.4669
REACTOME_INTERACTION	796531:SH3-domain GRB2-like 2	3	1.14504	0.0648233	LOC653653, CLTC, NGF	31	37	2645	6.91805	1	1	65.6095
UCSC_TFBS	STAT5A	131	50	0.0725251	FHIT, TSPAN2, SLC22A15, PRR11, RPS6KB1, SYT6, NRCAM, MLL5, PHTF1, LOC653653, TLK2, PIK3CG, EFCAB10, VANGL1, PTPRG, RINT1, MED12, MED13, PCLO, CCDC132, LHFPL3, TRIM37, PNPLA8, ADAMTS9, CD36, C1ORF203, DLD, RELN, ASB4, CROT, NGF, TSHZ2, C7ORF63, GNAI1, RUND	244	9504	19536	1.1036	0.999998	0.142047	60.268
MINT	802432:myeloid/lymphoid or mixed-lineage leukemia (trithorax homolog, Drosophila); translocated to, 3	2	0.763359	0.0758913	C7ORF64, APPBP2	69	6	5206	25.1498	1	0.998644	64.1549
REACTOME_INTERACTION	793582:dynamin 1	2	0.763359	0.0768283	CLTC, NGF	31	7	2645	24.3779	1	1	72.0056
REACTOME_INTERACTION	794031:dynein, axonemal, light chain 4	2	0.763359	0.0768283	CLTC, NGF	31	7	2645	24.3779	1	1	72.0056
NCICB_CAPATHWAY_INTERACTION	813051:protein phosphatase 2, regulatory subunit B', delta isoform	3	1.14504	0.0813756	PRKAR2B, AKAP9, RPS6KB1	24	39	1871	5.99679	1	0.833351	65.1779
BIND	798450:hepatocyte nuclear factor 4, alpha	32	12.2137	0.0873926	NAMPT, FHIT, C7ORF64, CYP51A1, SHFM1, KIAA0196, PRR11, BET1, CBLL1, ACN9, NRCAM, PHTF1, SEMA3C, HBP1, SLC25A40, PTPRG, PDK4, FZD1, PCK1, TMEM49, FEZF2, NRAS, PPM1D, DCLRE1B, DNAJB9, SLC25A13, NCOA3, ZNF277, PON1, SGCE, AP4B1, CROT	63	1899	4660	1.24644	1	0.999997	70.0755
UCSC_TFBS	PAX3	100	38.1679	0.0894869	FHIT, RAD51C, DBF4, INTS2, RPS6KB1, NRCAM, MLL5, TLK2, LOC653653, IFRD1, PIK3CG, EFCAB10, MAGI3, BCL2L15, VANGL1, PTPRG, RINT1, MED12, MED13, PCLO, TRIM37, LHFPL3, PNPLA8, ADAMTS9, DCLRE1B, HRASLS, NGF, TSHZ2, GNAI1, C3ORF14, ARFGEF2, PTRH2, ZMYND8, DENND	244	7111	19536	1.12594	1	0.171859	68.3139
UCSC_TFBS	COMP1	113	43.1298	0.0936872	FHIT, VAPB, DBF4, PTPN22, RPS6KB1, SYT6, NRCAM, MLL5, OLFML3, RAE1, MGC16142, PHTF1, TLK2, LOC653653, PIK3CG, EFCAB10, MAGI3, VANGL1, PTPRG, RINT1, MED12, MED13, PPP1R3A, PCLO, CCDC132, LHFPL3, PNPLA8, CD36, TRIM33, HRASLS, IGSF3, COL1A2, RELN, ASB4, CROT	244	8153	19536	1.1097	1	0.177678	70.0601
NCICB_CAPATHWAY_INTERACTION	815286:angiotensinogen (serpin peptidase inhibitor, clade A, member 8)	2	0.763359	0.0943835	GNGT1, GNAI1	24	8	1871	19.4896	1	0.847965	70.834
REACTOME_INTERACTION	778328:guanine nucleotide binding protein (G protein), gamma 2	6	2.29008	0.0952117	CALCR, GNAI1, TSHB, GNAS, GNG11, GNAT3	31	218	2645	2.34833	1	1	79.679
UCSC_TFBS	NFE2	82	31.2977	0.098896	BACH1, FHIT, PRR11, PTPN22, SYT6, NRCAM, PRKAR2B, IMMP2L, PPP4R1L, FAM133B, RAE1, SEMA3D, NSMCE2, SEMA3A, TLK2, CDK14, DYNC1I1, DLX6AS, EFCAB10, MAGI3, BCL2L15, LOC100131496, PTPRG, MED12, C17ORF64, CDK6, MED13, PCLO, TRIM37, LHFPL3, ADAMTS9, DCLRE1B, EYA	244	5738	19536	1.14419	1	0.185156	72.1027

## Sheet: Disease
Category	Term	Count	%	PValue	Genes	List Total	Pop Hits	Pop Total	Fold Enrichment	Bonferroni	Benjamini	FDR
OMIM_DISEASE	Pseudohypoparathyroidism, type Ib	3	1.14504	0.000654975	GNASAS, STX16, GNAS	56	3	3671	65.5536	0.0719704	0.0719704	0.742354
GENETIC_ASSOCIATION_DB_DISEASE	atherosclerosis, coronary; diabetes, type 2; lipids; stroke, ischemic	3	1.14504	0.00340014	PON1, PON2, PPP1R3A	48	6	3028	31.5417	0.804353	0.804353	4.75816
GENETIC_ASSOCIATION_DB_DISEASE	ALS/amyotrophic lateral sclerosis	4	1.52672	0.00438974	VAPB, PON1, PON2, PON3	48	22	3028	11.4697	0.878436	0.651339	6.10292
GENETIC_ASSOCIATION_DB_DISEASE_CLASS	CANCER	21	8.01527	0.00717895	BACH1, CALCR, CYP24A1, BCAS1, RAD51C, FHIT, SHFM1, ABCB1, CDK6, AKAP9, HGF, PPP1R3A, NRAS, CD36, NCOA3, DMTF1, CSDE1, PON1, PON2, GNAS, TFPI2	48	774	3049	1.72343	0.108881	0.108881	4.98772
OMIM_DISEASE	Many sequence variants affecting diversity of adult human height	7	2.67176	0.0183484	PEX1, TBX2, TBX4, CDK6, GATAD1, BCAS3, NACA2	56	142	3671	3.23151	0.8789	0.652006	18.9908
GENETIC_ASSOCIATION_DB_DISEASE	hearing loss/deafness	3	1.14504	0.0217756	SLC26A4, PON1, PON2	48	15	3028	12.6167	0.999974	0.97026	27.0305
GENETIC_ASSOCIATION_DB_DISEASE	breast cancer	10	3.81679	0.0288905	BACH1, CALCR, RAD51C, CYP24A1, NCOA3, DMTF1, PON1, PON2, ABCB1, GNAS	48	286	3028	2.20571	0.999999	0.970121	34.2701
GENETIC_ASSOCIATION_DB_DISEASE	paraoxonase	2	0.763359	0.0308077	PON1, PON3	48	2	3028	63.0833	1	0.950103	36.1033
GENETIC_ASSOCIATION_DB_DISEASE	clonal homozygosity of rectal cell carcinoma	2	0.763359	0.0308077	NRAS, CSDE1	48	2	3028	63.0833	1	0.950103	36.1033
GENETIC_ASSOCIATION_DB_DISEASE	atherosclerosis, coronary; hypercholesterolemia	2	0.763359	0.0308077	PON1, PON2	48	2	3028	63.0833	1	0.950103	36.1033
GENETIC_ASSOCIATION_DB_DISEASE	bone mineral density (BMD)	2	0.763359	0.0308077	PON1, PON2	48	2	3028	63.0833	1	0.950103	36.1033
GENETIC_ASSOCIATION_DB_DISEASE	retinopathy, diabetic; albumin excretion rate	2	0.763359	0.0308077	PON1, PON2	48	2	3028	63.0833	1	0.950103	36.1033
GENETIC_ASSOCIATION_DB_DISEASE	Alzheimer's disease; coronary artery disease; diabetes, type 2; dementia, vascular	2	0.763359	0.0308077	PON1, PON2	48	2	3028	63.0833	1	0.950103	36.1033
GENETIC_ASSOCIATION_DB_DISEASE	Crohn's disease ulcerative colitis	4	1.52672	0.031552	PON1, PTPN22, PON2, ABCB1	48	45	3028	5.60741	1	0.922656	36.802
GENETIC_ASSOCIATION_DB_DISEASE_CLASS	METABOLIC	20	7.63359	0.0372687	CALCR, PVT1, NAMPT, PDK4, PTPN22, ABCB1, TSHB, PPP1R3A, PCK1, ABCB4, AMPD1, SLC26A4, SLC25A13, CD36, NCOA3, COL1A2, PON1, PON2, GNAS, BMP7	48	840	3049	1.5124	0.455395	0.262026	23.6403
GENETIC_ASSOCIATION_DB_DISEASE	acute lymphoblastic leukemia	2	0.763359	0.0458613	NRAS, CSDE1	48	3	3028	42.0556	1	0.959743	48.9296
GENETIC_ASSOCIATION_DB_DISEASE	intima media thickness	2	0.763359	0.0458613	PON1, PON2	48	3	3028	42.0556	1	0.959743	48.9296
GENETIC_ASSOCIATION_DB_DISEASE	cardiovascular disease	4	1.52672	0.0478144	PON1, PON2, ABCB1, AMPD1	48	53	3028	4.76101	1	0.946795	50.4058
GENETIC_ASSOCIATION_DB_DISEASE	hypercholesterolemia	3	1.14504	0.0524125	PON1, PON2, ABCB1	48	24	3028	7.88542	1	0.943032	53.7257
GENETIC_ASSOCIATION_DB_DISEASE	leukemia, myeloid myelodysplastic syndrome	2	0.763359	0.0606859	NRAS, CSDE1	48	4	3028	31.5417	1	0.950153	59.1843
GENETIC_ASSOCIATION_DB_DISEASE	leukemia, myeloid	3	1.14504	0.064739	NRAS, CSDE1, ABCB1	48	27	3028	7.00926	1	0.945768	61.634
OMIM_DISEASE	Coronary artery disease, susceptibility to	2	0.763359	0.0727386	PON1, PON2	56	5	3671	26.2214	0.999818	0.943287	57.6355
GENETIC_ASSOCIATION_DB_DISEASE	multiple chemical sensitivity	2	0.763359	0.075285	PON1, PON2	48	5	3028	25.2333	1	0.956031	67.3823
GENETIC_ASSOCIATION_DB_DISEASE_CLASS	CARDIOVASCULAR	16	6.10687	0.0825547	NAMPT, PTPN22, ABCB1, HGF, PPP1R3A, AMPD1, PCK1, CD36, KRIT1, COL1A2, PON1, PON2, GNAS, TFPI2, PON3, NGF	48	681	3049	1.49241	0.748068	0.368421	45.7663

## Sheet: Tissue expression
Category	Term	Count	%	PValue	Genes	List Total	Pop Hits	Pop Total	Fold Enrichment	Bonferroni	Benjamini	FDR
CGAP_SAGE_QUARTILE	77:mammary gland_carcinoma_3rd	40	15.2672	6.63366e-07	RAD51C, TP53TG1, CYP51A1, VAPB, PREX1, SHFM1, KIAA0196, RUNDC3B, CTCFL, RPS6KB1, PTRH2, CLTC, CLDN12, MIR21, HMGB1L1, SYPL1, FAM133B, CSDE1, SEMA3C, PSMD6, GATAD1, BCAS2, PVT1, MTERF, GNASAS, LOC401387, PCLO, TMEM49, SULF2, C3ORF59, SQLE, KRIT1, PFDN4, IG	187	1449	15839	2.33818	0.000230162	0.000230162	0.000906107
GNF_U133A_QUARTILE	BM-CD105+Endothelial_3rd	80	30.5344	1.24924e-06	BACH1, CYP24A1, STEAP4, GPR85, TSPAN2, PTPN22, CLTC, ACN9, ID2B, OLFML3, PEX1, SEMA3E, SEMA3D, SEMA3C, SEMA3A, LOC653653, GATAD1, TFPI2, PIK3CG, SRPK2, MTERF, PTPRG, RINT1, PPP1R3A, METTL2A, PCLO, CCDC132, SLC26A4, SLC26A3, DCLRE1B, CD36, PPM1E, SIKE1, TR	179	3614	13036	1.6121	9.74361e-05	9.74361e-05	0.00132141
GNF_U133A_QUARTILE	Amygdala_3rd	63	24.0458	1.0836e-05	NAMPT, STEAP4, RAD51C, NPEPL1, GPR85, TSPAN2, PRR11, GTPBP10, PTPN22, CLTC, ID2B, PRKAR2B, SEMA3E, SEMA3D, TFPI2, IFRD1, MTERF, MED12, METTL2A, PPP1R3A, SLC26A4, SLC26A3, ADAMTS9, CD36, SQLE, PFDN4, ZNF277, ORC5L, CA4, GNAS, SGCE, ASB4, PMEPA1, CALCR, TSH	179	2727	13036	1.68247	0.000844859	0.000422519	0.0114616
CGAP_SAGE_QUARTILE	79:mammary gland_carcinoma_3rd	39	14.8855	1.74222e-05	RAD51C, VAPB, PREX1, TH1L, SHFM1, CTCFL, C3ORF14, PTRH2, CLTC, CLDN12, MIR21, ZMYND8, HMGB1L1, SYPL1, FAM133B, PRMT6, CSDE1, SEMA3C, PSMD6, GATAD1, USP32, BCAS2, VAV3, VANGL1, PCLO, TMEM49, COG5, SLC25A13, SULF2, SQLE, KRIT1, PFDN4, IGSF3, RBM38, GNAS, DH	187	1597	15839	2.06845	0.00602732	0.00301821	0.0237948
CGAP_SAGE_QUARTILE	78:mammary gland_carcinoma_3rd	39	14.8855	1.74222e-05	RAD51C, VAPB, PREX1, TH1L, SHFM1, CTCFL, C3ORF14, PTRH2, CLTC, CLDN12, MIR21, ZMYND8, HMGB1L1, SYPL1, FAM133B, PRMT6, CSDE1, SEMA3C, PSMD6, GATAD1, USP32, BCAS2, VAV3, VANGL1, PCLO, TMEM49, COG5, SLC25A13, SULF2, SQLE, KRIT1, PFDN4, IGSF3, RBM38, GNAS, DH	187	1597	15839	2.06845	0.00602732	0.00301821	0.0237948
GNF_U133A_QUARTILE	bone marrow_3rd	48	18.3206	3.83927e-05	CALCR, CYP24A1, STEAP4, TSHZ2, TSPAN2, PRR11, GTPBP10, PTPN22, TSHB, CBLL1, SPO11, CLTC, SYCP1, ZMYND8, PEX1, RAE1, SEMA3E, BCAP29, RNFT1, APPBP2, LAMB1, TFPI2, PIK3CG, SRPK2, BCAS1, FZD1, HGF, METTL2A, PPP1R3A, CCDC132, PCK1, HEATR6, SLC26A4, SLC26A3, GN	179	1934	13036	1.80749	0.00299021	0.000997731	0.0406036
UNIGENE_EST_QUARTILE	mammary gland_normal_3rd	77	29.3893	6.26931e-05	RAD51C, CYP24A1, STEAP4, PREX1, RPS6KB1, INTS2, NRCAM, PRKAR2B, MLL5, PPP4R1L, FAM133B, PEX1, SEMA3E, SEMA3C, NSMCE2, TLK2, PSMD6, GATAD1, C3ORF49, IFRD1, CDK14, MAGI3, KIAA1324L, MTERF, VANGL1, LOC645638, MED13, CCDC132, TRIM37, SLC26A3, EYA2, HIPK1, TRI	210	4350	17877	1.50687	0.00475349	0.00475349	0.0659523
GNF_U133A_QUARTILE	TONGUE_3rd	67	25.5725	8.25475e-05	STEAP4, GPR85, TSPAN2, PRR11, GTPBP10, PTPN22, CLTC, ACN9, ID2B, PEX1, SEMA3E, SEMA3C, SEMA3A, TFPI2, CDK14, PIK3CG, SRPK2, MTERF, RINT1, METTL2A, PPP1R3A, CCDC132, PCLO, SLC26A4, SLC26A3, DCLRE1B, CD36, SIKE1, TRIM33, SQLE, DOK5, KRIT1, PFDN4, ZNF277, CA	179	3161	13036	1.54362	0.00641828	0.00160845	0.0872826
CGAP_EST_QUARTILE	39035:mammary gland_neoplasia_3rd	11	4.19847	8.52191e-05	NRCAM, RAD51C, FAM133B, HIPK1, PRMT6, RNFT1, ANKIB1, RPS6KB1, C3ORF14, PCLO, RSBN1	191	190	16152	4.89589	0.230535	0.230535	0.153762
GNF_U133A_QUARTILE	TemporalLobe_3rd	59	22.5191	9.98348e-05	NAMPT, CYP24A1, STEAP4, GPR85, TSPAN2, GTPBP10, PRR11, PTPN22, CLTC, ID2B, SEMA3E, SEMA3A, GATAD1, TFPI2, PIK3CG, MTERF, VANGL1, RINT1, METTL2A, PPP1R3A, CCDC132, SLC26A4, DCLRE1B, HRASLS, KRIT1, PFDN4, IGSF3, COL1A2, ORC5L, STEAP1, ASB4, CASQ2, CROT, NGF	179	2675	13036	1.60627	0.00775726	0.00155629	0.105553
CGAP_EST_QUARTILE	38087:heart_uncharacterized histology_3rd	13	4.96183	0.000175504	VAPB, BET1, PPP1R3A, PRKAR2B, COG5, CD36, SYPL1, DNAJB9, DLD, BCAP29, HBP1, SGCE, CASQ2	191	291	16152	3.77784	0.41709	0.236515	0.316421
CGAP_EST_QUARTILE	19994:placenta_normal_3rd	9	3.43511	0.000186479	GNAI1, KRIT1, IGSF3, CSDE1, HGF, CLTC, TFPI2, CROT, CASD1	191	134	16152	5.67977	0.436437	0.173998	0.336176
GNF_U133A_QUARTILE	Uterus_3rd	54	20.6107	0.000208631	BACH1, STEAP4, GPR85, TSPAN2, VAPB, GTPBP10, PRR11, PTPN22, CLTC, ID2B, PEX1, SEMA3E, SEMA3D, SEMA3A, GATAD1, TFPI2, PIK3CG, MTERF, RINT1, METTL2A, PPP1R3A, CCDC132, SLC26A4, SLC26A3, CD36, PPM1E, SIKE1, PFDN4, ZNF277, ORC5L, RELN, ASB4, CALCR, SPO11, SYC	179	2435	13036	1.61505	0.0161432	0.00270881	0.220466
GNF_U133A_QUARTILE	WHOLE BLOOD_3rd	78	29.771	0.000290874	BACH1, NAMPT, CYP24A1, STEAP4, GPR85, TSPAN2, GTPBP10, PTPN22, CLTC, ACN9, ID2B, OLFML3, PEX1, RAE1, SEMA3E, PHTF1, SEMA3D, SEMA3C, SEMA3A, LOC653653, TFPI2, PIK3CG, SRPK2, MTERF, VANGL1, RINT1, PPP1R3A, METTL2A, PCLO, SLC26A4, SLC26A3, DCLRE1B, SIKE1, TR	179	4020	13036	1.41306	0.0224359	0.00323639	0.307252
CGAP_EST_QUARTILE	519:pancrea_neoplasia_3rd	9	3.43511	0.000420006	BCAS1, CYP51A1, GNAI1, TH1L, KIAA0196, RAB22A, SEMA3C, LOC401387, ZMYND8	191	151	16152	5.04032	0.725221	0.275988	0.755663
CGAP_SAGE_QUARTILE	354:brain_Glioblastoma_3rd	34	12.9771	0.000588406	BACH1, SRI, NAMPT, CYP51A1, SHFM1, BET1, GNG11, PTRH2, CLTC, CLDN12, LOC401397, NRCAM, PEG10, SYPL1, FAM133B, ANKIB1, SKA2, IFRD1, CDK14, DLX6AS, MTERF, PDK4, LRRN3, CDK6, LOC401387, PCLO, COG5, SULF2, KRIT1, DLD, PON2, SGCE, DHX40, CROT	187	1557	15839	1.84959	0.184731	0.0658133	0.800734
UNIGENE_EST_QUARTILE	breast (mammary gland) cancer_disease_3rd	66	25.1908	0.000897795	CYP24A1, RAD51C, PREX1, PTPN22, RPS6KB1, CLTC, PRKAR2B, MLL5, PPP4R1L, FAM133B, PEX1, SEMA3E, SEMA3C, NSMCE2, TLK2, SEMA3A, PSMD6, GATAD1, C3ORF49, SRPK2, MAGI3, LOC645638, MED13, METTL2A, TRIM37, SLC26A3, PPM1D, HIPK1, TRIM33, NCOA3, ORC5L, GNAS, PMEPA1,	210	3874	17877	1.45031	0.0659852	0.0335556	0.940722
GNF_U133A_QUARTILE	Cingulate Cortex_3rd	45	17.1756	0.000914733	CALCR, NAMPT, CYP24A1, GPR85, TSPAN2, PRR11, GTPBP10, PTPN22, TSHB, ARFGEF2, CLTC, SYCP1, ZMYND8, ACN9, LAMB4, PEX1, SEMA3E, RNFT1, APPBP2, LAMB1, TFPI2, NACA2, ZBP1, TBX2, FZD1, HGF, PPP1R3A, METTL2A, PCK1, SLC26A4, FEZF2, GNGT1, ADAMTS9, CD36, TRIM33, S	179	2026	13036	1.61757	0.0688937	0.00888304	0.96336
UNIGENE_EST_QUARTILE	urinary bladder tumor_disease_3rd	53	20.229	0.00126305	RAD51C, SLC22A15, RPS6KB1, CLTC, LOC401397, ACN9, PEX1, PRMT6, SEMA3C, SEMA3A, CDK14, SRPK2, VANGL1, MED12, METTL2A, TRIM33, HIPK1, KRIT1, IGSF3, THOC7, STEAP2, PMEPA1, CROT, CYP51A1, GNAI1, SHFM1, PTRH2, CLDN12, ZMYND8, PUS7, CASD1, SYPL1, BCAP29, RNFT1,	210	2957	17877	1.52581	0.0915836	0.0315103	1.32114
GNF_U133A_QUARTILE	Smooth Muscle_3rd	70	26.7176	0.00138924	STEAP4, CYP24A1, GPR85, TSPAN2, GTPBP10, PTPN22, CLTC, ACN9, ID2B, PEX1, RAE1, SEMA3E, SEMA3D, SEMA3A, LOC653653, TFPI2, PIK3CG, SRPK2, MAGI3, MTERF, VANGL1, PPP1R3A, METTL2A, PCLO, SLC26A4, SLC26A3, DCLRE1B, CD36, EYA2, SIKE1, TRIM33, NCOA3, HRASLS, CA4,	179	3675	13036	1.38718	0.102764	0.0119762	1.45978
CGAP_SAGE_QUARTILE	565:brain_GBM_3rd	30	11.4504	0.00163719	BACH1, SRI, NAMPT, CYP51A1, YPEL2, SHFM1, BET1, GNG11, CLTC, CLDN12, MIR21, PUS7, NRCAM, FAM133B, SYPL1, HBP1, GATAD1, CDK14, LOC723809, LRRN3, LOC401387, CCDC132, TMEM49, RAB22A, CD58, DLD, PON2, SGCE, DHX40, PMEPA1	187	1388	15839	1.8307	0.433665	0.132502	2.21325
CGAP_EST_QUARTILE	16540:kidney_neoplasia_3rd	7	2.67176	0.00165574	SYPL1, TSPAN2, CYP51A1, PRMT6, BET1, LOC401387, LOC401397	191	107	16152	5.53232	0.993876	0.639088	2.9478
CGAP_EST_QUARTILE	32327:eye_normal_3rd	11	4.19847	0.00174479	SRI, DYNC1I1, BCAS2, SEMA3E, BET1, THOC7, SGCE, PSMD6, AP4B1, LOC401397, CROT	191	279	16152	3.33412	0.995346	0.591388	3.104
UP_TISSUE	Brain	118	45.0382	0.00176163	FHIT, VAPB, SLC22A15, DBF4, INTS2, NRCAM, PRKAR2B, MLL5, TFPI2, IFRD1, MAGI3, VANGL1, PTPRG, RINT1, MED12, MED13, PCLO, CCDC132, TRIM37, LHFPL3, ADAMTS9, TRIM33, DLD, IGSF3, CROT, NGF, SRI, TP53TG1, C7ORF64, CYP51A1, C7ORF63, GNAI1, RUNDC3B, ARFGEF2, ZMYN	223	7789	18201	1.23649	0.196385	0.196385	2.01544
UNIGENE_EST_QUARTILE	trachea_normal_3rd	57	21.7557	0.00178315	BACH1, CYP24A1, STEAP4, VAPB, SLC22A15, RPS6KB1, CLTC, LOC284749, PEX1, SEMA3C, CDK14, PIK3CG, LOC645638, RINT1, CCDC132, SNTN, SLC26A4, CD36, KRIT1, DLD, IGSF3, STEAP1, CASQ2, CROT, TP53TG1, C7ORF64, GNAI1, KIAA0196, RUNDC3B, CBLL1, CLDN12, ARFGEF2, ZMYN	210	3298	17877	1.47129	0.126844	0.0333416	1.86056
UNIGENE_EST_QUARTILE	tongue_normal_3rd	62	23.6641	0.00189329	TSPAN2, PREX1, RPS6KB1, INTS2, CLTC, MLL5, TLK2, SEMA3A, DYNC1I1, SRPK2, MAGI3, KIAA1324L, LOC645638, MED12, CDK6, PPP1R3A, CCDC132, NCOA3, SQLE, KRIT1, IGSF3, GNAS, CASQ2, CROT, TSHZ2, LOC285401, C7ORF64, GNAI1, KIAA0196, C3ORF14, CBLL1, CLDN12, MIR21, P	210	3681	17877	1.43384	0.134135	0.0283943	1.97444
CGAP_EST_QUARTILE	377:pancreatic islet_normal_3rd	9	3.43511	0.00198824	SYPL1, FAM133B, DNAJB9, SQLE, RAE1, TH1L, KIAA0196, CSDE1, PON3	191	192	16152	3.96401	0.997801	0.582835	3.52979
CGAP_EST_QUARTILE	16505:lung_neoplasia_3rd	7	2.67176	0.00199596	NAMPT, TSHZ2, DNAJB9, CYP51A1, CSDE1, LOC401387, TLK2	191	111	16152	5.33296	0.997853	0.536043	3.54326
CGAP_EST_QUARTILE	11094:kidney_uncharacterized histology_3rd	3	1.14504	0.0027805	TMEM49, KRIT1, MIR21	191	7	16152	36.2423	0.999809	0.613772	4.90325
CGAP_EST_QUARTILE	10897:mammary gland_neoplasia_3rd	3	1.14504	0.0027805	SRI, TMEM49, MIR21	191	7	16152	36.2423	0.999809	0.613772	4.90325
GNF_U133A_QUARTILE	spinalcord_3rd	41	15.6489	0.00284229	CALCR, CYP24A1, NPEPL1, GPR85, TSPAN2, PRR11, RUNDC3B, PTPN22, AKAP9, SPO11, CLTC, SYCP1, ZMYND8, ACN9, LAMB4, PEX1, RNFT1, SEMA3C, APPBP2, TFPI2, VAV3, VANGL1, HGF, PPP1R3A, PCK1, SLC26A4, GNGT1, CD36, SIKE1, PFDN4, CD58, COL1A2, NHLH2, ORC5L, CA4, GNAS,	179	1896	13036	1.57484	0.199096	0.0219568	2.96593
CGAP_SAGE_QUARTILE	384:brain_Anaplastic astrocytoma grade III_3rd	31	11.8321	0.00291295	CAPS, SRI, NAMPT, GNAI1, PREX1, KIAA0196, SHFM1, BET1, C3ORF14, CLTC, CLDN12, LOC401397, MIR21, CASD1, NRCAM, FAM133B, SYPL1, CSDE1, ANKIB1, LOC723809, SRPK2, MTERF, CCDC132, TMEM49, RAB22A, DLD, TUBD1, PON2, ORC5L, SGCE, CROT	187	1510	15839	1.73889	0.636607	0.183276	3.90635
UNIGENE_EST_QUARTILE	bone marrow_normal_3rd	53	20.229	0.00328855	RAD51C, TSPAN2, DBF4, PTPN22, LOC401397, ACN9, MLL5, OLFML3, FAM133B, RAE1, TLK2, PSMD6, IFRD1, PIK3CG, MED12, C17ORF64, CDK6, METTL2A, CD36, PPM1E, HIPK1, SQLE, COL1A2, C7ORF60, TP53TG1, C17ORF71, C7ORF64, SHFM1, RUNDC3B, BET1, CTCFL, CBLL1, SYCP1, ZMYND	210	3089	17877	1.46061	0.221465	0.0408652	3.40686
CGAP_EST_QUARTILE	930:endocrine_neoplasia_3rd	13	4.96183	0.00336896	SRI, C17ORF71, ABCB1, C3ORF14, PTRH2, CLTC, LOC401397, NRCAM, COG5, PEX1, CD58, STX16, GNAS	191	409	16152	2.6879	0.999969	0.645733	5.91142
CGAP_SAGE_QUARTILE	1649:brain__3rd	31	11.8321	0.00400045	BACH1, CYP51A1, SHFM1, CTCFL, TSHB, ZMYND8, HMGB1L1, PEG10, FAM133B, RAE1, PRMT6, CSDE1, EIF3IP1, SKA2, IFRD1, CDK6, LOC401387, PCLO, EYA2, SLC25A13, SULF2, DMTF1, SQLE, RAB22A, IGSF3, CD58, DLD, PON2, SGCE, DHX40, BMP7	187	1543	15839	1.7017	0.751158	0.206914	5.32809
UNIGENE_EST_QUARTILE	vascular_normal_3rd	51	19.4656	0.0042416	BACH1, NAMPT, VAPB, RPS6KB1, CLTC, LOC401397, NRCAM, PRKAR2B, FAM133B, PRMT6, SEMA3D, SEMA3C, SEMA3A, GATAD1, TFPI2, MAGI3, MTERF, PTPRG, PPM1D, GRM3, TRIM33, SQLE, DLD, PFDN4, SGCE, LOC285401, C17ORF71, YPEL2, KIAA0196, GNG11, MIR21, PUS7, SYPL1, BCAP29,	210	2978	17877	1.45788	0.27606	0.0451009	4.37437
CGAP_SAGE_QUARTILE	135:liver_normal bulk liver_3rd	24	9.16031	0.00441009	FLJ36031, RAD51C, NAMPT, VAV3, CYP51A1, KIAA0196, ABCB1, LOC401387, CLTC, CLDN12, PTRH2, LOC401397, PCLO, PCK1, SYPL1, KRIT1, SAMD9, TUBD1, PON1, PON2, HBP1, PSMD6, CROT, PON3	187	1088	15839	1.86839	0.784261	0.196757	5.85857
CGAP_EST_QUARTILE	23843:ovary_neoplasia_3rd	3	1.14504	0.00469326	TMEM49, EYA2, MIR21	191	9	16152	28.1885	0.999999	0.731544	8.14345
CGAP_SAGE_QUARTILE	159:vascular_high-grade comedo DCIS endothelium_3rd	27	10.3053	0.00485839	BACH1, NAMPT, YPEL2, RPS6KB1, GNG11, MIR21, TRIB1, SYPL1, SEMA3E, SUMO1P1, HBP1, IFRD1, BCAS2, PVT1, MTERF, TBX2, C7ORF53, PDK4, ABCB1, TMEM49, SULF2, DLX6, COL1A2, THOC7, AP4B1, PMEPA1, NGF	187	1294	15839	1.76732	0.815475	0.190425	6.43594
CGAP_SAGE_QUARTILE	412:cerebellum_ large cell medulloblastoma_3rd	31	11.8321	0.00581689	C7ORF60, SRI, CYP51A1, YPEL2, SHFM1, RPS6KB1, C3ORF14, CLTC, CLDN12, ZMYND8, PUS7, PRKAR2B, PEG10, FAM133B, PEX1, SKA2, IFRD1, USP32, MAGI3, CACNA2D1, CDK6, LOC401387, CCDC132, RSBN1, FEZF2, PPM1E, DNAJB9, HIPK1, NHLH2, GNAS, SGCE	187	1584	15839	1.65765	0.867921	0.201426	7.65942
CGAP_EST_QUARTILE	16154:stomach_normal_3rd	6	2.29008	0.00653579	PPP1R9A, MTERF, KRIT1, MED13, PSMD6, SAMD9L	191	100	16152	5.07393	1	0.81368	11.1659
UNIGENE_EST_QUARTILE	ear_normal_3rd	43	16.4122	0.0068522	SRI, C7ORF60, RAD51C, CYP24A1, TSHZ2, CYP51A1, SHFM1, KIAA0196, PTRH2, CASD1, NRCAM, PEG10, MLL5, PRMT6, SEMA3E, SEMA3D, BCAP29, RNFT1, SEMA3C, HBP1, APPBP2, PSMD6, CDK14, USP32, DYNC1I1, BCAS1, MAGI3, FZD1, ABCB1, LOC401387, RSBN1, PPP1R9A, SULF2, SQLE,	210	2459	17877	1.48862	0.406999	0.0632323	6.97983
CGAP_EST_QUARTILE	38078:brain_normal_3rd	11	4.19847	0.00736301	NRCAM, DYNC1I1, SRPK2, NRAS, GPR85, PPM1E, CYP51A1, LOC401387, DHX40, CASD1, SLC25A40	191	342	16152	2.71994	1	0.825892	12.492
CGAP_EST_QUARTILE	16891:mammary gland_neoplasia_3rd	6	2.29008	0.00769004	TMEM49, ZNF217, VAV3, APPBP2, MIR21, CDK14	191	104	16152	4.87878	1	0.816509	13.0111
CGAP_EST_QUARTILE	17905:muscle_normal_3rd	6	2.29008	0.00769004	SYPL1, PDK4, DLD, CSDE1, PPP1R3A, LOC401397	191	104	16152	4.87878	1	0.816509	13.0111
CGAP_EST_QUARTILE	6504:colon_neoplasia_3rd	4	1.52672	0.00795234	TMEM49, SRPK2, BMP7, MIR21	191	35	16152	9.66462	1	0.805388	13.4254
UNIGENE_EST_QUARTILE	pharyngeal tumor_disease_3rd	36	13.7405	0.00825467	BACH1, CAPS, STEAP4, NAMPT, TSHZ2, CYP51A1, YPEL2, SHFM1, PTRH2, CLDN12, MIR21, ZMYND8, PUS7, ACN9, NRCAM, FAM133B, ZBP1, SRPK2, PVT1, BCAS1, MAGI3, RINT1, LOC401387, MED13, TMEM49, HEATR6, EYA2, NCOA3, SULF2, SQLE, ATXN7, IGSF3, CD58, SAMD9, STEAP2, PMEP	210	1979	17877	1.54857	0.467386	0.0676019	8.35287
CGAP_EST_QUARTILE	27090:mammary gland_neoplasia_3rd	6	2.29008	0.00864382	TMEM49, EYA2, RPS6KB1, APPBP2, MIR21, USP32	191	107	16152	4.74199	1	0.811462	14.5085
GNF_U133A_QUARTILE	fetalbrain_3rd	50	19.084	0.00898207	STEAP4, TSPAN2, PTPN22, CLTC, ID2B, PEX1, RAE1, SEMA3E, SEMA3D, SRPK2, RINT1, MED12, PCLO, SLC26A4, SLC26A3, CD36, NCOA3, SIKE1, HRASLS, PFDN4, COL1A2, ZNF277, ORC5L, CA4, GNAS, ASB4, CROT, CASQ2, C7ORF63, GNG11, ARFGEF2, SYCP1, TRIB1, C7ORF23, LAMB4, RNF	179	2604	13036	1.39836	0.505282	0.0619751	9.1027
CGAP_EST_QUARTILE	1053:uncharacterized tissue_uncharacterized histology_3rd	3	1.14504	0.00985917	SULF2, SEMA3C, APPBP2	191	13	16152	19.5151	1	0.833407	16.3813
CGAP_SAGE_QUARTILE	388:brain_ependymoma_3rd	28	10.687	0.0104329	CAPS, NAMPT, TSPAN2, C7ORF64, CYP51A1, GNAI1, GNG11, CLDN12, CLTC, LOC401397, SYPL1, SEMA3C, SKA2, USP32, CDK14, SRPK2, MTERF, LRRN3, MED12, LOC286002, LOC401387, EYA2, HIPK1, RAB22A, PON2, GNAS, RBM38, DHX40	187	1444	15839	1.64239	0.973727	0.305055	13.3466
CGAP_SAGE_QUARTILE	407:cerebellum_anaplastic medulloblastoma_3rd	28	10.687	0.0108899	BACH1, RAD51C, CYP51A1, SHFM1, C3ORF14, ARFGEF2, PTRH2, CLDN12, PRKAR2B, PEG10, FAM133B, PSMD6, CDK14, BCAS2, KIAA1324L, CACNA2D1, MTERF, LOC401387, PCLO, PPM1E, SLC25A13, EYA2, HIPK1, DMTF1, SQLE, ORC5L, SGCE, DHX40	187	1449	15839	1.63673	0.977619	0.292071	13.8917
UNIGENE_EST_QUARTILE	kidney_normal_3rd	75	28.626	0.0109649	NAMPT, CYP24A1, RAD51C, TSPAN2, VAPB, DBF4, SYT6, LOC401397, ID2B, NRCAM, MLL5, FAM133B, PEX1, PRMT6, GATAD1, TFPI2, DYNC1I1, VANGL1, PTPRG, HEPACAM2, CCDC132, TRIM37, SLC26A4, GRM3, PPM1E, DPY19L2P4, KRIT1, DLD, CA4, THOC7, SGCE, CROT, SRI, CALCR, TP53TG	210	4999	17877	1.27718	0.567397	0.0803788	10.9543
CGAP_EST_QUARTILE	31460:embryonic tissue_normal_3rd	7	2.67176	0.0113672	NRAS, CSDE1, SYT6, INTS2, CLTC, CLDN12, CASD1	191	159	16152	3.72301	1	0.858156	18.6513
UNIGENE_EST_QUARTILE	stomach_normal_3rd	54	20.6107	0.0115728	VAPB, DBF4, INTS2, RPS6KB1, ACN9, MLL5, OLFML3, PPP4R1L, PSMD6, TFPI2, SRPK2, MAGI3, KIAA1324L, LOC645638, CDK6, HEPACAM2, MED13, TRIM37, SLC26A4, SLC26A3, PNPLA8, GRM3, PPM1D, EYA2, NCOA3, CA4, SGCE, GNAS, STEAP2, PMEPA1, CROT, NGF, C7ORF60, YPEL2, ARFGE	210	3366	17877	1.3657	0.587145	0.0772745	11.5286
GNF_U133A_QUARTILE	Testis Seminiferous Tubule_3rd	47	17.9389	0.0117469	BACH1, RAD51C, TSHZ2, GPR85, TSPAN2, C7ORF64, CYP51A1, C7ORF63, DBF4, RPS6KB1, SPO11, SYCP1, LAMB4, SYPL1, PEX1, RAE1, PHTF1, RNFT1, BCAP29, SEMA3C, APPBP2, TLK2, PSMD6, USP32, NACA2, SRPK2, PVT1, ABCB1, PPP1R3A, TEX14, TRIM33, SQLE, KRIT1, HRASLS, ATXN7,	179	2446	13036	1.39937	0.602152	0.0739315	11.7496
CGAP_SAGE_QUARTILE	1163:mammary gland_Grade I, ER+, PR+, Her2- invasive ductal carcinoma_3rd	25	9.54198	0.0117738	C7ORF60, NAMPT, CYP51A1, TH1L, PTRH2, MIR21, TRIB1, STX16, EIF3IP1, NSMCE2, SEMA3C, IFRD1, LOC401387, TMEM49, DNAJB9, ZNF217, SULF2, SQLE, RAB22A, PFDN4, PON2, ORC5L, GNAS, DHX40, PMEPA1	187	1252	15839	1.6913	0.983588	0.289991	14.9368
CGAP_EST_QUARTILE	16451:brain_neoplasia_3rd	5	1.9084	0.012887	TMEM49, STX16, LOC286002, MIR21, PUS7	191	77	16152	5.49126	1	0.877448	20.8799
GNF_U133A_QUARTILE	fetallung_3rd	35	13.3588	0.0129985	TSHZ2, TP53TG1, CYP51A1, BET1, ZMYND8, PRKAR2B, OLFML3, PEG10, LAMB1, BCAS3, USP32, VANGL1, TBX2, HGF, MED13, NRAS, DNAJB9, CD36, SLC25A13, HIPK1, SQLE, IGSF3, SAMD9, COL1A2, ZNF277, PON1, PON2, RELN, RBM38, SGCE, ADAM22, STEAP1, CASQ2, CROT, PON3	179	1695	13036	1.5038	0.639597	0.0755003	12.9247
CGAP_EST_QUARTILE	20631:genitourinary_neoplasia_3rd	4	1.52672	0.013138	SYPL1, CYP51A1, LOC401387, CROT	191	42	16152	8.05385	1	0.869104	21.2423
CGAP_EST_QUARTILE	19516:uncharacterized tissue_normal_3rd	5	1.9084	0.0134618	TMEM49, MED12, DHX40, CLTC, MIR21	191	78	16152	5.42086	1	0.862562	21.7077
UNIGENE_EST_QUARTILE	gastrointestinal tumor_disease_3rd	56	21.374	0.0138416	BACH1, RAD51C, DBF4, INTS2, MLL5, PPP4R1L, RAE1, SEMA3E, SEMA3D, NSMCE2, SEMA3A, TFPI2, SRPK2, MAGI3, KIAA1324L, LOC645638, CDK6, HEPACAM2, MED13, TRIM37, SLC26A4, SLC26A3, PNPLA8, PPM1D, GRM3, DCLRE1B, NCOA3, HRASLS, DLD, GNAS, STEAP1, CROT, NGF, C7ORF60	210	3552	17877	1.34212	0.653305	0.0844917	13.6424
UNIGENE_EST_QUARTILE	parathyroid_normal_3rd	51	19.4656	0.0138771	STEAP4, RAD51C, NAMPT, TSPAN2, RPS6KB1, LOC401397, ACN9, PRKAR2B, FAM133B, PRMT6, SEMA3E, GATAD1, IFRD1, DYNC1I1, MTERF, PTPRG, LOC286002, CDK6, METTL2A, DLD, PFDN4, THOC7, CA4, STEAP2, CROT, TP53TG1, CYP51A1, GNAI1, KIAA0196, BET1, C3ORF14, PTRH2, CLDN12	210	3169	17877	1.37001	0.654252	0.0784478	13.6751
CGAP_EST_QUARTILE	16111:colon_normal_3rd	4	1.52672	0.0140033	TMEM49, SLC25A13, MED13, MIR21	191	43	16152	7.86655	1	0.860699	22.48
CGAP_EST_QUARTILE	16820:mammary gland_neoplasia_3rd	7	2.67176	0.014595	PPP4R1L, SLC25A13, STX16, PON2, SEMA3C, APPBP2, CLTC	191	168	16152	3.52356	1	0.859938	23.3157
CGAP_EST_QUARTILE	11090:kidney_uncharacterized histology_3rd	6	2.29008	0.0146546	TMEM49, NAMPT, VAPB, RAB22A, SKA2, MIR21	191	122	16152	4.15896	1	0.849157	23.3994
CGAP_EST_QUARTILE	21576:cerebrum_normal_3rd	5	1.9084	0.0152832	ATXN7, ANKIB1, NSMCE2, BMP7, PCLO	191	81	16152	5.22009	1	0.849583	24.277
CGAP_EST_QUARTILE	38079:muscle_normal_3rd	10	3.81679	0.0157355	PEG10, OLFML3, C17ORF71, PFDN4, CSDE1, CA4, DHX40, PSMD6, CLDN12, NGF	191	328	16152	2.57821	1	0.846771	24.9025
CGAP_EST_QUARTILE	20214:pituitary gland_normal_3rd	6	2.29008	0.0161245	PEG10, C7ORF64, HIPK1, PFDN4, STX16, IFRD1	191	125	16152	4.05914	1	0.842979	25.4367
CGAP_SAGE_QUARTILE	1648:brain__3rd	27	10.3053	0.0167138	BACH1, CYP51A1, DBF4, CTCFL, LOC401397, PEG10, HMGB1L1, FAM133B, PRMT6, CSDE1, EIF3IP1, ANKIB1, APPBP2, LOC723809, CACNA2D1, LRRN3, LOC286002, LOC401387, CDK6, SQLE, IGSF3, CD58, DLD, PON2, GNAS, RBM38, DHX40	187	1431	15839	1.59812	0.997116	0.362309	20.5648
UNIGENE_EST_QUARTILE	adrenal tumor_disease_3rd	54	20.6107	0.0167256	BACH1, NAMPT, VAPB, DBF4, CLTC, LOC401397, NRCAM, PRKAR2B, PEX1, NSMCE2, SEMA3C, TLK2, CDK14, DYNC1I1, VANGL1, PTPRG, CDK6, CCDC132, PCLO, CD36, EYA2, KRIT1, DLD, THOC7, ORC5L, GNAS, CASQ2, C17ORF71, C7ORF64, CYP51A1, GNAI1, YPEL2, SHFM1, GNG11, C3ORF14,	210	3433	17877	1.33905	0.722489	0.0874969	16.2632
CGAP_EST_QUARTILE	23995:uncharacterized tissue_uncharacterized histology_3rd	8	3.05344	0.01804	SRPK2, NAMPT, TP53TG1, ATXN7, SEMA3C, CDK6, MED13, TRIB1	191	227	16152	2.98028	1	0.864566	28.0148
GNF_U133A_QUARTILE	Appendix_3rd	62	23.6641	0.0199561	NAMPT, RAD51C, VAPB, CLTC, NRCAM, PRKAR2B, SEMA3E, PHTF1, SEMA3C, LOC653653, GATAD1, IFRD1, CDK14, DYNC1I1, SRPK2, PTPRG, PCLO, TRIM37, GRM3, TRIM33, HIPK1, DOK5, SQLE, KRIT1, PFDN4, DLD, THOC7, CA4, RELN, GNAS, CROT, SRI, C7ORF64, CYP51A1, GNAI1, RUNDC3B	179	3529	13036	1.27947	0.792436	0.106231	19.2027
CGAP_EST_QUARTILE	20382:placenta_normal_3rd	4	1.52672	0.0209538	PEG10, CD36, DNAJB9, TFPI2	191	50	16152	6.76524	1	0.894118	31.7755
CGAP_EST_QUARTILE	496:cerebrum_normal_3rd	4	1.52672	0.0209538	BCAS1, C17ORF71, GNAS, CLTC	191	50	16152	6.76524	1	0.894118	31.7755
CGAP_EST_QUARTILE	21570:cerebrum_normal_3rd	7	2.67176	0.0227813	ZNF217, HIPK1, SQLE, LRRN3, THOC7, EIF3IP1, GATAD1	191	186	16152	3.18257	1	0.905777	34.0388
CGAP_EST_QUARTILE	19394:prostate_neoplasia_3rd	6	2.29008	0.0229781	BACH1, STEAP4, C3ORF59, CSDE1, MED13, PMEPA1	191	137	16152	3.7036	1	0.900328	34.2782
CGAP_SAGE_QUARTILE	349:brain_anaplastic astrocytoma_3rd	30	11.4504	0.0230723	SRI, SHFM1, CLTC, LOC401397, NRCAM, PEG10, SYPL1, STX16, ANKIB1, SKA2, HBP1, IFRD1, CDK14, BCAS2, FLJ36031, SRPK2, MAGI3, PDK4, METTL2A, PPP1R9A, HIPK1, PRICKLE2, RAB22A, DLD, PON2, ORC5L, GNAS, DHX40, CROT, ZNF572	187	1687	15839	1.50623	0.999696	0.439297	27.3011
CGAP_EST_QUARTILE	481:placenta_normal_3rd	5	1.9084	0.0232547	NRAS, STEAP4, DNAJB9, SQLE, TFPI2	191	92	16152	4.59595	1	0.895756	34.6134
CGAP_EST_QUARTILE	1111:uncharacterized tissue_uncharacterized histology_3rd	2	0.763359	0.0233888	TP53TG1, CROT	191	2	16152	84.5654	1	0.889783	34.7753
GNF_U133A_QUARTILE	Testis_3rd	38	14.5038	0.0239196	SRI, RAD51C, NPEPL1, VAPB, RUNDC3B, C3ORF14, CASD1, NRCAM, GPR22, SEMA3E, LOC653653, APPBP2, CDK14, NACA2, ZBP1, DYNC1I1, BCAS1, MTERF, TBX4, LRRN3, ATXN7L1, ABCB1, PCLO, GNAT3, DOCK4, TRIM37, GNGT1, PPP1R9A, GRM3, CD36, DOK5, ZNF277, PON1, CA4, RELN, GNA	179	1964	13036	1.40907	0.848687	0.118291	22.5929
CGAP_EST_QUARTILE	27605:uncharacterized tissue_normal_3rd	7	2.67176	0.0239454	KIAA1324L, PON2, HEPACAM2, STEAP2, C20ORF85, SNTN, USP32	191	188	16152	3.14871	1	0.888307	35.4433
CGAP_EST_QUARTILE	39007:uncharacterized tissue_neoplasia_3rd	12	4.58015	0.0240973	RAD51C, TP53TG1, OLFML3, CACNA2D1, VAPB, GNAI1, TUBD1, ANKIB1, PON2, ABCB1, SGCE, APPBP2	191	472	16152	2.14997	1	0.882703	35.6244
CGAP_EST_QUARTILE	21610:brain_neoplasia_3rd	7	2.67176	0.024497	TMEM49, PPP1R9A, VAPB, ABCB1, RPS6KB1, MIR21, CDK14	191	189	16152	3.13205	1	0.879789	36.0988
CGAP_EST_QUARTILE	40218:uncharacterized tissue_uncharacterized histology_3rd	5	1.9084	0.0275756	NAMPT, PDK4, CSDE1, RNFT1, HBP1	191	97	16152	4.35904	1	0.902114	39.6438
CGAP_EST_QUARTILE	27097:mammary gland_neoplasia_3rd	4	1.52672	0.028165	TMEM49, SULF2, MIR21, USP32	191	56	16152	6.04039	1	0.900923	40.3009
CGAP_EST_QUARTILE	16550:uncharacterized tissue_uncharacterized histology_3rd	12	4.58015	0.0282616	SRI, PEG10, C17ORF71, FAM133B, PEX1, VANGL1, CD58, BCAP29, SKA2, TLK2, GATAD1, CASD1	191	484	16152	2.09666	1	0.895692	40.4079
CGAP_EST_QUARTILE	561:pancreatic islet_normal_3rd	9	3.43511	0.0285703	FAM133B, PPM1E, HIPK1, CYP51A1, RAE1, STX16, ABCB1, LOC401387, METTL2A	191	306	16152	2.48722	1	0.892292	40.7489
CGAP_SAGE_QUARTILE	506:white blood cells_invasive breast tumor (~2 cm), extensive high-grade comedo DCIS (~4 cm), positive lymph nodes_3rd	29	11.0687	0.0286892	STEAP4, NAMPT, YPEL2, INTS2, RPS6KB1, PTRH2, TRIB1, OLFML3, FAM133B, SEMA3E, PRMT6, EIF3IP1, PSMD6, SRPK2, PVT1, MTERF, LRRN3, LOC286002, METTL2A, EYA2, HIPK1, PFDN4, RAB22A, CD58, SAMD9, TUBD1, THOC7, RBM38, PMEPA1	187	1646	15839	1.49229	0.999959	0.49002	32.8073
CGAP_SAGE_QUARTILE	168:uncharacterized tissue_mixture of human cancer cell lines_3rd	30	11.4504	0.0289642	BACH1, C7ORF60, RAD51C, CYP51A1, BET1, GNG11, PTRH2, LOC401397, MIR21, PEG10, SYPL1, SEMA3C, SKA2, SUMO1P1, PSMD6, LRRN3, LOC286002, LOC401387, PCLO, CCDC132, TMEM49, SLC25A13, SULF2, HIPK1, SQLE, PFDN4, DLD, RBM38, DHX40, AP4B1	187	1720	15839	1.47733	0.999963	0.471354	33.0666
CGAP_SAGE_QUARTILE	359:brain_Glioblastoma_3rd	24	9.16031	0.0289966	CAPS, CACNA2D1, MTERF, CYP51A1, LRRN3, CTCFL, LOC401387, GNG11, ARFGEF2, CLTC, LOC401397, CCDC132, NRCAM, COG5, SYPL1, DLD, RAB22A, NSMCE2, ORC5L, SKA2, DHX40, TLK2, BMP7, PSMD6	187	1290	15839	1.57582	0.999963	0.45153	33.0972
UNIGENE_EST_QUARTILE	adrenal gland_normal_3rd	53	20.229	0.0293432	BACH1, VAPB, SLC22A15, DBF4, PTPN22, INTS2, CLTC, NRCAM, PRKAR2B, FAM133B, SEMA3C, DYNC1I1, VANGL1, PTPRG, RINT1, MED12, PCLO, GRM3, CD36, SQLE, DLD, ORC5L, SGCE, GNAS, CASQ2, CROT, SRI, CYP51A1, YPEL2, SHFM1, GNG11, C3ORF14, CLDN12, SAMD9L, CASD1, PEG10,	210	3466	17877	1.30174	0.89601	0.140064	26.9042
CGAP_EST_QUARTILE	16113:colon_normal_3rd	5	1.9084	0.0294293	NAMPT, SLC26A3, SULF2, ABCB1, PCK1	191	99	16152	4.27098	1	0.893576	41.6877
CGAP_EST_QUARTILE	19643:lung_neoplasia_3rd	5	1.9084	0.0294293	TMEM49, SRPK2, CSDE1, GNAS, MIR21	191	99	16152	4.27098	1	0.893576	41.6877
CGAP_SAGE_QUARTILE	365:thyroid_Follicular Carcinoma_3rd	25	9.54198	0.0294999	CYP51A1, KIAA0196, GNG11, C3ORF14, CLTC, LOC401397, MIR21, SYPL1, CSDE1, NSMCE2, HBP1, CDK14, MTERF, PDK4, FZD1, LOC286002, LOC401387, PCLO, TMEM49, COG5, DMTF1, TUBD1, CA4, ORC5L, GNAS	187	1363	15839	1.55357	0.999969	0.43856	33.5693
CGAP_EST_QUARTILE	379:heart_normal_3rd	9	3.43511	0.0299165	NAMPT, C7ORF64, C3ORF59, STX16, RNFT1, HBP1, CLTC, CCDC132, USP32	191	309	16152	2.46307	1	0.891797	42.214
CGAP_EST_QUARTILE	27105:mammary gland_neoplasia_3rd	5	1.9084	0.0303831	NRCAM, CYP51A1, ATXN7, LOC401387, APPBP2	191	100	16152	4.22827	1	0.889908	42.7139
CGAP_EST_QUARTILE	23514:lung_neoplasia_3rd	5	1.9084	0.0313551	VAPB, KRIT1, ANKIB1, CDK6, DHX40	191	101	16152	4.18641	1	0.892082	43.742
CGAP_EST_QUARTILE	13721:uncharacterized tissue_neoplasia_3rd	3	1.14504	0.0320628	TMEM49, COL1A2, MIR21	191	24	16152	10.5707	1	0.892132	44.4795
CGAP_EST_QUARTILE	6079:mammary gland_neoplasia_3rd	3	1.14504	0.0320628	NRAS, OLFML3, SYPL1	191	24	16152	10.5707	1	0.892132	44.4795
CGAP_EST_QUARTILE	11323:head and neck_neoplasia_3rd	5	1.9084	0.0323453	PRICKLE2, CDK6, PTRH2, CDK14, USP32	191	102	16152	4.14536	1	0.88897	44.7714
CGAP_EST_QUARTILE	26523:pooled tissue_normal_3rd	7	2.67176	0.0330649	RAD51C, NRAS, COG5, SYPL1, DMTF1, DHX40, DUS4L	191	203	16152	2.91605	1	0.889181	45.5082
CGAP_EST_QUARTILE	6483:mammary gland_neoplasia_3rd	5	1.9084	0.0333536	NAMPT, TSHZ2, SULF2, SGCE, APPBP2	191	103	16152	4.10512	1	0.886183	45.8013
CGAP_SAGE_QUARTILE	156:mammary gland_breast carcinoma myoepithelium_3rd	20	7.63359	0.0338784	BCAS2, FLJ36031, NAMPT, MTERF, YPEL2, C7ORF53, TH1L, RPS6KB1, TRIB1, PEG10, OLFML3, SULF2, SEMA3E, COL1A2, THOC7, SEMA3C, SUMO1P1, SGCE, STEAP1, IFRD1	187	1030	15839	1.64467	0.999994	0.467115	37.5482
CGAP_EST_QUARTILE	844:heart_normal_3rd	6	2.29008	0.033944	C17ORF71, PEX1, COL1A2, FZD1, CDK6, IFRD1	191	152	16152	3.33811	1	0.885497	46.3959
CGAP_EST_QUARTILE	21231:kidney_neoplasia_3rd	3	1.14504	0.034586	TMEM49, STEAP4, MIR21	191	25	16152	10.1479	1	0.885215	47.0355
CGAP_EST_QUARTILE	13812:kidney_uncharacterized histology_3rd	3	1.14504	0.034586	TMEM49, KIAA0196, MIR21	191	25	16152	10.1479	1	0.885215	47.0355
CGAP_EST_QUARTILE	17703:uncharacterized tissue_uncharacterized histology_3rd	2	0.763359	0.0348784	TMEM49, MIR21	191	3	16152	56.377	1	0.882405	47.3244
CGAP_EST_QUARTILE	21772:placenta_normal_3rd	4	1.52672	0.0350552	TBX2, ATXN7, RPS6KB1, ZMYND8	191	61	16152	5.54528	1	0.878784	47.4984
CGAP_EST_QUARTILE	29962:cervix_neoplasia_3rd	5	1.9084	0.035425	TMEM49, VANGL1, EIF3IP1, MIR21, TRIB1	191	105	16152	4.02693	1	0.876634	47.8604
GNF_U133A_QUARTILE	Parietal Lobe_3rd	52	19.8473	0.0365662	BACH1, NAMPT, SEMA3C, TFPI2, IFRD1, SRPK2, DCLRE1B, CD36, KRIT1, PFDN4, ZNF277, CA4, SGCE, GNAS, STEAP1, PMEPA1, TSHZ2, TP53TG1, C17ORF71, CYP51A1, GNAI1, C7ORF63, TH1L, BET1, AKAP9, GNG11, C3ORF14, PTRH2, ARFGEF2, MIR21, TRIB1, PEG10, STX16, BCAP29, HBP1	179	2957	13036	1.28069	0.945285	0.166066	32.5672
CGAP_EST_QUARTILE	40185:uncharacterized tissue_normal_3rd	6	2.29008	0.0373152	TMEM49, NAMPT, HBP1, MIR21, SAMD9L, ZBP1	191	156	16152	3.25252	1	0.885314	49.6749
CGAP_EST_QUARTILE	16003:uteru_uncharacterized histology_3rd	5	1.9084	0.0375693	TMEM49, EYA2, GNAS, PSMD6, MIR21	191	107	16152	3.95166	1	0.882456	49.9142
CGAP_EST_QUARTILE	21419:uncharacterized tissue_neoplasia_3rd	4	1.52672	0.0380329	C7ORF60, RAE1, MED13, LOC723809	191	63	16152	5.36923	1	0.881064	50.348
GNF_U133A_QUARTILE	fetalliver_3rd	51	19.4656	0.038989	NAMPT, NPEPL1, CLTC, NRCAM, PRKAR2B, HMGB1L1, SEMA3E, PHTF1, SEMA3C, LOC653653, IFRD1, CDK14, DYNC1I1, SRPK2, RINT1, MED13, PCLO, TRIM37, GRM3, PPM1E, TRIM33, DOK5, SQLE, HRASLS, IGSF3, PFDN4, RELN, GNAS, CROT, SRI, CYP51A1, GNAI1, RUNDC3B, AKAP9, C3ORF14	179	2901	13036	1.28031	0.955041	0.166791	34.3395
UP_TISSUE	Adipocyte	3	1.14504	0.0397268	CD36, GNAI1, GNAS	223	26	18201	9.41756	0.993439	0.919001	37.3811
CGAP_EST_QUARTILE	16548:uncharacterized tissue_uncharacterized histology_3rd	13	4.96183	0.0407958	FLJ36031, BCAS2, VAPB, METTL2A, RSBN1, RAE1, STX16, EIF3IP1, ANKIB1, ORC5L, HBP1, TLK2, AP4B1	191	578	16152	1.90199	1	0.894282	52.8608
CGAP_EST_QUARTILE	38073:colon_normal_3rd	11	4.19847	0.0409613	SLC26A3, MTERF, GNAI1, SQLE, DLD, ABCB1, HBP1, CLTC, IFRD1, RSBN1, CASD1	191	451	16152	2.06257	1	0.891107	53.0075
CGAP_SAGE_QUARTILE	386:cerebellum_medulloblastoma with neuroblastic differentiation_3rd	28	10.687	0.0416087	C7ORF60, RAD51C, CYP51A1, GNAI1, YPEL2, RUNDC3B, GNG11, C3ORF14, PTRH2, CLTC, CASD1, PRKAR2B, PEG10, FAM133B, SKA2, HBP1, CDK14, BCAS2, DYNC1I1, C7ORF53, LRRN3, LOC401387, METTL2A, PPM1E, SLC25A13, KRIT1, CA4, SGCE	187	1629	15839	1.45587	1	0.521625	44.0386
CGAP_EST_QUARTILE	841:testi_normal_3rd	11	4.19847	0.0419965	NRAS, TEX14, SYPL1, FAM133B, DNAJB9, ORC5L, GNG11, AP4B1, IFRD1, C20ORF85, RSBN1	191	453	16152	2.05347	1	0.893125	53.915
CGAP_EST_QUARTILE	11319:head and neck_neoplasia_3rd	3	1.14504	0.0425945	TMEM49, TUBD1, MIR21	191	28	16152	9.06058	1	0.89256	54.4316
CGAP_EST_QUARTILE	16884:mammary gland_neoplasia_3rd	3	1.14504	0.0425945	CYP51A1, LOC401387, MED13	191	28	16152	9.06058	1	0.89256	54.4316
CGAP_EST_QUARTILE	20054:head and neck_neoplasia_3rd	3	1.14504	0.0425945	CYP51A1, CDK6, LOC401387	191	28	16152	9.06058	1	0.89256	54.4316
GNF_U133A_QUARTILE	atrioventricular node_3rd	25	9.54198	0.0426841	TP53TG1, GPR85, VAPB, CYP51A1, BET1, RUNDC3B, GNG11, PRKAR2B, PEG10, OLFML3, TFPI2, PVT1, PDK4, MED12, ABCB1, PCLO, ADAMTS9, SLC25A13, DNAJB9, DCLRE1B, HIPK1, SQLE, ZNF277, PON1, SGCE	179	1218	13036	1.4948	0.96671	0.172237	36.9614
CGAP_EST_QUARTILE	6372:uncharacterized tissue_uncharacterized histology_3rd	3	1.14504	0.0454034	NRCAM, COG5, PDK4	191	29	16152	8.74815	1	0.9039	56.7861
CGAP_EST_QUARTILE	11508:stomach_neoplasia_3rd	5	1.9084	0.0456512	NAMPT, DLX5, LRRN3, INTS2, IFRD1	191	114	16152	3.70901	1	0.901477	56.9882
CGAP_EST_QUARTILE	19122:head and neck_neoplasia_3rd	2	0.763359	0.0462335	STEAP4, ZMYND8	191	4	16152	42.2827	1	0.900785	57.4596
CGAP_SAGE_QUARTILE	346:brain_astrocytoma grade II_3rd	26	9.92366	0.0465363	CAPS, CYP51A1, C3ORF14, CLTC, MIR21, PRKAR2B, SYPL1, ANKIB1, TLK2, PSMD6, CDK14, BCAS2, SRPK2, CACNA2D1, MTERF, VAV3, LOC401387, TMEM49, HIPK1, DLD, RAB22A, TUBD1, PON2, NHLH2, GNAS, CROT	187	1500	15839	1.46814	1	0.544985	47.8433
UP_TISSUE	Thyroid	6	2.29008	0.0476171	CAPS, SLC26A4, FHIT, TRIM33, TH1L, TRIB1	223	161	18201	3.0417	0.997642	0.86689	43.0717
CGAP_EST_QUARTILE	21793:placenta_normal_3rd	4	1.52672	0.0477112	STEAP4, SQLE, DHX40, CDK14	191	69	16152	4.90234	1	0.904522	58.6341
CGAP_SAGE_QUARTILE	18:cerebellum_medulloblastoma, cerebellum_3rd	27	10.3053	0.0479981	SRI, C7ORF64, VAPB, TH1L, SHFM1, PTRH2, CLDN12, ZMYND8, LOC401397, PRKAR2B, PEG10, RNFT1, CDK14, DLX6AS, SRPK2, VAV3, FZD1, PCLO, COG5, PPM1E, PON2, ORC5L, CA4, SGCE, RBM38, BMP7, STEAP1	187	1578	15839	1.44925	1	0.53968	48.9251
CGAP_EST_QUARTILE	20326:testi_normal_3rd	3	1.14504	0.0482786	PRKAR2B, COL1A2, RSBN1	191	30	16152	8.45654	1	0.903761	59.077
CGAP_EST_QUARTILE	11548:stomach_neoplasia_3rd	5	1.9084	0.0506717	SRPK2, FAM133B, LRRN3, THOC7, MED13	191	118	16152	3.58328	1	0.911323	60.8956
UNIGENE_EST_QUARTILE	pharynx_normal_3rd	31	11.8321	0.051125	BACH1, STEAP4, NAMPT, TSHZ2, CYP51A1, YPEL2, SHFM1, CLDN12, ZMYND8, MIR21, PUS7, ACN9, NRCAM, FAM133B, ZBP1, SRPK2, BCAS1, PVT1, MAGI3, RINT1, LOC401387, MED13, TMEM49, EYA2, SULF2, NCOA3, SQLE, ATXN7, IGSF3, SAMD9, STEAP2	210	1889	17877	1.39703	0.98147	0.220632	42.4335
UNIGENE_EST_QUARTILE	muscle_normal_3rd	57	21.7557	0.0517401	BACH1, TSPAN2, PREX1, RPS6KB1, INTS2, CLTC, LOC401397, ID2B, NRCAM, PPP4R1L, SEMA3E, SEMA3A, PSMD6, PIK3CG, DLX6AS, MED12, HEPACAM2, MED13, PPP1R3A, SLC26A4, SLC26A3, CD36, PPM1E, HRASLS, IGSF3, CA4, RBM38, STEAP2, STEAP1, CASQ2, NGF, SHFM1, TH1L, CTCFL,	210	3908	17877	1.24164	0.982361	0.211409	42.8249
CGAP_EST_QUARTILE	970:cerebrum_normal_3rd	5	1.9084	0.0519723	HIPK1, VAPB, SLC22A15, BCAP29, PON2	191	119	16152	3.55317	1	0.913665	61.8518
UNIGENE_EST_QUARTILE	kidney tumor_disease_3rd	54	20.6107	0.0524821	TSPAN2, VAPB, SLC22A15, DBF4, LOC401397, ID2B, NRCAM, PRKAR2B, MLL5, FAM133B, PEX1, PRMT6, TFPI2, CDK14, DYNC1I1, PTPRG, RINT1, METTL2A, CCDC132, TRIM37, GRM3, PPM1E, DPY19L2P4, KRIT1, IGSF3, THOC7, CASQ2, PMEPA1, SRI, TP53TG1, C7ORF64, CYP51A1, BET1, CTC	210	3673	17877	1.25155	0.98338	0.203571	43.294
CGAP_EST_QUARTILE	19903:liver_neoplasia_3rd	8	3.05344	0.0526534	SHFM1, BET1, RNFT1, SGCE, APPBP2, CLDN12, LOC401397, CASD1	191	286	16152	2.36547	1	0.91336	62.3436
CGAP_EST_QUARTILE	492:thymu_normal_3rd	6	2.29008	0.0528347	VAPB, PREX1, STX16, MED13, CLTC, ZMYND8	191	172	16152	2.94996	1	0.910996	62.4735
CGAP_EST_QUARTILE	16813:mammary gland_neoplasia_3rd	4	1.52672	0.0529606	C3ORF59, KRIT1, CLTC, LOC723809	191	72	16152	4.69808	1	0.908403	62.5635
CGAP_EST_QUARTILE	924:uncharacterized tissue_normal_3rd	4	1.52672	0.0529606	TMEM49, BACH1, MED13, MIR21	191	72	16152	4.69808	1	0.908403	62.5635
CGAP_EST_QUARTILE	20476:colon_neoplasia_3rd	4	1.52672	0.0529606	CACNA2D1, FAM133B, SHFM1, CDK6	191	72	16152	4.69808	1	0.908403	62.5635
CGAP_EST_QUARTILE	27527:uncharacterized tissue_uncharacterized histology_3rd	3	1.14504	0.0542207	TSHZ2, PPP4R1L, CTCFL	191	32	16152	7.92801	1	0.910575	63.4528
CGAP_EST_QUARTILE	892:uncharacterized tissue_uncharacterized histology_3rd	3	1.14504	0.0542207	RAD51C, NAMPT, GNAS	191	32	16152	7.92801	1	0.910575	63.4528
CGAP_EST_QUARTILE	16585:mammary gland_normal_3rd	7	2.67176	0.0555676	C17ORF71, VAPB, CSDE1, ANKIB1, MED13, CLDN12, CDK14	191	231	16152	2.56259	1	0.912986	64.3812
CGAP_SAGE_QUARTILE	42:brain_glioblastoma, cerebral cortex_3rd	28	10.687	0.0563564	SRI, NAMPT, TP53TG1, DBF4, SHFM1, BET1, CTCFL, CLTC, MIR21, HMGB1L1, FAM133B, SYPL1, SEMA3E, EIF3IP1, GATAD1, TBX4, METTL2A, TMEM49, ZNF217, SULF2, APCDD1L, DLD, COL1A2, PON2, THOC7, GNAS, SGCE, PMEPA1	187	1678	15839	1.41336	1	0.583199	54.7212
CGAP_EST_QUARTILE	21725:placenta_normal_3rd	4	1.52672	0.0566083	NRCAM, DLX5, CSDE1, LOC723809	191	74	16152	4.57111	1	0.914109	65.0833
UP_TISSUE	Embryo	9	3.43511	0.0568687	FEZF2, NPEPL1, MLL5, EYA2, DLX6, DLX5, RINT1, TUBD1, RSBN1	223	339	18201	2.16687	0.999297	0.837169	49.1403
UNIGENE_EST_QUARTILE	testis_normal_3rd	86	32.8244	0.0571444	BACH1, GPR85, DBF4, PTPN22, SYT6, LOC401397, ACN9, LOC284749, HMGB1L1, PPP4R1L, PEX1, RAE1, SEMA3E, SEMA3D, SEMA3C, TLK2, TBC1D3P2, IFRD1, DLX6AS, PIK3CG, SRPK2, KIAA1324L, RINT1, MED12, C17ORF64, CDK6, PPP1R3A, HEPACAM2, PCLO, CCDC132, TRIM37, SLC26A4, G	210	6295	17877	1.163	0.988576	0.209721	46.1623
CGAP_EST_QUARTILE	13768:mammary gland_neoplasia_3rd	3	1.14504	0.0572837	TMEM49, ZNF217, MIR21	191	33	16152	7.68777	1	0.913816	65.5319
CGAP_EST_QUARTILE	32543:uncharacterized tissue_neoplasia_3rd	8	3.05344	0.0576873	KIAA0196, RAB22A, STX16, COL1A2, CLDN12, ZMYND8, CDK14, USP32	191	292	16152	2.31686	1	0.912502	65.7974
CGAP_EST_QUARTILE	464:lung_normal_3rd	6	2.29008	0.0583515	TMEM49, NRAS, PRKAR2B, STEAP4, MIR21, SNTN	191	177	16152	2.86663	1	0.912193	66.2301
CGAP_EST_QUARTILE	40295:uncharacterized tissue_uncharacterized histology_3rd	5	1.9084	0.0601563	TMEM49, VAPB, PRICKLE2, PTRH2, MIR21	191	125	16152	3.38262	1	0.916059	67.3799
CGAP_EST_QUARTILE	27100:mammary gland_neoplasia_3rd	4	1.52672	0.0603725	TMEM49, RPS6KB1, MIR21, USP32	191	76	16152	4.45081	1	0.914132	67.5151
CGAP_EST_QUARTILE	16642:mammary gland_normal_3rd	3	1.14504	0.0604056	CYP51A1, PON2, LOC401387	191	34	16152	7.46166	1	0.911543	67.5358
CGAP_SAGE_QUARTILE	144:brain_astrocytoma grade II_3rd	23	8.77863	0.0615931	BCAS2, C7ORF60, SRI, CYP51A1, GNAI1, PREX1, SHFM1, LOC286002, LOC401387, CLTC, CLDN12, LOC401397, CCDC132, NRCAM, SLC25A13, DMTF1, DLD, RAB22A, PON2, ANKIB1, IFRD1, CDK14, LOC723809	187	1324	15839	1.47138	1	0.601138	58.0353
UP_TISSUE	Bladder	4	1.52672	0.0617964	CYP51A1, RAB22A, CSDE1, CBLL1	223	74	18201	4.41183	0.999633	0.794426	52.1257
CGAP_EST_QUARTILE	20080:testi_normal_3rd	4	1.52672	0.0622975	PVT1, EIF3IP1, SEMA3C, TLK2	191	77	16152	4.39301	1	0.915618	68.696
CGAP_EST_QUARTILE	2899:uncharacterized tissue_neoplasia_3rd	6	2.29008	0.0629941	PIK3CG, NAMPT, ORC5L, INTS2, AP4B1, RSBN1	191	181	16152	2.80327	1	0.915422	69.1132
CGAP_EST_QUARTILE	17902:brain_normal_3rd	5	1.9084	0.063028	NRCAM, PRMT6, SYT6, C3ORF14, APPBP2	191	127	16152	3.32935	1	0.912954	69.1334
CGAP_EST_QUARTILE	23488:lung_normal_3rd	3	1.14504	0.0635846	SULF2, LRRN3, GNAS	191	35	16152	7.24847	1	0.912308	69.4628
CGAP_EST_QUARTILE	11124:head and neck_neoplasia_3rd	3	1.14504	0.0635846	SULF2, ANKIB1, GNAS	191	35	16152	7.24847	1	0.912308	69.4628
CGAP_EST_QUARTILE	20039:head and neck_neoplasia_3rd	7	2.67176	0.0636567	CACNA2D1, TSHZ2, LRRN3, FZD1, APPBP2, CLDN12, ZMYND8	191	239	16152	2.47681	1	0.909984	69.5052
CGAP_EST_QUARTILE	30095:uncharacterized tissue_normal_3rd	9	3.43511	0.0641424	OLFML3, MTERF, SYPL1, C17ORF71, DNAJB9, PRMT6, DLD, CSDE1, PSMD6	191	362	16152	2.10246	1	0.90912	69.7896
CGAP_EST_QUARTILE	20835:colon_neoplasia_3rd	5	1.9084	0.0644905	SRI, C7ORF53, TLK2, MED13, ARFGEF2	191	128	16152	3.30334	1	0.907784	69.9919
CGAP_EST_QUARTILE	31:bone_neoplasia_3rd	5	1.9084	0.0644905	SYPL1, FZD1, THOC7, STEAP1, RSBN1	191	128	16152	3.30334	1	0.907784	69.9919
CGAP_SAGE_QUARTILE	411:cerebellum_medulloblastoma_3rd	29	11.0687	0.0663093	RAD51C, CYP51A1, TH1L, RUNDC3B, PTPN22, C3ORF14, CLTC, PUS7, STX16, NSMCE2, SKA2, SUMO1P1, HBP1, BCAS2, C7ORF53, LOC401387, DPY19L2P4, DMTF1, DLX6, APCDD1L, SQLE, HRASLS, KRIT1, RAB22A, PFDN4, NHLH2, GNAS, DHX40, BMP7	187	1781	15839	1.37918	1	0.61415	60.8263
CGAP_EST_QUARTILE	448:thymu_normal_3rd	7	2.67176	0.0671685	ATXN7, PDK4, SHFM1, CDK6, RBM38, PSMD6, CLTC	191	243	16152	2.43604	1	0.914356	71.5056
CGAP_EST_QUARTILE	37979:uncharacterized tissue_uncharacterized histology_3rd	7	2.67176	0.0671685	FLJ36031, TSPAN2, DBF4, BET1, ANKIB1, METTL2A, CLDN12	191	243	16152	2.43604	1	0.914356	71.5056
CGAP_SAGE_QUARTILE	526:brain_benign meningioma of the meningothelial subtype_3rd	20	7.63359	0.0679641	KIAA1324L, LOC645638, SHFM1, MED12, ABCB1, SAMD9L, COG5, EYA2, FAM133B, SULF2, PFDN4, SEMA3E, SAMD9, DLD, STX16, CSDE1, SEMA3D, PON2, SEMA3C, DHX40	187	1121	15839	1.51116	1	0.60912	61.7641
CGAP_EST_QUARTILE	21242:kidney_neoplasia_3rd	4	1.52672	0.0682418	C7ORF60, FAM133B, APPBP2, USP32	191	80	16152	4.22827	1	0.915403	72.0918
CGAP_EST_QUARTILE	22090:nervou_normal_3rd	8	3.05344	0.0683137	PEG10, CACNA2D1, PON2, CDK6, HBP1, RPS6KB1, AP4B1, AMPD1	191	304	16152	2.22541	1	0.913254	72.1307
CGAP_EST_QUARTILE	13778:mammary gland_neoplasia_3rd	5	1.9084	0.0689841	SULF2, THOC7, SEMA3A, ZMYND8, TRIB1	191	131	16152	3.22769	1	0.91303	72.4906
CGAP_EST_QUARTILE	20291:head and neck_neoplasia_3rd	6	2.29008	0.0703311	KIAA1324L, DLD, THOC7, METTL2A, GATAD1, SLC25A40	191	187	16152	2.71333	1	0.91493	73.2004
CGAP_EST_QUARTILE	16539:brain_neoplasia_3rd	5	1.9084	0.0705171	BCAS2, NRAS, BET1, CSDE1, LOC401397	191	132	16152	3.20324	1	0.913203	73.2971
CGAP_SAGE_QUARTILE	1169:mammary gland_Grade I, ER+, PR+, Her2- invasive ductal_3rd	19	7.25191	0.0718816	FLJ36031, NAMPT, FZD1, CTCFL, RPS6KB1, CLDN12, OLFML3, DNAJB9, SULF2, C3ORF59, DLX6, COL1A2, TUBD1, NSMCE2, THOC7, GNAS, HBP1, CDK14, PMEPA1	187	1057	15839	1.52253	1	0.616607	63.9018
CGAP_EST_QUARTILE	27103:mammary gland_neoplasia_3rd	5	1.9084	0.0720675	ATXN7, THOC7, PON2, GNAS, CLTC	191	133	16152	3.17915	1	0.915677	74.09
CGAP_EST_QUARTILE	38802:embryonic tissue_normal_3rd	4	1.52672	0.0723428	TSPAN2, PRMT6, DLD, SEMA3E	191	82	16152	4.12514	1	0.914266	74.2284
UNIGENE_EST_QUARTILE	bladder_normal_3rd	45	17.1756	0.0726959	TSPAN2, CYP51A1, SLC22A15, SHFM1, BET1, RPS6KB1, CBLL1, CLDN12, PTRH2, CLTC, LOC401397, PUS7, ACN9, SYPL1, PRMT6, CSDE1, RNFT1, SEMA3C, ANKIB1, EIF3IP1, SEMA3A, CDK14, SLC25A40, BCAS2, BCAS1, VAV3, VANGL1, TBX2, MED12, FZD1, LOC401387, METTL2A, NRAS, PPP1	210	3039	17877	1.26054	0.996772	0.249338	54.8062
CGAP_EST_QUARTILE	20287:placenta_normal_3rd	6	2.29008	0.0728884	SRPK2, SQLE, TUBD1, HBP1, SKA2, BMP7	191	189	16152	2.68462	1	0.913679	74.5007
CGAP_EST_QUARTILE	20511:testi_uncharacterized histology_3rd	3	1.14504	0.0734467	SULF2, PREX1, ZMYND8	191	38	16152	6.67622	1	0.91314	74.7766
CGAP_EST_QUARTILE	16628:mammary gland_normal_3rd	5	1.9084	0.0736353	BACH1, ZNF217, C7ORF64, CSDE1, CLTC	191	134	16152	3.15543	1	0.911498	74.8691
CGAP_SAGE_QUARTILE	389:thyroid__3rd	21	8.01527	0.0743963	BACH1, FLJ36031, BCAS2, LOC286002, GNG11, CLDN12, LOC401397, MIR21, TRIB1, TMEM49, SYPL1, DMTF1, KRIT1, CSDE1, TUBD1, SEMA3D, CA4, GNAS, HBP1, DHX40, BMP7	187	1207	15839	1.47366	1	0.616371	65.2151
CGAP_EST_QUARTILE	20447:adrenal cortex_neoplasia_3rd	4	1.52672	0.0744339	PRKAR2B, VANGL1, PDK4, SLC25A40	191	83	16152	4.07544	1	0.911703	75.2575
CGAP_EST_QUARTILE	40189:uncharacterized tissue_neoplasia_3rd	9	3.43511	0.0749937	CACNA2D1, SYPL1, APCDD1L, SQLE, TH1L, PDK4, DLD, HGF, GATAD1	191	375	16152	2.02957	1	0.911196	75.5263
CGAP_SAGE_QUARTILE	609:cartilage_Dedifferentiated chondrosarcoma lung metastasis_3rd	26	9.92366	0.0750435	GPR85, VAPB, YPEL2, CTCFL, TSHB, GNG11, C3ORF14, CLTC, LOC401397, HMGB1L1, FAM133B, CSDE1, APPBP2, TFPI2, TBX2, RSBN1, COG5, DLX5, DLD, TUBD1, COL1A2, PON2, GNAS, SGCE, STEAP1, CROT	187	1578	15839	1.39557	1	0.60679	65.5459
CGAP_EST_QUARTILE	16687:mammary gland_normal_3rd	2	0.763359	0.0795074	BACH1, ZMYND8	191	7	16152	24.1616	1	0.921725	77.5952
CGAP_EST_QUARTILE	916:uncharacterized tissue_normal_3rd	3	1.14504	0.0802754	GNAS, TFPI2, AMPD1	191	40	16152	6.34241	1	0.92174	77.9303
CGAP_EST_QUARTILE	40188:uncharacterized tissue_neoplasia_3rd	6	2.29008	0.080531	NAMPT, SQLE, TH1L, SEMA3C, HGF, CLTC	191	195	16152	2.60201	1	0.92043	78.0408
CGAP_SAGE_QUARTILE	397:cerebellum_medulloblastoma_3rd	25	9.54198	0.0816569	BACH1, RAD51C, CYP51A1, GNG11, C3ORF14, ARFGEF2, LOC401397, CASD1, NRCAM, PRKAR2B, PEG10, SKA2, HBP1, FLJ36031, LRRN3, LOC401387, CDK6, METTL2A, PPM1E, SLC25A13, KRIT1, CA4, SGCE, DHX40, CROT	187	1518	15839	1.39494	1	0.626672	68.7626
CGAP_EST_QUARTILE	16695:mammary gland_normal_3rd	5	1.9084	0.0817318	TMEM49, CALCR, FAM133B, SEMA3E, MIR21	191	139	16152	3.04192	1	0.921571	78.5529
CGAP_SAGE_QUARTILE	1924:muscle_rhabdomyosarcoma_3rd	19	7.25191	0.0830414	CACNA2D1, MTERF, VAV3, LRRN3, TH1L, LOC286002, CDK6, METTL2A, PCLO, NRAS, TEX14, PEG10, SLC25A13, PFDN4, COL1A2, THOC7, PON2, RBM38, IFRD1	187	1078	15839	1.49287	1	0.621069	69.3998
CGAP_SAGE_QUARTILE	283:brain_anaplastic astrocytoma grade III_3rd	23	8.77863	0.0831149	C7ORF60, SRI, VAV3, CYP51A1, GNAI1, PREX1, LOC286002, LOC401387, METTL2A, CLTC, CLDN12, LOC401397, NRCAM, PEG10, SYPL1, RAB22A, PON2, EIF3IP1, ANKIB1, GNAS, SGCE, HBP1, PSMD6	187	1372	15839	1.41991	1	0.609741	69.4333
CGAP_EST_QUARTILE	21192:head and neck_normal_3rd	5	1.9084	0.083402	STEAP4, PDK4, CSDE1, SEMA3C, ABCB1	191	140	16152	3.02019	1	0.923839	79.2464
CGAP_EST_QUARTILE	16536:bone marrow_neoplasia_3rd	5	1.9084	0.083402	BCAS2, SYPL1, BET1, EIF3IP1, LOC401397	191	140	16152	3.02019	1	0.923839	79.2464
CGAP_EST_QUARTILE	682:uncharacterized tissue_normal_3rd	5	1.9084	0.083402	COG5, SHFM1, GNG11, PTRH2, DUS4L	191	140	16152	3.02019	1	0.923839	79.2464
CGAP_EST_QUARTILE	20627:kidney_neoplasia_3rd	3	1.14504	0.0837612	SYPL1, GNG11, LOC401397	191	41	16152	6.18772	1	0.922839	79.3928
CGAP_EST_QUARTILE	16100:uncharacterized tissue_neoplasia_3rd	3	1.14504	0.0837612	FAM133B, MED13, ZMYND8	191	41	16152	6.18772	1	0.922839	79.3928
CGAP_EST_QUARTILE	16293:cerebrum_normal_3rd	3	1.14504	0.0837612	KIAA1324L, CLTC, USP32	191	41	16152	6.18772	1	0.922839	79.3928
CGAP_EST_QUARTILE	21102:genitourinary_neoplasia_3rd	3	1.14504	0.0837612	TMEM49, GNAS, MIR21	191	41	16152	6.18772	1	0.922839	79.3928
UNIGENE_EST_QUARTILE	larynx_normal_3rd	45	17.1756	0.0840782	STEAP4, CYP24A1, TSHZ2, C7ORF64, GNAI1, SLC22A15, PREX1, ARFGEF2, CLDN12, ZMYND8, ACN9, NRCAM, MLL5, FAM133B, PPP4R1L, RAE1, ANKIB1, NSMCE2, TLK2, PSMD6, GATAD1, CDK14, SLC25A40, NACA2, FLJ36031, DYNC1I1, SRPK2, PVT1, KIAA1324L, RINT1, MED12, FZD1, ABCB1,	210	3074	17877	1.24619	0.998737	0.272281	60.3141
CGAP_SAGE_QUARTILE	1650:brain__3rd	22	8.39695	0.0846744	C7ORF60, SHFM1, CDK6, ZMYND8, CCDC132, PCLO, PEG10, ZNF217, FAM133B, PEX1, SQLE, IGSF3, DLD, CSDE1, TUBD1, PON2, GNAS, RBM38, SGCE, DHX40, CROT, LOC723809	187	1301	15839	1.43229	1	0.605578	70.1359
CGAP_EST_QUARTILE	20743:genitourinary_neoplasia_3rd	4	1.52672	0.0852841	SRPK2, CDK6, ZMYND8, CDK14	191	88	16152	3.84388	1	0.924676	80.0026
CGAP_EST_QUARTILE	16850:mammary gland_neoplasia_3rd	4	1.52672	0.0852841	MAGI3, KRIT1, THOC7, PSMD6	191	88	16152	3.84388	1	0.924676	80.0026
UP_TISSUE	Breast	4	1.52672	0.0856189	SULF2, PON2, GNAS, PMEPA1	223	85	18201	3.84089	0.999985	0.842736	64.4271
CGAP_SAGE_QUARTILE	70:prostate_carcinoma_3rd	31	11.8321	0.0863166	NAMPT, C17ORF71, TH1L, CTCFL, RPS6KB1, CLTC, PTRH2, LOC401397, HMGB1L1, FAM133B, SEMA3E, EIF3IP1, SUMO1P1, APPBP2, GATAD1, PSMD6, PVT1, VAV3, VANGL1, FZD1, METTL2A, ZNF217, HIPK1, DLD, ORC5L, GNAS, DHX40, STEAP2, STEAP1, CROT, PMEPA1	187	1983	15839	1.32411	1	0.601998	70.8595
CGAP_EST_QUARTILE	2889:uncharacterized tissue_normal_3rd	5	1.9084	0.0867925	TEX14, VAV3, TSPAN2, YPEL2, BET1	191	142	16152	2.97766	1	0.926408	80.5897
CGAP_EST_QUARTILE	6184:mammary gland_neoplasia_3rd	3	1.14504	0.0872923	MAGI3, EYA2, EIF3IP1	191	42	16152	6.04039	1	0.925774	80.7806
CGAP_EST_QUARTILE	11143:head and neck_neoplasia_3rd	3	1.14504	0.0872923	DLX6, COL1A2, RPS6KB1	191	42	16152	6.04039	1	0.925774	80.7806
CGAP_EST_QUARTILE	20321:testi_normal_3rd	4	1.52672	0.087531	PVT1, RUNDC3B, GNAS, MED13	191	89	16152	3.80069	1	0.924541	80.8712
CGAP_EST_QUARTILE	11226:head and neck_neoplasia_3rd	4	1.52672	0.087531	TMEM49, DYNC1I1, GNAI1, MIR21	191	89	16152	3.80069	1	0.924541	80.8712
CGAP_EST_QUARTILE	17588:thyroid_neoplasia_3rd	5	1.9084	0.0885127	PEX1, TH1L, SHFM1, GNAS, SAMD9L	191	143	16152	2.95683	1	0.925037	81.2394
CGAP_EST_QUARTILE	16253:ovary_neoplasia_3rd	4	1.52672	0.0898027	SLC25A13, CYP51A1, PON2, LOC401387	191	90	16152	3.75846	1	0.926219	81.7131
CGAP_EST_QUARTILE	23362:colon_normal_3rd	4	1.52672	0.0898027	SRI, EIF3IP1, GNAS, AP4B1	191	90	16152	3.75846	1	0.926219	81.7131
CGAP_EST_QUARTILE	20269:placenta_normal_3rd	5	1.9084	0.0902492	TMEM49, MAGI3, TBX2, CLTC, MIR21	191	144	16152	2.9363	1	0.925492	81.8744
CGAP_EST_QUARTILE	11475:stomach_neoplasia_3rd	5	1.9084	0.0902492	TSHZ2, CYP51A1, ATXN7, CDK6, LOC401387	191	144	16152	2.9363	1	0.925492	81.8744
CGAP_EST_QUARTILE	20806:mammary gland_normal_3rd	2	0.763359	0.0903401	TMEM49, MIR21	191	8	16152	21.1414	1	0.923967	81.907
CGAP_EST_QUARTILE	7735:head and neck_neoplasia_3rd	2	0.763359	0.0903401	SULF2, GNAS	191	8	16152	21.1414	1	0.923967	81.907
UNIGENE_EST_QUARTILE	neonate (< 4 weeks old)_development_3rd	36	13.7405	0.0906566	C17ORF71, TSPAN2, YPEL2, TH1L, SHFM1, PTPN22, GNG11, C3ORF14, CBLL1, PTRH2, MIR21, NRCAM, OLFML3, PEG10, SYPL1, CSDE1, SKA2, HBP1, SEMA3A, TLK2, TFPI2, SLC25A40, NACA2, FLJ36031, TBX4, TMEM49, TEX14, COG5, PPM1D, CD36, SQLE, KRIT1, DLD, PON2, DUS4L, CASQ2	210	2385	17877	1.28496	0.99927	0.279849	63.2131
CGAP_EST_QUARTILE	19679:prostate_normal_3rd	3	1.14504	0.0908674	ORC5L, ABCB1, STEAP2	191	43	16152	5.89991	1	0.923436	82.0955
CGAP_EST_QUARTILE	16818:mammary gland_neoplasia_3rd	3	1.14504	0.0908674	NAMPT, PREX1, PSMD6	191	43	16152	5.89991	1	0.923436	82.0955
CGAP_EST_QUARTILE	667:placenta_normal_3rd	6	2.29008	0.0909804	PRKAR2B, VAV3, DNAJB9, HBP1, TFPI2, IFRD1	191	202	16152	2.51184	1	0.921966	82.1356
CGAP_EST_QUARTILE	20061:uncharacterized tissue_neoplasia_3rd	5	1.9084	0.0920022	SYPL1, SLC25A13, KIAA0196, ZMYND8, CDK14	191	145	16152	2.91605	1	0.922574	82.4947
CGAP_EST_QUARTILE	20344:uteru_neoplasia_3rd	4	1.52672	0.092099	BCAS2, FAM133B, KRIT1, USP32	191	91	16152	3.71716	1	0.921084	82.5284
CGAP_SAGE_QUARTILE	149:brain_ependymoma_3rd	27	10.3053	0.0922405	C7ORF60, CAPS, SRI, NAMPT, CYP51A1, SHFM1, MIR21, NRCAM, FAM133B, SYPL1, PEX1, RAE1, HBP1, GATAD1, CDK14, FZD1, LOC401387, CCDC132, TMEM49, SQLE, DLD, PON2, GNAS, SGCE, BMP7, STEAP2, PMEPA1	187	1691	15839	1.3524	1	0.616902	73.3369
CGAP_EST_QUARTILE	33749:ovary_normal_3rd	8	3.05344	0.0924309	TMEM49, DYNC1I1, PRKAR2B, SLC25A13, EIF3IP1, SEMA3A, MIR21, STEAP1	191	327	16152	2.06888	1	0.920132	82.6434
GNF_U133A_QUARTILE	SuperiorCervical Ganglion_3rd	101	38.5496	0.093063	VAPB, PTPN22, RPS6KB1, HMGB1L1, OLFML3, RAE1, PHTF1, TLK2, TFPI2, IFRD1, PIK3CG, MAGI3, MED12, PPP1R3A, PCLO, CCDC132, TRIM37, DCLRE1B, CD36, TRIM33, DLD, COL1A2, ASB4, SRI, TP53TG1, C7ORF64, C7ORF63, ARFGEF2, PTRH2, SYCP1, PUS7, LAMB4, GPR22, PEG10, RNFT	179	6646	13036	1.10676	0.999509	0.330358	64.4157
UNIGENE_EST_QUARTILE	adipose tissue_normal_3rd	46	17.5573	0.0931437	BACH1, TSHZ2, TP53TG1, GNAI1, VAPB, TH1L, SHFM1, GNG11, ARFGEF2, SAMD9L, TRIB1, PRKAR2B, OLFML3, SYPL1, FAM133B, SEMA3C, NSMCE2, EIF3IP1, HBP1, SKA2, APPBP2, TFPI2, CDK14, USP32, NACA2, BCAS2, KIAA1324L, TBX4, FZD1, METTL2A, CCDC132, RSBN1, PCK1, TRIM37,	210	3179	17877	1.23181	0.999407	0.276077	64.2581
CGAP_EST_QUARTILE	11110:kidney_uncharacterized histology_3rd	4	1.52672	0.0944196	NAMPT, PEX1, DBF4, RAB22A	191	92	16152	3.67676	1	0.922913	83.3174
CGAP_EST_QUARTILE	20177:endocrine_normal_3rd	4	1.52672	0.0944196	SRI, PDK4, CROT, SLC25A40	191	92	16152	3.67676	1	0.922913	83.3174
CGAP_EST_QUARTILE	17592:thyroid_neoplasia_3rd	4	1.52672	0.0967642	TMEM49, SYPL1, NSMCE2, MIR21	191	93	16152	3.63722	1	0.926311	84.0803
CGAP_EST_QUARTILE	21004:colon_neoplasia_3rd	4	1.52672	0.0967642	BCAS2, VAPB, PRMT6, STEAP2	191	93	16152	3.63722	1	0.926311	84.0803
CGAP_EST_QUARTILE	36950:kidney_normal_3rd	7	2.67176	0.0969642	C3ORF59, SQLE, DBF4, PFDN4, GNAS, SKA2, PSMD6	191	268	16152	2.2088	1	0.925128	84.1438
CGAP_EST_QUARTILE	29974:liver_normal_3rd	6	2.29008	0.0976843	MAGI3, CYP51A1, KRIT1, PDK4, LOC401387, CLTC	191	207	16152	2.45117	1	0.925042	84.3706
UP_TISSUE	Testis	61	23.2824	0.0977514	NPEPL1, GPR85, DBF4, RPS6KB1, INTS2, CLTC, PRKAR2B, FAM133B, RAE1, SEMA3D, SEMA3C, TLK2, PSMD6, SRPK2, RINT1, CCDC132, PCLO, TRIM37, PNPLA8, PPM1D, PPM1E, HIPK1, HRASLS, THOC7, ORC5L, C17ORF71, C7ORF64, C7ORF63, C7ORF66, EFCAB3, CTCFL, GNG11, AKAP9, SPO11	223	4211	18201	1.18232	0.999997	0.838328	69.5118
CGAP_EST_QUARTILE	38074:skin_neoplasia_3rd	9	3.43511	0.0977854	SYPL1, GNAI1, KIAA0196, PON2, HBP1, DHX40, APPBP2, PSMD6, SLC25A40	191	397	16152	1.9171	1	0.923661	84.4022
CGAP_SAGE_QUARTILE	153:mammary gland_breast carcinoma epithelium_3rd	20	7.63359	0.0979482	BCAS2, NAMPT, MTERF, CYP51A1, YPEL2, C7ORF53, TH1L, LOC401387, RPS6KB1, CLTC, TRIB1, PEG10, ZNF217, C3ORF59, DLX6, SEMA3E, EIF3IP1, TLK2, APPBP2, USP32	187	1177	15839	1.43926	1	0.629762	75.5379
CGAP_EST_QUARTILE	21320:lung_neoplasia_3rd	3	1.14504	0.0981433	SRPK2, KRIT1, TLK2	191	45	16152	5.6377	1	0.922824	84.5135
CGAP_EST_QUARTILE	11040:colon_neoplasia_3rd	3	1.14504	0.0981433	SRPK2, SLC26A3, TH1L	191	45	16152	5.6377	1	0.922824	84.5135
CGAP_EST_QUARTILE	11071:colon_neoplasia_3rd	4	1.52672	0.0991323	TMEM49, STEAP4, COG5, MIR21	191	94	16152	3.59853	1	0.923324	84.8173
CGAP_EST_QUARTILE	16630:mammary gland_normal_3rd	4	1.52672	0.0991323	TSHZ2, IGSF3, AP4B1, TRIB1	191	94	16152	3.59853	1	0.923324	84.8173
