# Supplementary material for: Genome-wide analysis uncovers high frequency, strong differential chromosomal interactions and their associated epigenetic patterns in E2-mediated gene regulation
Source: BMC Genomics. 2013 Jan 31;14:70. doi: 10.1186/1471-2164-14-70 (PMC3599885; doi:10.1186/1471-2164-14-70)
Supplement: Additional file 5 — DAVID results for genes in chromosomal interaction cold regions. Contains DAVID results of 500 genes located in the top 50 chromosomal interaction cold regions. [file 1471-2164-14-70-S5.xls]

## Sheet: genes in top 50 cold regions
Gene symbol	gene_ID	chrom	starts	ends
LOC80154	80154	15	1	1000000
GOLGA8G	283768	15	1	1000000
GOLGA8F	100132565	15	1	1000000
SMN1	6606	5	69000001	70000000
SMN2	6607	5	69000001	70000000
SERF1A	8293	5	69000001	70000000
GUSBP3	653188	5	69000001	70000000
GTF2H2B	653238	5	69000001	70000000
LOC653391	653391	5	69000001	70000000
GTF2H2C	728340	5	69000001	70000000
SERF1B	728492	5	69000001	70000000
GTF2H2D	730394	5	69000001	70000000
LOC100170939	100170939	5	69000001	70000000
FAM75A7	26165	9	41000001	42000000
MGC21881	389741	9	41000001	42000000
ZNF658B	401509	9	41000001	42000000
LOC653501	653501	9	41000001	42000000
KGFLP2	654466	9	41000001	42000000
FAM75A5	727905	9	41000001	42000000
ZNF658	26149	9	40000001	41000000
FAM75A3	727830	9	40000001	41000000
FAM74A3	728495	9	40000001	41000000
FOXD4L4	349334	9	42000001	43000000
ANKRD20A3	441425	9	42000001	43000000
ANKRD20A2	441430	9	42000001	43000000
AQP7P3	441432	9	42000001	43000000
KGFLP2	654466	9	42000001	43000000
FOXD4L2	100036519	9	42000001	43000000
FAM95B1	100133036	9	42000001	43000000
PARD6G	84552	18	76000001	77000000
LOC100130522	100130522	18	76000001	77000000
CDC16	8881	13	114000001	114651655
UPF3A	65110	13	114000001	114651655
ZNF828	283489	13	114000001	114651655
APOA1	335	22	1	1000000
TCF20	6942	22	1	1000000
FAM75A7	26165	9	65000001	66000000
FAM74A4	401508	9	65000001	66000000
FAM74A2	653114	9	65000001	66000000
FAM75A5	727905	9	65000001	66000000
FAM27A	548321	9	45000001	46000000
SPAG11B	10407	8	7000001	8000000
DEFB103A	55894	8	7000001	8000000
DEFB4	140596	8	7000001	8000000
DEFB105A	245908	8	7000001	8000000
DEFB106A	245909	8	7000001	8000000
DEFB107A	245910	8	7000001	8000000
LOC349196	349196	8	7000001	8000000
DEFB103B	414325	8	7000001	8000000
FAM90A13	441314	8	7000001	8000000
FAM90A5	441315	8	7000001	8000000
FAM90A7	441317	8	7000001	8000000
FAM90A8	441324	8	7000001	8000000
FAM90A18	441326	8	7000001	8000000
FAM90A9	441327	8	7000001	8000000
FAM90A10	441328	8	7000001	8000000
DEFB107B	503614	8	7000001	8000000
DEFB104B	503618	8	7000001	8000000
DEFB106B	503841	8	7000001	8000000
DEFB105B	504180	8	7000001	8000000
DEFB109P1B	641517	8	7000001	8000000
FAM90A14	645651	8	7000001	8000000
SPAG11A	653423	8	7000001	8000000
FAM90A20	728430	8	7000001	8000000
FAM90A19	728753	8	7000001	8000000
FAM66B	100128890	8	7000001	8000000
ZNF705G	100131980	8	7000001	8000000
FAM66E	100132103	8	7000001	8000000
MIR548I3	100302186	8	7000001	8000000
FAM75A6	389730	9	43000001	44000000
ANKRD20A3	441425	9	43000001	44000000
ANKRD20A2	441430	9	43000001	44000000
LOC642929	642929	9	43000001	44000000
FAM95B1	100133036	9	43000001	44000000
LOC26080	26080	13	1	1000000
POTEH	23784	22	14000001	15000000
OR11H1	81061	22	14000001	15000000
ARSD	414	23	2000001	3000000
ARSE	415	23	2000001	3000000
ARSF	416	23	2000001	3000000
CD99	4267	23	2000001	3000000
GYG2	8908	23	2000001	3000000
ZBED1	9189	23	2000001	3000000
DHRSX	207063	23	2000001	3000000
ARSH	347527	23	2000001	3000000
XGPY2	100132596	23	2000001	3000000
CNTNAP3	79937	9	39000001	40000000
FAM74A1	401507	9	39000001	40000000
ZNF658B	401509	9	39000001	40000000
FAM75A2	642265	9	39000001	40000000
FAM75A1	647060	9	39000001	40000000
LOC653501	653501	9	39000001	40000000
ANXA8L2	244	10	47000001	48000000
FAM21B	55747	10	47000001	48000000
ZNF488	118738	10	47000001	48000000
ANTXRL	195977	10	47000001	48000000
LOC642826	642826	10	47000001	48000000
FAM25C	644054	10	47000001	48000000
ANXA8	653145	10	47000001	48000000
ANXA8L1	728113	10	47000001	48000000
FAM25B	100132929	10	47000001	48000000
FAM25G	100133093	10	47000001	48000000
CBWD5	220869	9	69000001	70000000
FOXD4L4	349334	9	69000001	70000000
CBWD3	445571	9	69000001	70000000
FOXD4L5	653427	9	69000001	70000000
FOXD4L2	100036519	9	69000001	70000000
LOC440896	440896	9	68000001	69000000
PGM5P2	595135	9	68000001	69000000
CBWD6	644019	9	68000001	69000000
FOXD4L6	653404	9	68000001	69000000
ANKRD20A4	728747	9	68000001	69000000
CCDC29	728788	9	68000001	69000000
LOC100133920	100133920	9	68000001	69000000
OR4F4	26682	15	100000001	100614054
TM2D3	80213	15	100000001	100614054
TARSL2	123283	15	100000001	100614054
WASH3P	374666	15	100000001	100614054
OR4F6	390648	15	100000001	100614054
OR4F15	390649	15	100000001	100614054
FAM138E	100124412	15	100000001	100614054
LOC100288778	100288778	15	100000001	100614054
NPHP1	4867	2	110000001	111000000
MALL	7851	2	110000001	111000000
RGPD5	84220	2	110000001	111000000
LIMS3	96626	2	110000001	111000000
LOC151009	151009	2	110000001	111000000
NCRNA00116	205251	2	110000001	111000000
LOC440895	440895	2	110000001	111000000
RGPD8	727851	2	110000001	111000000
RGPD6	729540	2	110000001	111000000
LIMS3-LOC440895	100271835	2	110000001	111000000
SSX2	6757	23	52000001	53000000
XAGE2	9502	23	52000001	53000000
XAGE1D	9503	23	52000001	53000000
FAM156A	29057	23	52000001	53000000
XAGE3	170626	23	52000001	53000000
XAGE5	170627	23	52000001	53000000
SSX7	280658	23	52000001	53000000
SSX8	280659	23	52000001	53000000
SPANXN5	494197	23	52000001	53000000
XAGE1C	653048	23	52000001	53000000
XAGE1E	653067	23	52000001	53000000
XAGE1A	653219	23	52000001	53000000
XAGE1B	653220	23	52000001	53000000
SSX2B	727837	23	52000001	53000000
FAM156B	727866	23	52000001	53000000
XAGE2B	728242	23	52000001	53000000
TEKT4	150483	2	94000001	95000000
ANKRD20B	729171	2	94000001	95000000
ACR	49	22	49000001	49976971
ARSA	410	22	49000001	49976971
CHKB	1120	22	49000001	49976971
CPT1B	1375	22	49000001	49976971
TYMP	1890	22	49000001	49976971
MAPK11	5600	22	49000001	49976971
MAPK12	6300	22	49000001	49976971
SBF1	6305	22	49000001	49976971
SAPS2	9701	22	49000001	49976971
SCO2	9997	22	49000001	49976971
RABL2B	11158	22	49000001	49976971
MAPK8IP2	23542	22	49000001	49976971
PLXNB2	23654	22	49000001	49976971
NCAPH2	29781	22	49000001	49976971
MIOX	55586	22	49000001	49976971
ADM2	79924	22	49000001	49976971
HDAC10	83933	22	49000001	49976971
SHANK3	85358	22	49000001	49976971
TUBGCP6	85378	22	49000001	49976971
LMF2	91289	22	49000001	49976971
KLHDC7B	113730	22	49000001	49976971
RPL23AP82	284942	22	49000001	49976971
CHKB-CPT1B	386593	22	49000001	49976971
FAM116B	414918	22	49000001	49976971
ODF3B	440836	22	49000001	49976971
C22orf41	644186	22	49000001	49976971
LOC100144603	100144603	22	49000001	49976971
ISG15	9636	1	1	1000000
NOC2L	26155	1	1	1000000
OR4F3	26683	1	1	1000000
HES4	57801	1	1	1000000
OR4F5	79501	1	1	1000000
NCRNA00115	79854	1	1	1000000
OR4F16	81399	1	1	1000000
PLEKHN1	84069	1	1	1000000
C1orf170	84808	1	1	1000000
SAMD11	148398	1	1	1000000
FAM41C	284593	1	1	1000000
KLHL17	339451	1	1	1000000
AGRN	375790	1	1	1000000
FAM138F	641702	1	1	1000000
LOC643837	643837	1	1	1000000
FAM138A	645520	1	1	1000000
WASH5P	653635	1	1	1000000
FAM138C	654835	1	1	1000000
OR4F29	729759	1	1	1000000
FLJ39609	100130417	1	1	1000000
LOC100132062	100132062	1	1	1000000
LOC100132287	100132287	1	1	1000000
LOC100133331	100133331	1	1	1000000
LOC100288778	100288778	1	1	1000000
MIR1977	100302189	1	1	1000000
NPBWR2	2832	20	62000001	63000000
OPRL1	4987	20	62000001	63000000
TCEA2	6919	20	62000001	63000000
MYT1	9088	20	62000001	63000000
RGS19	10287	20	62000001	63000000
PRPF6	24148	20	62000001	63000000
SOX18	54345	20	62000001	63000000
UCKL1	54963	20	62000001	63000000
PCMTD2	55251	20	62000001	63000000
ZNF512B	57473	20	62000001	63000000
DNAJC5	80331	20	62000001	63000000
SAMD10	140700	20	62000001	63000000
C20orf201	198437	20	62000001	63000000
NCRNA00176	284739	20	62000001	63000000
MIR647	693232	20	62000001	63000000
UCKL1AS	100113386	20	62000001	63000000
MIR941-1	100126329	20	62000001	63000000
MIR941-2	100126339	20	62000001	63000000
MIR941-3	100126352	20	62000001	63000000
MIR1914	100302137	20	62000001	63000000
CYP2E1	1571	10	135000001	135980873
ECHS1	1892	10	135000001	135980873
DUX4	22947	10	135000001	135980873
CALY	50632	10	135000001	135980873
MTG1	92170	10	135000001	135980873
SYCE1	93426	10	135000001	135980873
PRAP1	118471	10	135000001	135980873
PAOX	196743	10	135000001	135980873
C10orf125	282969	10	135000001	135980873
FRG2B	441581	10	135000001	135980873
SPRN	503542	10	135000001	135980873
LOC619207	619207	10	135000001	135980873
LOC653543	653543	10	135000001	135980873
LOC653544	653544	10	135000001	135980873
LOC653545	653545	10	135000001	135980873
LOC653548	653548	10	135000001	135980873
LOC728410	728410	10	135000001	135980873
BOK	666	2	242000001	243000000
DTYMK	1841	2	242000001	243000000
PDCD1	5133	2	242000001	243000000
FARP2	9855	2	242000001	243000000
STK25	10494	2	242000001	243000000
ATG4B	23192	2	242000001	243000000
THAP4	51078	2	242000001	243000000
ING5	84289	2	242000001	243000000
GAL3ST3	89792	2	242000001	243000000
NEU4	129807	2	242000001	243000000
C2orf85	285093	2	242000001	243000000
D2HGDH	728294	2	242000001	243000000
LOC728323	728323	2	242000001	243000000
GDF2	2658	10	48000001	49000000
GDF10	2662	10	48000001	49000000
RBP3	5949	10	48000001	49000000
PTPN20B	26095	10	48000001	49000000
LOC399753	399753	10	48000001	49000000
FAM25C	644054	10	48000001	49000000
PTPN20A	653129	10	48000001	49000000
FAM25B	100132929	10	48000001	49000000
FAM25G	100133093	10	48000001	49000000
GTF2IP1	2970	7	74000001	75000000
PMS2L2	5380	7	74000001	75000000
PMS2L3	5387	7	74000001	75000000
STAG3L1	54441	7	74000001	75000000
WBSCR16	81554	7	74000001	75000000
NSUN5B	155400	7	74000001	75000000
TRIM73	375593	7	74000001	75000000
SPDYE8P	389517	7	74000001	75000000
GATSL1	389523	7	74000001	75000000
GTF2IRD2B	389524	7	74000001	75000000
SPDYE5	442590	7	74000001	75000000
LOC541473	541473	7	74000001	75000000
NCF1C	654817	7	74000001	75000000
GATSL2	729438	7	74000001	75000000
LOC100093631	100093631	7	74000001	75000000
POM121C	100101267	7	74000001	75000000
SOX1	6656	13	111000001	112000000
RPS17	6218	15	80000001	81000000
EFTUD1	79631	15	80000001	81000000
LOC80154	80154	15	80000001	81000000
MEX3B	84206	15	80000001	81000000
FAM154B	283726	15	80000001	81000000
GOLGA6L9	440295	15	80000001	81000000
GOLGA6L10	647042	15	80000001	81000000
UBE2Q2P3	100133144	15	80000001	81000000
UBE2Q2P2	100134869	15	80000001	81000000
LOC644669	644669	18	15000001	16000000
CYFIP1	23191	15	20000001	21000000
NIPA2	81614	15	20000001	21000000
TUBGCP5	114791	15	20000001	21000000
NIPA1	123606	15	20000001	21000000
GOLGA6L1	283767	15	20000001	21000000
GOLGA9P	283796	15	20000001	21000000
WHAMML1	339005	15	20000001	21000000
GOLGA8E	390535	15	20000001	21000000
HERC2P2	400322	15	20000001	21000000
GOLGA8D	100132979	15	20000001	21000000
OCA2	4948	15	26000001	27000000
HERC2	8924	15	26000001	27000000
GOLGA8G	283768	15	26000001	27000000
WHAMML2	440253	15	26000001	27000000
GOLGA8F	100132565	15	26000001	27000000
KGFLP1	387628	9	44000001	45000000
FAM27C	100132948	9	44000001	45000000
PLGLB2	5342	2	87000001	88000000
PLGLB1	5343	2	87000001	88000000
NCRNA00152	112597	2	87000001	88000000
LOC285074	285074	2	87000001	88000000
RGP1	400966	2	87000001	88000000
RGPD2	729857	2	87000001	88000000
NDUFA10	4705	2	240000001	241000000
OTOS	150677	2	240000001	241000000
MYEOV2	150678	2	240000001	241000000
OR6B3	150681	2	240000001	241000000
OR6B2	389090	2	240000001	241000000
PRR21	643905	2	240000001	241000000
ARVCF	421	22	18000001	19000000
COMT	1312	22	18000001	19000000
GP1BB	2812	22	18000001	19000000
2012-09-05	5413	22	18000001	19000000
RANBP1	5902	22	18000001	19000000
TBX1	6899	22	18000001	19000000
TXNRD2	10587	22	18000001	19000000
TRMT2A	27037	22	18000001	19000000
ZDHHC8	29801	22	18000001	19000000
DGCR8	54487	22	18000001	19000000
GNB1L	54584	22	18000001	19000000
RTN4R	65078	22	18000001	19000000
C22orf29	79680	22	18000001	19000000
DGCR6L	85359	22	18000001	19000000
RIMBP3	85376	22	18000001	19000000
C22orf25	128989	22	18000001	19000000
LOC150197	150197	22	18000001	19000000
MIR185	406961	22	18000001	19000000
PI4KAP1	728233	22	18000001	19000000
MIR1286	100302118	22	18000001	19000000
MIR1306	100302197	22	18000001	19000000
AP2A2	161	11	1000001	2000000
CTSD	1509	11	1000001	2000000
DUSP8	1850	11	1000001	2000000
MUC2	4583	11	1000001	2000000
MUC6	4588	11	1000001	2000000
MRPL23	6150	11	1000001	2000000
TNNI2	7136	11	1000001	2000000
TNNT3	7140	11	1000001	2000000
BRSK2	9024	11	1000001	2000000
TOLLIP	54472	11	1000001	2000000
HCCA2	81532	11	1000001	2000000
SYT8	90019	11	1000001	2000000
LOC255512	255512	11	1000001	2000000
H19	283120	11	1000001	2000000
LOC338651	338651	11	1000001	2000000
KRTAP5-1	387264	11	1000001	2000000
KRTAP5-4	387267	11	1000001	2000000
FAM99A	387742	11	1000001	2000000
LSP1	390387	11	1000001	2000000
LOC402778	402778	11	1000001	2000000
KRTAP5-8	440021	11	1000001	2000000
KRTAP5-7	440050	11	1000001	2000000
KRTAP5-11	440051	11	1000001	2000000
MUC5B	727897	11	1000001	2000000
MIR675	100033819	11	1000001	2000000
FAM99B	100132464	11	1000001	2000000
LOC100133545	100133545	11	1000001	2000000
MTMR15	22909	15	28000001	29000000
DKFZP434L187	26082	15	28000001	29000000
CHRNA7	89832	15	28000001	29000000
FAM7A3	89837	15	28000001	29000000
FAM7A1	89838	15	28000001	29000000
ARHGAP11B	89839	15	28000001	29000000
FAM7A2	100288380	15	28000001	29000000
ADAM8	101	10	134000001	135000000
INPP5A	3632	10	134000001	135000000
UTF1	8433	10	134000001	135000000
TUBGCP2	10844	10	134000001	135000000
VENTX	27287	10	134000001	135000000
CALY	50632	10	134000001	135000000
LRRC27	80313	10	134000001	135000000
GPR123	84435	10	134000001	135000000
NKX6-2	84504	10	134000001	135000000
KNDC1	85442	10	134000001	135000000
ZNF511	118472	10	134000001	135000000
C10orf91	170393	10	134000001	135000000
PWWP2B	170394	10	134000001	135000000
C10orf93	255352	10	134000001	135000000
MIR202	574448	10	134000001	135000000
ASCL2	430	11	2000001	3000000
CARS	833	11	2000001	3000000
CD81	975	11	2000001	3000000
CDKN1C	1028	11	2000001	3000000
IGF2	3481	11	2000001	3000000
INS	3630	11	2000001	3000000
KCNQ1	3784	11	2000001	3000000
NAP1L4	4676	11	2000001	3000000
SLC22A18	5002	11	2000001	3000000
SLC22A18AS	5003	11	2000001	3000000
TH	7054	11	2000001	3000000
PHLDA2	7262	11	2000001	3000000
ART1	10077	11	2000001	3000000
TSSC4	10078	11	2000001	3000000
KCNQ1OT1	10984	11	2000001	3000000
C11orf21	29125	11	2000001	3000000
TRPM5	29850	11	2000001	3000000
IGF2AS	51214	11	2000001	3000000
KCNQ1DN	55539	11	2000001	3000000
MIR483	619552	11	2000001	3000000
SNORA54	677833	11	2000001	3000000
INS-IGF2	723961	11	2000001	3000000
CAD	1677	1	3000001	4000000
MEGF6	1953	1	3000001	4000000
TP73	7161	1	3000001	4000000
KIAA0562	9731	1	3000001	4000000
ARHGEF16	27237	1	3000001	4000000
WDR8	49856	1	3000001	4000000
KIAA0495	57212	1	3000001	4000000
LRRC47	57470	1	3000001	4000000
PRDM16	63976	1	3000001	4000000
TPRG1L	127262	1	3000001	4000000
CCDC27	148870	1	3000001	4000000
C1orf174	339448	1	3000001	4000000
LOC388588	388588	1	3000001	4000000
MIR551A	693135	1	3000001	4000000
LOC100133612	100133612	1	3000001	4000000
SCG5	6447	15	30000001	31000000
ARHGAP11A	9824	15	30000001	31000000
GREM1	26585	15	30000001	31000000
CHRNA7	89832	15	30000001	31000000
FAM7A1	89838	15	30000001	31000000
FMN1	342184	15	30000001	31000000
FAM7A2	100288380	15	30000001	31000000
GGT3P	2679	22	17000001	18000000
GSC2	2928	22	17000001	18000000
PRODH	5625	22	17000001	18000000
SLC25A1	6576	22	17000001	18000000
CLDN5	7122	22	17000001	18000000
HIRA	7290	22	17000001	18000000
UFD1L	7353	22	17000001	18000000
DGCR6	8214	22	17000001	18000000
CLTCL1	8218	22	17000001	18000000
DGCR14	8220	22	17000001	18000000
CDC45L	8318	22	17000001	18000000
DGCR2	9993	22	17000001	18000000
USP18	11274	22	17000001	18000000
TSSK2	23617	22	17000001	18000000
DGCR11	25786	22	17000001	18000000
DGCR9	25787	22	17000001	18000000
DGCR5	26220	22	17000001	18000000
DGCR10	26222	22	17000001	18000000
MRPL40	64976	22	17000001	18000000
C22orf39	128977	22	17000001	18000000
LOC150185	150185	22	17000001	18000000
PEX10	5192	1	2000001	3000000
PRKCZ	5590	1	2000001	3000000
SKI	6497	1	2000001	3000000
TNFRSF14	8764	1	2000001	3000000
PLCH2	9651	1	2000001	3000000
RER1	11079	1	2000001	3000000
PANK4	55229	1	2000001	3000000
PRDM16	63976	1	2000001	3000000
MMEL1	79258	1	2000001	3000000
MORN1	79906	1	2000001	3000000
LOC115110	115110	1	2000001	3000000
C1orf93	127281	1	2000001	3000000
ACTRT2	140625	1	2000001	3000000
C1orf86	199990	1	2000001	3000000
HES5	388585	1	2000001	3000000
FLJ42875	440556	1	2000001	3000000
LOC100128003	100128003	1	2000001	3000000
LOC100129534	100129534	1	2000001	3000000
TGIF2LX	90316	23	89000001	90000000
HNF1B	6928	17	33000001	34000000
DDX52	11056	17	33000001	34000000
SYNRG	11276	17	33000001	34000000
ARHGAP23	57636	17	33000001	34000000
SRCIN1	80725	17	33000001	34000000
MRPL45	84311	17	33000001	34000000
SOCS7	122809	17	33000001	34000000
LOC284100	284100	17	33000001	34000000
GPR179	440435	17	33000001	34000000
TBC1D3F	729873	17	33000001	34000000
PRDM2	7799	1	13000001	14000000
PDPN	10630	1	13000001	14000000
PRAMEF5	343068	1	13000001	14000000
PRAMEF9	343070	1	13000001	14000000
PRAMEF21	391001	1	13000001	14000000
PRAMEF8	391002	1	13000001	14000000
PRAMEF18	391003	1	13000001	14000000
PRAMEF17	391004	1	13000001	14000000
PRAMEF13	400736	1	13000001	14000000
PRAMEF3	401940	1	13000001	14000000
PRAMEF6	440561	1	13000001	14000000
LOC440563	440563	1	13000001	14000000
PRAMEF7	441871	1	13000001	14000000
PRAMEF19	645414	1	13000001	14000000
PRAMEF20	645425	1	13000001	14000000
PRAMEF22	653606	1	13000001	14000000
PRAMEF15	653619	1	13000001	14000000
PRAMEF16	654348	1	13000001	14000000
PRAMEF14	729528	1	13000001	14000000

## Sheet: GO analysis
Category	Term	Count	%	PValue	Genes	List Total	Pop Hits	Pop Total	Fold Enrichment	Bonferroni	Benjamini	FDR
GOTERM_MF_FAT	GO:0004065~arylsulfatase activity	5	1.21951	2.04877e-05	ARSD, ARSE, ARSF, ARSH, ARSA	192	12	12983	28.1749	0.00814136	0.00814136	0.0285622
GOTERM_MF_FAT	GO:0008484~sulfuric ester hydrolase activity	5	1.21951	9.29821e-05	ARSD, ARSE, ARSF, ARSH, ARSA	192	17	12983	19.8882	0.0364217	0.0183798	0.129567
GOTERM_BP_FAT	GO:0006656~phosphatidylcholine biosynthetic process	4	0.97561	0.00101263	CPT1B, APOA1, CHKB, KGFLP2, KGFLP1	200	14	13528	19.3257	0.769859	0.769859	1.6625
GOTERM_BP_FAT	GO:0046470~phosphatidylcholine metabolic process	4	0.97561	0.00343006	CPT1B, APOA1, CHKB, KGFLP2, KGFLP1	200	21	13528	12.8838	0.993141	0.917179	5.52695
GOTERM_BP_FAT	GO:0007020~microtubule nucleation	3	0.731707	0.0072415	TUBGCP6, TUBGCP5, TUBGCP2	200	9	13528	22.5467	0.999974	0.970186	11.3313
GOTERM_BP_FAT	GO:0042439~ethanolamine and derivative metabolic process	4	0.97561	0.0134209	CPT1B, APOA1, CHKB, KGFLP2, KGFLP1	200	34	13528	7.95765	1	0.992539	20.0351
GOTERM_BP_FAT	GO:0006576~biogenic amine metabolic process	6	1.46341	0.014189	CPT1B, APOA1, CHKB, TH, KGFLP2, COMT, KGFLP1	200	97	13528	4.18392	1	0.984145	21.059
GOTERM_CC_FAT	GO:0030136~clathrin-coated vesicle	7	1.70732	0.0149722	SYNRG, AP2A2, MALL, TH, RGS19, TPRG1L, CLTCL1	194	132	12782	3.49399	0.984448	0.984448	18.0468
GOTERM_MF_FAT	GO:0001540~beta-amyloid binding	3	0.731707	0.0150954	APOA1, MAPK8IP2, CHRNA7	192	13	12983	15.6046	0.997686	0.867741	19.1099
GOTERM_CC_FAT	GO:0031410~cytoplasmic vesicle	18	4.39024	0.017404	ACR, SYNRG, CALY, ZDHHC8, TH, SYT8, RGS19, AP2A2, APOA1, MALL, GP1BB, ARSA, CTSD, TPRG1L, SCG5, DNAJC5, CLTCL1, KCNQ1	194	642	12782	1.84729	0.992139	0.911336	20.6763
GOTERM_BP_FAT	GO:0046474~glycerophospholipid biosynthetic process	5	1.21951	0.0178026	CPT1B, APOA1, CHKB, CD81, KGFLP2, KGFLP1	200	68	13528	4.97353	1	0.986977	25.7133
GOTERM_BP_FAT	GO:0006914~autophagy	4	0.97561	0.0181292	ATG4B, ARSA, RGS19, CTSD	200	38	13528	7.12	1	0.9774	26.1209
GOTERM_BP_FAT	GO:0042742~defense response to bacterium	6	1.46341	0.0248085	DEFB107B, DEFB107A, DEFB106A, DEFB104B, DEFB103A, SPAG11B, DEFB103B, SPAG11A, DEFB105B, DEFB105A, DEFB106B	200	112	13528	3.62357	1	0.989467	34.0115
GOTERM_CC_FAT	GO:0031982~vesicle	18	4.39024	0.0251272	ACR, SYNRG, CALY, ZDHHC8, TH, SYT8, RGS19, AP2A2, APOA1, MALL, GP1BB, ARSA, CTSD, TPRG1L, SCG5, DNAJC5, CLTCL1, KCNQ1	194	670	12782	1.77009	0.999109	0.903791	28.519
GOTERM_BP_FAT	GO:0042551~neuron maturation	3	0.731707	0.0282215	CDKN1C, AGRN, FARP2	200	18	13528	11.2733	1	0.99007	37.7308
GOTERM_BP_FAT	GO:0006650~glycerophospholipid metabolic process	6	1.46341	0.0301836	CPT1B, APOA1, PLCH2, CHKB, CD81, KGFLP2, KGFLP1	200	118	13528	3.43932	1	0.988252	39.7789
GOTERM_BP_FAT	GO:0045017~glycerolipid biosynthetic process	5	1.21951	0.030219	CPT1B, APOA1, CHKB, CD81, KGFLP2, KGFLP1	200	80	13528	4.2275	1	0.982488	39.8153
GOTERM_CC_FAT	GO:0030125~clathrin vesicle coat	3	0.731707	0.0327705	SYNRG, AP2A2, CLTCL1	194	19	12782	10.4031	0.999899	0.899645	35.5695
GOTERM_CC_FAT	GO:0030135~coated vesicle	7	1.70732	0.0334109	SYNRG, AP2A2, MALL, TH, RGS19, TPRG1L, CLTCL1	194	159	12782	2.90067	0.999916	0.846767	36.1301
GOTERM_BP_FAT	GO:0006575~cellular amino acid derivative metabolic process	7	1.70732	0.036026	CPT1B, APOA1, CHKB, TH, GGT3P, KGFLP2, COMT, KGFLP1	200	166	13528	2.85229	1	0.988127	45.5089
GOTERM_CC_FAT	GO:0016023~cytoplasmic membrane-bounded vesicle	15	3.65854	0.0392645	ACR, SYNRG, TH, SYT8, RGS19, AP2A2, APOA1, MALL, GP1BB, ARSA, CTSD, TPRG1L, SCG5, DNAJC5, CLTCL1	194	550	12782	1.79691	0.999984	0.841592	41.0488
GOTERM_BP_FAT	GO:0001932~regulation of protein amino acid phosphorylation	7	1.70732	0.0426536	PRKCZ, GDF2, APOA1, INS-IGF2, INS, CD81, TNFRSF14, IGF2, TP73	200	173	13528	2.73688	1	0.992265	51.3877
GOTERM_BP_FAT	GO:0006521~regulation of cellular amino acid metabolic process	2	0.487805	0.0434879	INS-IGF2, INS, IGF2, COMT	200	3	13528	45.0933	1	0.989998	52.0839
GOTERM_MF_FAT	GO:0005111~type 2 fibroblast growth factor receptor binding	2	0.487805	0.0434918	KGFLP2, KGFLP1	192	3	12983	45.0799	1	0.988151	46.2049
GOTERM_CC_FAT	GO:0045095~keratin filament	5	1.21951	0.0441081	KRTAP5-4, KRTAP5-7, KRTAP5-8, KRTAP5-11, KRTAP5-1	194	88	12782	3.74356	0.999996	0.831132	44.8516
GOTERM_CC_FAT	GO:0031988~membrane-bounded vesicle	15	3.65854	0.0490685	ACR, SYNRG, TH, SYT8, RGS19, AP2A2, APOA1, MALL, GP1BB, ARSA, CTSD, TPRG1L, SCG5, DNAJC5, CLTCL1	194	568	12782	1.73996	0.999999	0.823742	48.51
GOTERM_BP_FAT	GO:0006298~mismatch repair	3	0.731707	0.0517635	PMS2L2, TP73, PMS2L3	200	25	13528	8.1168	1	0.99413	58.5012
GOTERM_MF_FAT	GO:0030528~transcription regulator activity	31	7.56098	0.0539088	ZNF488, LOC100093631, HNF1B, SOX1, TGIF2LX, HIRA, VENTX, PRDM16, MYT1, TCF20, GTF2H2D, GTF2H2C, NKX6-2, SOX18, TCEA2, DUX4, SSX8, UTF1, HDAC10, LOC728410, TBX1, SKI, GSC2, TP73, PRPF6, GTF2H2B, LOC653548, CDKN1C, FOXD4L4, ASCL2, FOXD4L2, LOC653544, HES5,	192	1512	12983	1.38638	1	0.987992	53.822
GOTERM_MF_FAT	GO:0005544~calcium-dependent phospholipid binding	3	0.731707	0.0555498	ANXA8, ANXA8L1, ANXA8L2	192	26	12983	7.80228	1	0.977643	54.9264
GOTERM_BP_FAT	GO:0006842~tricarboxylic acid transport	2	0.487805	0.0575615	SLC25A1, OCA2	200	4	13528	33.82	1	0.995358	62.5063
GOTERM_BP_FAT	GO:0015746~citrate transport	2	0.487805	0.0575615	SLC25A1, OCA2	200	4	13528	33.82	1	0.995358	62.5063
GOTERM_MF_FAT	GO:0015142~tricarboxylic acid transmembrane transporter activity	2	0.487805	0.0575668	SLC25A1, OCA2	192	4	12983	33.8099	1	0.965937	56.2502
GOTERM_MF_FAT	GO:0015137~citrate transmembrane transporter activity	2	0.487805	0.0575668	SLC25A1, OCA2	192	4	12983	33.8099	1	0.965937	56.2502
GOTERM_CC_FAT	GO:0008274~gamma-tubulin ring complex	2	0.487805	0.05905	TUBGCP6, TUBGCP5	194	4	12782	32.9433	1	0.845341	55.2015
GOTERM_CC_FAT	GO:0000931~gamma-tubulin large complex	2	0.487805	0.05905	TUBGCP6, TUBGCP5	194	4	12782	32.9433	1	0.845341	55.2015
GOTERM_BP_FAT	GO:0006355~regulation of transcription, DNA-dependent	35	8.53659	0.0619812	HNF1B, SOX1, INS-IGF2, TGIF2LX, ZNF658, HIRA, VENTX, PRDM16, MYT1, PMS2L3, TCF20, SSX2B, INS, NKX6-2, SSX7, SOX18, AGRN, TCEA2, DUX4, SSX2, SSX8, UTF1, HDAC10, LOC728410, IGF2, TBX1, SKI, GSC2, TP73, PRPF6, ZNF705G, LOC653548, ASCL2, FOXD4L4, CDKN1C, FOXD	200	1773	13528	1.33525	1	0.995736	65.3121
GOTERM_BP_FAT	GO:0008654~phospholipid biosynthetic process	5	1.21951	0.063587	CPT1B, APOA1, CHKB, CD81, KGFLP2, KGFLP1	200	102	13528	3.31569	1	0.99497	66.2817
GOTERM_BP_FAT	GO:0001894~tissue homeostasis	4	0.97561	0.0655452	MUC2, KGFLP2, KGFLP1, MUC6	200	63	13528	4.2946	1	0.994336	67.4297
GOTERM_BP_FAT	GO:0009617~response to bacterium	7	1.70732	0.0656065	DEFB107B, DEFB107A, DEFB106A, DEFB104B, DEFB103A, SPAG11B, DEFB103B, SPAG11A, DEFB105B, DEFB105A, DEFB106B, COMT	200	193	13528	2.45326	1	0.992699	67.4651
GOTERM_BP_FAT	GO:0000226~microtubule cytoskeleton organization	6	1.46341	0.0660136	PRKCZ, TUBGCP6, TUBGCP5, RANBP1, TEKT4, TUBGCP2	200	147	13528	2.76082	1	0.991045	67.6988
GOTERM_BP_FAT	GO:0050730~regulation of peptidyl-tyrosine phosphorylation	4	0.97561	0.0785168	PRKCZ, INS-IGF2, INS, CD81, TNFRSF14, IGF2	200	68	13528	3.97882	1	0.995435	74.1557
GOTERM_BP_FAT	GO:0051252~regulation of RNA metabolic process	35	8.53659	0.0793291	HNF1B, SOX1, INS-IGF2, TGIF2LX, ZNF658, HIRA, VENTX, PRDM16, MYT1, PMS2L3, TCF20, SSX2B, INS, NKX6-2, SSX7, SOX18, AGRN, TCEA2, DUX4, SSX2, SSX8, UTF1, HDAC10, LOC728410, IGF2, TBX1, SKI, GSC2, TP73, PRPF6, ZNF705G, LOC653548, ASCL2, FOXD4L4, CDKN1C, FOXD	200	1813	13528	1.30579	1	0.994542	74.5301
GOTERM_BP_FAT	GO:0035270~endocrine system development	4	0.97561	0.0812364	HNF1B, APOA1, NKX6-2, TBX1	200	69	13528	3.92116	1	0.994017	75.3893
GOTERM_BP_FAT	GO:0060284~regulation of cell development	7	1.70732	0.0824028	ZNF488, HES5, INS-IGF2, INS, PLXNB2, NKX6-2, RTN4R, IGF2, AGRN	200	205	13528	2.30966	1	0.993179	75.9012
GOTERM_BP_FAT	GO:0030277~maintenance of gastrointestinal epithelium	2	0.487805	0.0850936	MUC2, MUC6	200	6	13528	22.5467	1	0.992985	77.0443
GOTERM_BP_FAT	GO:0010669~epithelial structure maintenance	2	0.487805	0.0850936	MUC2, MUC6	200	6	13528	22.5467	1	0.992985	77.0443
GOTERM_BP_FAT	GO:0032148~activation of protein kinase B activity	2	0.487805	0.0850936	PRKCZ, INS-IGF2, INS, IGF2	200	6	13528	22.5467	1	0.992985	77.0443
GOTERM_MF_FAT	GO:0008083~growth factor activity	6	1.46341	0.089632	TYMP, GDF2, INS-IGF2, INS, GDF10, IGF2, KGFLP2, KGFLP1	192	161	12983	2.51999	1	0.990754	73
GOTERM_BP_FAT	GO:0046486~glycerolipid metabolic process	6	1.46341	0.0909274	CPT1B, APOA1, PLCH2, CHKB, CD81, KGFLP2, KGFLP1	200	162	13528	2.50519	1	0.994022	79.3499
GOTERM_CC_FAT	GO:0000922~spindle pole	3	0.731707	0.0929302	TUBGCP6, TUBGCP5, TUBGCP2	194	34	12782	5.81352	1	0.932254	72.3844
GOTERM_BP_FAT	GO:0051705~behavioral interaction between organisms	3	0.731707	0.0934234	GNB1L, TH, TBX1	200	35	13528	5.79771	1	0.993775	80.2684
GOTERM_BP_FAT	GO:0006220~pyrimidine nucleotide metabolic process	3	0.731707	0.0979969	TYMP, DTYMK, CAD	200	36	13528	5.63667	1	0.99424	81.8525
GOTERM_BP_FAT	GO:0048469~cell maturation	4	0.97561	0.0983808	CDKN1C, HES5, AGRN, FARP2	200	75	13528	3.60747	1	0.993299	81.9799

## Sheet: Pathway
Category	Term	Count	%	PValue	Genes	List Total	Pop Hits	Pop Total	Fold Enrichment	Bonferroni	Benjamini	FDR
EC_NUMBER	3.1.6.-	4	0.97561	0.000381352	ARSD, ARSE, ARSF, ARSH	50	12	3891	25.94	0.0215066	0.0215066	0.377363
PANTHER_PATHWAY	P00052:TGF-beta signaling pathway	7	1.70732	0.0124961	FOXD4L4, FOXD4L2, GDF2, MAPK12, GDF10, SKI, MAPK11, FOXD4L6	38	153	2857	3.4398	0.511672	0.511672	11.7189
EC_NUMBER	3.1.6.1	2	0.487805	0.0250309	ARSD, ARSE	50	2	3891	77.82	0.764236	0.514445	22.2188
KEGG_PATHWAY	hsa00240:Pyrimidine metabolism	5	1.21951	0.0375358	TYMP, DTYMK, TXNRD2, UCKL1, CAD	69	95	5085	3.87872	0.958225	0.958225	33.6148
PANTHER_PATHWAY	P00003:Alzheimer disease-amyloid secretase pathway	4	0.97561	0.0647499	PRKCZ, MAPK12, MAPK11, CHRNA7	38	72	2857	4.1769	0.977977	0.851597	48.4973
PANTHER_PATHWAY	P00035:Interferon-gamma signaling pathway	3	0.731707	0.0670363	MAPK12, SOCS7, MAPK11	38	33	2857	6.83493	0.980845	0.732435	49.7318
KEGG_PATHWAY	hsa04670:Leukocyte transendothelial migration	5	1.21951	0.0722396	MAPK12, CLDN5, NCF1C, CD99, MAPK11	69	118	5085	3.1227	0.998018	0.955477	55.1997
PANTHER_PATHWAY	P00021:FGF signaling pathway	5	1.21951	0.0925261	LOC284100, PRKCZ, MAPK12, MAPK11, KGFLP1	38	134	2857	2.80538	0.99605	0.74931	61.8018

## Sheet: protein interactions
Category	Term	Count	%	PValue	Genes	List Total	Pop Hits	Pop Total	Fold Enrichment	Bonferroni	Benjamini	FDR
REACTOME_INTERACTION	794151:nuclear mitotic apparatus protein 1	3	0.731707	0.00638238	TUBGCP6, TUBGCP5, TUBGCP2	34	10	2645	23.3382	0.999515	0.999515	9.82577
BIND	160845:Genome polyprotein	3	0.731707	0.0710875	APOA1, CD81, TP73	55	38	4660	6.689	1	1	62.0748
UCSC_TFBS	NFKAPPAB50	78	19.0244	0.0807428	LOC100093631, SLC22A18, SRCIN1, TOLLIP, MGC21881, INS-IGF2, CLDN5, PWWP2B, HIRA, DGCR10, CAD, SLC22A18AS, DGCR14, PDCD1, ART1, GOLGA8E, DGCR2, BOK, DGCR9, GOLGA8F, GOLGA8G, SOX18, RANBP1, CHRNA7, KCNQ1, GTF2IP1, STK25, MMEL1, ZDHHC8, PLXNB2, RIMBP3, SOCS7	362	3583	19536	1.17483	1	1	64.3749
REACTOME_INTERACTION	791562:NIMA (never in mitosis gene a)-related kinase 2	4	0.97561	0.0973725	TUBGCP6, TUBGCP5, CDC16, TUBGCP2	34	89	2645	3.49636	1	1	80.8874
BIND	798630:karyopherin (importin) beta 1	2	0.487805	0.0996678	CD99, RANBP1	55	9	4660	18.8283	1	0.999999	74.8533

## Sheet: Tissue expression
Category	Term	Count	%	PValue	Genes	List Total	Pop Hits	Pop Total	Fold Enrichment	Bonferroni	Benjamini	FDR
CGAP_EST_QUARTILE	488:uncharacterized tissue_uncharacterized histology_3rd	14	3.41463	3.27273e-08	DGCR6L, GNB1L, UFD1L, TBX1, COMT, C22ORF29, DGCR14, C22ORF25, DGCR2, SAPS2, GP1BB, TXNRD2, TSSK2, PRODH	268	110	16152	7.67056	9.55263e-05	9.55263e-05	5.87515e-05
UNIGENE_EST_QUARTILE	pancreas_normal_3rd	95	23.1707	4.69002e-06	MRPL40, SLC22A18, SRCIN1, SYT8, GTF2H2D, APOA1, MALL, GTF2H2C, CHRNA7, STK25, GOLGA9P, GTF2H2B, ASCL2, C1ORF86, WASH5P, TNNT3, HES4, SAPS2, PRODH, TBC1D3F, CALY, ZNF511, MYT1, FLJ42875, INS, C10ORF91, PLCH2, LOC100130522, RGPD6, RGPD5, RGPD8, FLJ39609, WD	292	3771	17877	1.54234	0.000356379	0.000356379	0.0049352
UNIGENE_EST_QUARTILE	pancreatic tumor_disease_3rd	84	20.4878	1.01195e-05	ZNF488, HNF1B, D2HGDH, SLC22A18, ARSE, SRCIN1, INS-IGF2, DTYMK, PWWP2B, SYT8, C22ORF29, DHRSX, DGCR14, H19, LOC285074, GTF2H2D, MALL, GTF2H2C, ISG15, BOK, SOX18, SLC25A1, SYNRG, GNB1L, STK25, ZDHHC8, PLXNB2, ARHGEF16, TNFRSF14, GOLGA9P, NDUFA10, PRPF6, GT	292	3261	17877	1.57703	0.000768788	0.000384468	0.0106482
GNF_U133A_QUARTILE	salivarygland_3rd	165	40.2439	2.23479e-05	IGF2AS, GDF2, TRMT2A, DTYMK, HIRA, NCRNA00115, TSSC4, SLC22A18AS, CDC16, GTF2IRD2B, GTF2H2D, GTF2H2C, MALL, APOA1, ISG15, GOLGA8F, GOLGA8G, CHRNA7, ADAM8, KIAA0562, SSX8, CARS, STK25, GNB1L, PDPN, PLXNB2, STAG3L1, SOCS7, TNFRSF14, CYP2E1, HERC2P2, FARP2,	190	9702	13036	1.16685	0.00171933	0.00171933	0.0235758
GNF_U133A_QUARTILE	Tonsil_3rd	148	36.0976	9.49021e-05	MRPL40, IGF2AS, SLC22A18, TRMT2A, DTYMK, HIRA, NCRNA00115, TSSC4, SLC22A18AS, CDC16, GTF2IRD2B, GTF2H2D, GTF2H2C, MALL, APOA1, MTG1, GOLGA8F, GOLGA8G, CHRNA7, KIAA0562, SSX8, CARS, STK25, GNB1L, PDPN, PLXNB2, STAG3L1, SOCS7, TNFRSF14, CYP2E1, HERC2P2, FAR	190	8484	13036	1.19688	0.00728117	0.00364724	0.100082
GNF_U133A_QUARTILE	Testis Germ Cell_3rd	59	14.3902	0.000260475	HNF1B, SLC22A18, TOLLIP, TRMT2A, TSSC4, DGCR14, PMS2L2, PMS2L3, DGCR2, GTF2H2D, USP18, APOA1, MALL, GTF2H2C, DGCR8, MTG1, DGCR6, RANBP1, CHRNA7, KIAA0562, SSX8, STK25, UFD1L, STAG3L1, SOCS7, CYP2E1, PRPF6, FARP2, GTF2H2B, SBF1, ATG4B, SAPS2, ACR, PRKCZ, T	190	2596	13036	1.55933	0.0198594	0.0066641	0.274475
CGAP_SAGE_QUARTILE	178:mammary gland_breast carcinoma cell line_3rd	52	12.6829	0.000286382	DTYMK, PWWP2B, SYT8, NCRNA00116, TSSC4, NAP1L4, PMS2L2, PMS2L3, DGCR2, MTG1, DGCR6, NKX6-2, MIOX, CNTNAP3, RANBP1, SLC25A1, UFD1L, ZDHHC8, PLXNB2, HERC2, SMN2, SMN1, NOC2L, ASCL2, WASH5P, PRAMEF13, CBWD3, PRAMEF14, KLHL17, SBF1, RPS17, HES4, SAPS2, CD81,	269	1851	15839	1.65414	0.0946095	0.0946095	0.39047
CGAP_EST_QUARTILE	26786:uncharacterized tissue_uncharacterized histology_3rd	5	1.21951	0.00035005	DGCR2, DGCR6L, DGCR6, TBX1, LOC26080	268	21	16152	14.3497	0.640116	0.400097	0.626542
CGAP_EST_QUARTILE	24231:pancreatic islet_normal_3rd	12	2.92683	0.000624048	ING5, CDKN1C, MRPL23, ZNF512B, FAM116B, CALY, UFD1L, BOK, ARSH, TXNRD2, DUSP8, LOC100130522	268	205	16152	3.52792	0.838325	0.455228	1.11438
CGAP_EST_QUARTILE	28202:uncharacterized tissue_uncharacterized histology_3rd	3	0.731707	0.000807814	GNB1L, DGCR9, C22ORF29	268	3	16152	60.2687	0.905482	0.445529	1.44029
GNF_U133A_QUARTILE	CD8+T-cells_3rd	139	33.9024	0.000884985	IGF2AS, GDF2, SLC22A18, TRMT2A, DTYMK, NCRNA00115, SLC22A18AS, CDC16, GTF2IRD2B, GTF2H2D, GTF2H2C, APOA1, ISG15, MTG1, GOLGA8F, GOLGA8G, CHRNA7, ADAM8, KIAA0562, SSX8, CARS, GNB1L, STK25, PDPN, STAG3L1, SOCS7, LOC728410, TNFRSF14, CYP2E1, HERC2P2, FARP2,	190	8085	13036	1.17957	0.0659021	0.0168991	0.929775
GNF_U133A_QUARTILE	Skeletal Muscle_3rd	106	25.8537	0.00142481	MRPL40, IGF2AS, SLC22A18, NCRNA00115, SLC22A18AS, GTF2H2D, MALL, GTF2H2C, APOA1, ISG15, CHRNA7, KIAA0562, STK25, PLXNB2, STAG3L1, TNFRSF14, CYP2E1, HERC2P2, FARP2, GTF2H2B, ASCL2, PRAMEF15, SAPS2, ANXA8L2, PRDM2, TBC1D3F, SOX1, RER1, MYT1, TCF20, SSX2B, S	190	5807	13036	1.2524	0.103977	0.0217185	1.49308
CGAP_EST_QUARTILE	26689:ovary_neoplasia_3rd	10	2.43902	0.00164533	STK25, RPS17, ZDHHC8, PLXNB2, SAMD11, GYG2, AGRN, CDC16, LRRC47, C10ORF125	268	164	16152	3.67492	0.991825	0.617617	2.91283
CGAP_SAGE_QUARTILE	1989:retina_macular retinal pigment epithelium (RPE) and choroid_3rd	36	8.78049	0.00174782	PRKCZ, TBC1D3F, CALY, ARSF, SRCIN1, FAM138A, VENTX, MYT1, C22ORF25, SPANXN5, ZNF512B, GP1BB, PLCH2, MIOX, LIMS3-LOC440895, FAM156A, DNAJC5, FAM156B, LIMS3, KIAA0562, INPP5A, RGPD6, RGPD5, RGPD8, STK25, LOC100288778, PDPN, UFD1L, LOC440895, NIPA1, TUBGCP2,	269	1233	15839	1.71915	0.455029	0.261779	2.36116
CGAP_EST_QUARTILE	26723:nervou_normal_3rd	12	2.92683	0.00236903	CPT1B, CHKB, BRSK2, RER1, GYG2, COMT, UPF3A, FAM116B, ATG4B, PLCH2, SLC25A1, TCEA2, KIAA0562	268	242	16152	2.98853	0.999016	0.684596	4.16851
UNIGENE_EST_QUARTILE	lung_normal_3rd	110	26.8293	0.00271369	MRPL40, SRCIN1, GPR123, SYT8, NCRNA00115, TSSC4, NCRNA00116, KLHDC7B, ZNF828, LOC285074, APOA1, MTG1, NKX6-2, MIOX, DNAJC5, KIAA0562, CYP2E1, HERC2P2, WASH5P, TNNT3, HES5, SAPS2, ANXA8L1, HES4, PCMTD2, PRDM2, FAM41C, MRPL45, NEU4, TBC1D3F, CALY, ANKRD20B,	292	5320	17877	1.26588	0.186591	0.0665243	2.819
GNF_U133A_QUARTILE	Medulla Oblongata_3rd	70	17.0732	0.00301441	SLC22A18, ARSE, TOLLIP, INS-IGF2, CLDN5, HIRA, TSSC4, DGCR14, ART1, DGCR2, MALL, ISG15, DGCR8, MTG1, DGCR6, SLC25A1, ADAM8, KCNQ1, GUSBP3, WBSCR16, STK25, PDPN, PLXNB2, STAG3L1, TNFRSF14, PRPF6, FARP2, PANK4, TNNT3, ATG4B, KRTAP5-8, SAPS2, CD81, CTSD, TXN	190	3545	13036	1.35479	0.207419	0.0380025	3.135
CGAP_EST_QUARTILE	10994:colon_neoplasia_3rd	6	1.46341	0.00309491	PRKCZ, CYFIP1, PRDM2, LRRC47, MTMR15, ARHGAP23	268	60	16152	6.02687	0.999882	0.725439	5.41257
CGAP_SAGE_QUARTILE	177:mammary gland_breast carcinoma cell line_3rd	49	11.9512	0.00329229	SLC22A18, DTYMK, PWWP2B, NCRNA00116, CAD, NAP1L4, C22ORF25, USP18, DGCR6, NKX6-2, RANBP1, SLC25A1, UFD1L, PLXNB2, HERC2, HERC2P2, PANK4, WASH5P, CBWD3, PRAMEF14, KLHL17, SBF1, RPS17, HES4, SAPS2, CD81, MYEOV2, PRDM2, LOC440563, CBWD5, PRKCZ, CHKB, LMF2, E	269	1915	15839	1.50662	0.681556	0.31712	4.40451
CGAP_SAGE_QUARTILE	34:cerebellum_normal cerebellum_3rd	40	9.7561	0.00383173	PRKCZ, TBC1D3F, SRCIN1, LOC728323, C22ORF29, DHRSX, TCF20, TUBGCP6, DGCR2, TUBGCP5, DGCR9, GP1BB, FAM156A, DNAJC5, SCG5, FAM156B, LOC642826, KNDC1, INPP5A, RGPD6, RGPD5, RGPD8, GNB1L, OPRL1, RTN4R, GOLGA9P, TUBGCP2, SHANK3, PRPF6, UPF3A, WASH5P, ZBED1, AP	269	1486	15839	1.58495	0.736094	0.283259	5.1088
CGAP_EST_QUARTILE	21400:lung_neoplasia_3rd	9	2.19512	0.003959	CPT1B, TUBGCP6, ZNF512B, MTG1, ZDHHC8, CHKB, CD81, PWWP2B, UCKL1, KIAA0562	268	153	16152	3.54522	0.999991	0.764821	6.87359
CGAP_EST_QUARTILE	39515:eye_normal_3rd	6	1.46341	0.00409637	UPF3A, LOC285074, MEX3B, BRSK2, WHAMML1, NPHP1	268	64	16152	5.65019	0.999994	0.735871	7.1039
CGAP_SAGE_QUARTILE	1366:lung_ focal fibrosis and chronic inflammation_3rd	32	7.80488	0.00434452	PRKCZ, C1ORF93, LMF2, CLDN5, PWWP2B, TSSC4, NAP1L4, DGCR14, H19, SOX18, LOC642826, SCO2, UFD1L, ZDHHC8, PLXNB2, FAM21B, NIPA1, GOLGA9P, SHANK3, CDKN1C, PANK4, FAM116B, SBF1, SAPS2, ATG4B, NCRNA00152, TXNRD2, TSSK2, MRPL45, ODF3B, DUSP8, PRODH	269	1114	15839	1.69138	0.779274	0.260785	5.77384
UNIGENE_EST_QUARTILE	respiratory tract tumor_disease_3rd	73	17.8049	0.00492813	D2HGDH, SLC22A18, CLDN5, TSSC4, SPDYE5, C22ORF29, DGCR14, ZNF828, H19, C22ORF25, PMS2L3, USP18, BOK, MIOX, SOX18, SLC25A1, DNAJC5, KCNQ1, KIAA0562, LOC284100, GNB1L, STK25, ZDHHC8, RIMBP3, HERC2, ARHGAP23, HERC2P2, PRPF6, NOC2L, WASH5P, SBF1, HES5, SAPS2,	292	3317	17877	1.34738	0.313029	0.0895952	5.06587
CGAP_EST_QUARTILE	21453:uncharacterized tissue_neoplasia_3rd	9	2.19512	0.00577777	LSP1, C1ORF86, LOC100093631, DGCR2, GTF2IP1, TBC1D3F, STK25, CLTCL1, C22ORF25	268	163	16152	3.32772	1	0.815743	9.8795
CGAP_EST_QUARTILE	23917:pooled tissue_normal_3rd	9	2.19512	0.00598908	WASH5P, ATG4B, LMF2, CLDN5, HDAC10, TSSC4, TNFRSF14, WASH3P, FAM41C, KGFLP1	268	164	16152	3.30743	1	0.796901	10.2227
CGAP_SAGE_QUARTILE	431:mammary gland_primary ductal in situ breast carcinoma, intermediate grade_3rd	40	9.7561	0.00629368	MRPL40, D2HGDH, C1ORF93, ARSE, THAP4, CHKB, PWWP2B, NCRNA00116, TSSC4, TCF20, USP18, MTG1, BOK, DGCR6, AGRN, TCEA2, SCO2, RGPD6, RGPD5, CPT1B, RGPD8, DGCR6L, WBSCR16, STK25, WDR8, ARHGEF16, HDAC10, TNFRSF14, TBX1, MAPK11, SMN2, SMN1, PRPF6, PRAMEF13, PANK	269	1531	15839	1.53837	0.888174	0.305897	8.26249
CGAP_SAGE_QUARTILE	1991:retina_normal peripheral retina_3rd	30	7.31707	0.00633628	ING5, GAL3ST3, PRKCZ, D2HGDH, C1ORF93, TBC1D3F, SRCIN1, FAM138A, PWWP2B, COMT, MYT1, PLCH2, DGCR6, LIMS3-LOC440895, FAM156A, DNAJC5, FAM156B, LIMS3, INPP5A, RGPD6, RGPD5, RGPD8, DGCR6L, LOC440895, TM2D3, HERC2P2, NOC2L, AP2A2, SBF1, SAPS2, PCMTD2, FAM138F	269	1050	15839	1.68232	0.889825	0.270282	8.31619
CGAP_EST_QUARTILE	11019:colon_neoplasia_3rd	4	0.97561	0.00699258	LOC100093631, GTF2IP1, PCMTD2, FAM21B	268	24	16152	10.0448	1	0.818576	11.8359
UNIGENE_EST_QUARTILE	glioma_disease_3rd	95	23.1707	0.00722862	MRPL40, SRCIN1, GPR123, DTYMK, NCRNA00116, TSSC4, SLC22A18AS, NKX6-2, DNAJC5, CARS, STK25, LOC100288778, PDPN, SOCS7, C1ORF86, WASH5P, HES5, SAPS2, KGFLP1, NEU4, GAL3ST3, CALY, RBP3, RER1, ZNF511, MYT1, OTOS, PLCH2, NCRNA00176, AGRN, RGPD6, RGPD5, RGPD8,	292	4610	17877	1.26164	0.42384	0.104411	7.35017
CGAP_SAGE_QUARTILE	651:colon_cell line derived from colorectal carcinoma_3rd	26	6.34146	0.00781826	PRKCZ, SLC22A18, THAP4, DTYMK, TSSC4, NCRNA00116, MALL, ISG15, BOK, DGCR6, SLC25A1, SCO2, CARS, DGCR6L, STK25, WDR8, ARHGEF16, RTN4R, HERC2, C1ORF86, MRPL23, KLHL17, MAPK12, HES4, TPRG1L, MRPL45	269	880	15839	1.73967	0.934362	0.28855	10.1664
CGAP_SAGE_QUARTILE	1368:cartilage__3rd	33	8.04878	0.00801973	LOC100093631, LMF2, TSSC4, NAP1L4, DGCR14, C22ORF25, TUBGCP6, ISG15, GP1BB, SLC25A1, SOX18, TCEA2, SCO2, GTF2IP1, WDR8, PLXNB2, HDAC10, NIPA1, TUBGCP2, SHANK3, RABL2B, TNNI2, WASH5P, MRPL23, FAM116B, HES4, RPS17, ATG4B, ARSA, UCKL1, TSSK2, C20ORF201, MYEO	269	1212	15839	1.6032	0.938828	0.266884	10.4153
CGAP_EST_QUARTILE	21799:placenta_normal_3rd	8	1.95122	0.00937095	WBSCR16, PWWP2B, RER1, LRRC47, COMT, RGP1, INPP5A, RABL2B	268	142	16152	3.39542	1	0.879253	15.5507
UNIGENE_EST_QUARTILE	eye_normal_3rd	107	26.0976	0.0104936	LOC728323, GPR123, SYT8, TSSC4, NCRNA00116, SLC22A18AS, H19, CHRNA7, DNAJC5, STK25, SOCS7, TNFRSF14, WASH5P, C1ORF86, ASCL2, TNNT3, HES5, SAPS2, HES4, PCMTD2, PRDM2, MYEOV2, KGFLP2, PRODH, GAL3ST3, CALY, RBP3, VENTX, MYT1, FLJ42875, C10ORF93, PLCH2, C10OR	292	5366	17877	1.2208	0.551446	0.125078	10.5068
UP_TISSUE	Hair root	5	1.21951	0.0108913	KRTAP5-4, KRTAP5-7, KRTAP5-8, KRTAP5-11, KRTAP5-1	282	56	18201	5.76273	0.781768	0.781768	12.1069
CGAP_SAGE_QUARTILE	1923:muscle_rhabdomyosarcoma_3rd	21	5.12195	0.0109695	D2HGDH, LOC100093631, DTYMK, NAP1L4, H19, USP18, ISG15, MTG1, FAM156A, FAM156B, RGPD6, RGPD5, GTF2IP1, RGPD8, STK25, TNFRSF14, GYG2, TNNI2, C1ORF86, WASH5P, TNNT3, KLHL17, RPS17, MYEOV2, WASH3P	269	675	15839	1.83185	0.978235	0.318014	13.9863
CGAP_EST_QUARTILE	16829:mammary gland_neoplasia_3rd	5	1.21951	0.0120903	LOC100093631, GTF2IP1, ECHS1, SLC25A1, AGRN	268	54	16152	5.58043	1	0.920832	19.6168
CGAP_SAGE_QUARTILE	425:colon_cell line derived from colorectal carcinoma_3rd	30	7.31707	0.0127627	ACR, PRKCZ, SLC22A18, THAP4, DTYMK, NCRNA00116, TSSC4, MALL, ISG15, BOK, DGCR6, MIOX, SLC25A1, SCO2, CARS, DGCR6L, STK25, WDR8, ARHGEF16, RTN4R, HERC2, PRPF6, CDKN1C, C1ORF86, MRPL23, MAPK12, KLHL17, HES4, TPRG1L, MRPL45	269	1108	15839	1.59425	0.988405	0.333154	16.0922
CGAP_SAGE_QUARTILE	1363:eye__3rd	24	5.85366	0.0130334	ECHS1, MYT1, DGCR14, NAP1L4, ART1, H19, GP1BB, DGCR6, FAM156A, FAM156B, LOC642826, DGCR6L, FLJ39609, PLXNB2, NOC2L, TNNI2, LOC402778, CDKN1C, TNNT3, HES5, ATG4B, RPS17, NCRNA00152, TXNRD2, TSSK2	269	825	15839	1.7129	0.989457	0.3157	16.4059
CGAP_EST_QUARTILE	19753:prostate_normal_3rd	6	1.46341	0.0139796	C1ORF86, LOC100093631, TCF20, GTF2IP1, ATG4B, UFD1L	268	86	16152	4.20479	1	0.935405	22.3322
CGAP_SAGE_QUARTILE	128:pancreas_carcinoma_3rd	39	9.5122	0.0142782	MRPL40, C1ORF93, ARSE, SLC22A18, THAP4, LOC728323, LMF2, PWWP2B, ECHS1, TSSC4, RGP1, DGCR2, BOK, NKX6-2, MIOX, PRAP1, SLC25A1, DNAJC5, PRAMEF7, PHLDA2, RGPD6, RGPD5, RGPD8, CARS, PAOX, UFD1L, RIMBP3, PLXNB2, FAM21B, RTN4R, TNFRSF14, HERC2, GOLGA9P, TUBGCP	269	1563	15839	1.4692	0.993196	0.318777	17.8346
CGAP_SAGE_QUARTILE	656:brain_null_3rd	33	8.04878	0.0145193	CALY, LMF2, CLDN5, ECHS1, CDC16, NAP1L4, TCF20, DGCR2, ZNF512B, GP1BB, BOK, DNAJC5, TCEA2, RGPD6, RGPD5, SPRN, RGPD8, ZDHHC8, PLXNB2, HDAC10, RTN4R, LRRC27, TM2D3, NDUFA10, SHANK3, HERC2P2, PRPF6, UPF3A, WASH5P, LOC151009, FAM116B, KLHL17, SAPS2, HES4, AT	269	1266	15839	1.53481	0.99375	0.304072	18.1087
CGAP_EST_QUARTILE	27217:ovary_neoplasia_3rd	5	1.21951	0.0154136	GNB1L, TSSK2, C22ORF29, DGCR14, H19	268	58	16152	5.19557	1	0.941218	24.3352
CGAP_SAGE_QUARTILE	171:mammary gland_carcinoma_3rd	37	9.02439	0.0156171	D2HGDH, CHKB, PWWP2B, RER1, C22ORF29, COMT, KLHDC7B, LOC388588, PMS2L3, TUBGCP6, MALL, TUBGCP5, DGCR6, LIMS3-LOC440895, DNAJC5, LIMS3, SCO2, CPT1B, CARS, DGCR6L, GNB1L, PLXNB2, FAM21B, HDAC10, LOC440895, GYG2, LRRC47, HERC2P2, WASH5P, FAM116B, SAPS2, CD81	269	1472	15839	1.48003	0.995754	0.305196	19.346
CGAP_SAGE_QUARTILE	1924:muscle_rhabdomyosarcoma_3rd	29	7.07317	0.015735	D2HGDH, DTYMK, NAP1L4, LOC285074, GOLGA8E, USP18, ISG15, MTG1, GOLGA8F, GOLGA8G, FAM156A, CNTNAP3, FAM156B, LOC642826, RGPD6, RGPD5, RGPD8, STK25, GYG2, TNFRSF14, GOLGA9P, TNNI2, PRAMEF13, WASH5P, C1ORF86, TNNT3, KLHL17, SBF1, SAPS2, RPS17, ATG4B, PCMTD2,	269	1078	15839	1.584	0.995927	0.291047	19.4779
CGAP_EST_QUARTILE	8616:muscle_neoplasia_3rd	6	1.46341	0.0182406	DGCR6L, STK25, RPS17, PGM5P2, DTYMK, COMT	268	92	16152	3.93056	1	0.957614	28.1418
UNIGENE_EST_QUARTILE	retinoblastoma_disease_3rd	61	14.878	0.0184442	ZNF488, LOC100093631, DTYMK, PWWP2B, CAD, C22ORF29, RGP1, NAP1L4, DGCR14, PMS2L3, CHRNA7, KIAA0562, GTF2IP1, SYNRG, STK25, GNB1L, SOCS7, MTMR15, ARHGAP23, SMN2, SMN1, NOC2L, PANK4, CBWD3, SBF1, RPS17, HES4, SAPS2, MYEOV2, PRDM2, CBWD6, MRPL45, CBWD5, C1OR	292	2841	17877	1.31453	0.757038	0.183004	17.7906
CGAP_EST_QUARTILE	23910:pooled tissue_normal_3rd	8	1.95122	0.0188096	WASH5P, FAM116B, LMF2, CLDN5, HDAC10, TNFRSF14, C20ORF201, WASH3P, SCO2	268	163	16152	2.95797	1	0.95401	28.8858
CGAP_EST_QUARTILE	20255:colon_neoplasia_3rd	5	1.21951	0.0225039	PLXNB2, LOC115110, DNAJC5, CAD, MUC5B	268	65	16152	4.63605	1	0.969706	33.5421
CGAP_EST_QUARTILE	21530:cerebrum_normal_3rd	6	1.46341	0.023281	PRKCZ, SRCIN1, PLXNB2, SAMD11, HERC2, HERC2P2	268	98	16152	3.68992	1	0.967872	34.4842
CGAP_SAGE_QUARTILE	430:brain_null_3rd	42	10.2439	0.0233775	GAL3ST3, PRKCZ, CALY, LMF2, CLDN5, ECHS1, MYT1, NAP1L4, GOLGA8E, TCF20, DGCR2, ZNF512B, GP1BB, BOK, GOLGA8F, GOLGA8G, DNAJC5, SCG5, AGRN, TCEA2, SCO2, RGPD6, RGPD5, SPRN, RGPD8, ZDHHC8, PLXNB2, RTN4R, HDAC10, LRRC27, MAPK11, TM2D3, TUBGCP2, SHANK3, HERC2P	269	1772	15839	1.3956	0.999728	0.382972	27.6107
CGAP_EST_QUARTILE	31154:testi_normal_3rd	8	1.95122	0.0237233	WASH5P, UPF3A, POTEH, ARSF, STK25, RIMBP3, LRRC27, WASH3P, LOC26080	268	171	16152	2.81959	1	0.964467	35.0148
GNF_U133A_QUARTILE	Cardiac Myocytes_3rd	115	28.0488	0.0240567	IGF2AS, GDF2, TRMT2A, DTYMK, HIRA, NCRNA00115, TSSC4, CDC16, SLC22A18AS, GTF2IRD2B, GTF2H2D, GTF2H2C, APOA1, ISG15, MTG1, GOLGA8F, GOLGA8G, CHRNA7, ADAM8, KIAA0562, CARS, GNB1L, STK25, STAG3L1, TNFRSF14, CYP2E1, HERC2P2, GTF2H2B, ASCL2, SAPS2, RPS17, PCMT	190	6903	13036	1.14301	0.846647	0.234984	22.6566
CGAP_EST_QUARTILE	23382:colon_normal_3rd	6	1.46341	0.0242	MUC2, HNF1B, CARS, SLC22A18, ZDHHC8, HERC2	268	99	16152	3.65265	1	0.961241	35.5821
CGAP_EST_QUARTILE	31435:uncharacterized tissue_neoplasia_3rd	14	3.41463	0.0256843	THAP4, DTYMK, TH, RGS19, ZNF511, DGCR14, C22ORF25, MRPL23, MAPK12, ATG4B, TXNRD2, CHRNA7, TSSK2, SLC25A1	268	427	16152	1.97602	1	0.9632	37.3186
CGAP_EST_QUARTILE	16626:mammary gland_normal_3rd	4	0.97561	0.0263511	LOC100093631, GTF2IP1, ATG4B, CYFIP1	268	39	16152	6.1814	1	0.961146	38.0843
CGAP_EST_QUARTILE	23414:colon_neoplasia_3rd	6	1.46341	0.0270962	LOC100093631, GTF2IP1, TUBGCP5, GNB1L, C22ORF29, HERC2P2	268	102	16152	3.54522	1	0.959539	38.9294
CGAP_EST_QUARTILE	151:prostate_normal_3rd	4	0.97561	0.0281488	MRPL23, PAOX, ARSD, CLDN5	268	40	16152	6.02687	1	0.959464	40.1046
CGAP_SAGE_QUARTILE	586:lung_well differentiated adenocarcinoma with lymphoplasmatic infiltration_3rd	44	10.7317	0.0287665	ANKRD20A2, C1ORF93, D2HGDH, LOC100093631, THAP4, LMF2, ZNF658, RER1, NCRNA00116, TSSC4, LOC643837, NAP1L4, KIAA0495, TUBGCP6, ZNF512B, FAM156A, FAM154B, SLC25A1, AGRN, FAM156B, PRAMEF7, LOC642826, KIAA0562, GTF2IP1, STK25, OPRL1, RIMBP3, PLXNB2, FAM21B, O	269	1902	15839	1.36213	0.99996	0.430324	32.8803
PIR_TISSUE_SPECIFICITY	Expressed at high level in the testis. Expressed at low level in thyroid. Not detected in tonsil, colon, lung, spleen, prostate, kidney, striated and smooth muscles. Detected in rhabdomyosarcoma and fibrosarcoma cell lines. Not detected in mesenchymal and	2	0.487805	0.030475	SSX8, SSX2B, SSX2	94	2	6057	64.4362	0.934356	0.934356	28.4824
CGAP_SAGE_QUARTILE	5:colon_adenocarcinoma_3rd	38	9.26829	0.0307092	PRKCZ, C1ORF93, LOC100093631, SLC22A18, THAP4, LMF2, TSSC4, CAD, DHRSX, DGCR14, LOC285074, MALL, ISG15, LIMS3-LOC440895, SLC25A1, AGRN, LOC642826, LIMS3, PHLDA2, NPHP1, GTF2IP1, STK25, UFD1L, SAMD11, LOC440895, MAPK11, GOLGA9P, PANK4, ZBED1, MRPL23, HES4,	269	1599	15839	1.3993	0.99998	0.43427	34.691
CGAP_SAGE_QUARTILE	657:mammary gland_primary ductal in situ breast carcinoma, intermediate grade_3rd	31	7.56098	0.0311277	MRPL40, D2HGDH, C1ORF93, THAP4, CHKB, PWWP2B, NCRNA00116, RGP1, CDC16, TCF20, MTG1, BOK, DGCR6, AGRN, TCEA2, SCO2, RGPD6, RGPD5, CPT1B, RGPD8, DGCR6L, STK25, WDR8, ARHGEF16, HDAC10, TNFRSF14, SMN2, SMN1, PRPF6, C1ORF86, WASH5P, KLHL17, ATG4B, ARSA, WASH3P	269	1244	15839	1.46729	0.999983	0.422271	35.0752
CGAP_SAGE_QUARTILE	1367:bone__3rd	34	8.29268	0.0320071	PRKCZ, LMF2, DTYMK, PWWP2B, TSSC4, CAD, NAP1L4, C22ORF25, TUBGCP6, ISG15, GP1BB, SOX18, SLC25A1, LOC642826, UFD1L, WDR8, PLXNB2, SAMD11, NIPA1, TUBGCP2, SHANK3, PANK4, CDKN1C, WASH5P, MRPL23, FAM116B, PRAMEF14, MAPK12, SAPS2, RPS17, ARSA, NCRNA00152, UCKL	269	1399	15839	1.43099	0.999987	0.415809	35.8755
UNIGENE_EST_QUARTILE	ovary_normal_3rd	79	19.2683	0.0320379	LOC100093631, ARSE, DTYMK, TSSC4, CDC16, RGP1, PMS2L2, H19, USP18, APOA1, ISG15, MTG1, SOX18, SLC25A1, RANBP1, KCNQ1, KIAA0562, GTF2IP1, STK25, MMEL1, ZDHHC8, PLXNB2, RIMBP3, ARHGEF16, HDAC10, TNFRSF14, CYP2E1, ARHGAP23, PRPF6, WASH5P, C1ORF86, SBF1, KLHL	292	3950	17877	1.22445	0.915815	0.26607	29.0116
CGAP_EST_QUARTILE	21850:placenta_normal_3rd	6	1.46341	0.0323962	AP2A2, SAPS2, FAM156A, RER1, FAM156B, TCEA2, SHANK3	268	107	16152	3.37955	1	0.971572	44.6338
CGAP_EST_QUARTILE	28166:uncharacterized tissue_uncharacterized histology_3rd	2	0.487805	0.0327887	TSSK2, DGCR14	268	2	16152	60.2687	1	0.969054	45.0355
CGAP_EST_QUARTILE	28193:uncharacterized tissue_uncharacterized histology_3rd	2	0.487805	0.0327887	GNB1L, C22ORF29	268	2	16152	60.2687	1	0.969054	45.0355
GNF_U133A_QUARTILE	Lung_3rd	52	12.6829	0.0328225	MRPL40, GDF2, ARSD, ARSE, SLC22A18, TOLLIP, INS-IGF2, DGCR11, TSSC4, DGCR14, ART1, APOA1, MALL, MTG1, DGCR9, DGCR6, SLC25A1, KIAA0562, OCA2, WBSCR16, PLXNB2, ARHGEF16, TNFRSF14, CYP2E1, SBF1, KRTAP5-8, CD81, CTSD, TXNRD2, PRODH, SOX1, THAP4, LMF2, NCF1C,	190	2761	13036	1.29219	0.923445	0.274735	29.6795
UNIGENE_EST_QUARTILE	colon_normal_3rd	88	21.4634	0.0331364	LOC100093631, ARSD, HNF1B, SLC22A18, ARSE, FAM25B, GPR123, FAM25C, DTYMK, PWWP2B, SPDYE5, NCRNA00116, SLC22A18AS, DHRSX, PMS2L3, ZNF828, GTF2H2D, APOA1, GTF2H2C, MALL, ISG15, MIOX, FAM154B, SOX18, DNAJC5, SLC25A1, RANBP1, CHRNA7, FAM25G, KCNQ1, KIAA0562,	292	4476	17877	1.20366	0.922775	0.247654	29.8548
GNF_U133A_QUARTILE	PLACENTA_3rd	153	37.3171	0.0334898	MRPL40, IGF2AS, GDF2, SLC22A18, TRMT2A, DTYMK, HIRA, NCRNA00115, TSSC4, SLC22A18AS, CDC16, GTF2IRD2B, GTF2H2D, GTF2H2C, ISG15, MTG1, GOLGA8F, GOLGA8G, CHRNA7, ADAM8, KIAA0562, SSX8, CARS, STK25, GNB1L, PDPN, STAG3L1, SOCS7, LOC728410, TNFRSF14, CYP2E1, HE	190	9712	13036	1.08087	0.927407	0.252807	30.1898
CGAP_EST_QUARTILE	23460:colon_neoplasia_3rd	5	1.21951	0.0341331	CPT1B, AP2A2, CHKB, PRAP1, RANBP1, NAP1L4	268	74	16152	4.07221	1	0.969672	46.391
CGAP_EST_QUARTILE	1769:colon_uncharacterized histology_3rd	10	2.43902	0.0344826	WASH5P, MRPL23, DGCR6L, ISG15, ATG4B, SAMD11, PWWP2B, ZNF511, TSSC4, WASH3P, PHLDA2	268	268	16152	2.24883	1	0.967103	46.7382
CGAP_EST_QUARTILE	7751:stomach_neoplasia_3rd	3	0.731707	0.034995	LSP1, GNB1L, C22ORF29	268	18	16152	10.0448	1	0.965063	47.2434
CGAP_SAGE_QUARTILE	1992:retina_retinal pigment epithelium (RPE) and choroid_3rd	28	6.82927	0.0353388	ING5, GAL3ST3, PRKCZ, ANKRD20A2, C1ORF93, TBC1D3F, SRCIN1, RER1, COMT, MYT1, PLCH2, LIMS3-LOC440895, FAM156A, DNAJC5, FAM156B, LIMS3, SCO2, WBSCR16, UFD1L, SAMD10, SAMD11, LOC440895, PRPF6, NOC2L, PANK4, WASH5P, RPL23AP82, UCKL1, ANKRD20A3, TPRG1L, WASH3P	269	1107	15839	1.48931	0.999996	0.433046	38.8254
CGAP_SAGE_QUARTILE	649:mammary gland_primary grade III. ductal invasive breast carcinoma_3rd	37	9.02439	0.0354351	MRPL40, LOC100093631, D2HGDH, TBC1D3F, CHKB, DTYMK, RER1, ECHS1, CDC16, LOC388588, GREM1, LOC285074, GTF2H2D, GTF2H2C, ISG15, DGCR6, SLC25A1, SOX18, KIAA0562, SCO2, RGPD6, RGPD5, CPT1B, RGPD8, GTF2IP1, CARS, DGCR6L, STK25, FAM21B, ARHGEF16, TNFRSF14, NDUF	269	1565	15839	1.39208	0.999996	0.419758	38.9088
CGAP_EST_QUARTILE	8620:uncharacterized tissue_uncharacterized histology_3rd	7	1.70732	0.0385434	ARSD, SLC22A18, OPRL1, ZDHHC8, PCMTD2, CNTNAP3, TXNRD2	268	150	16152	2.81254	1	0.972275	50.6194
CGAP_EST_QUARTILE	23807:cerebrum_normal_3rd	3	0.731707	0.0386935	SRCIN1, GNB1L, C22ORF29	268	19	16152	9.5161	1	0.969517	50.7576
UNIGENE_EST_QUARTILE	uterine tumor_disease_3rd	83	20.2439	0.0388706	HNF1B, SRCIN1, FAM25B, LOC728323, FAM25C, PWWP2B, NCRNA00116, RGP1, KLHDC7B, PMS2L2, GTF2H2D, GTF2H2C, ISG15, BOK, MTG1, LIMS3-LOC440895, SOX18, FAM25G, UFD1L, PLXNB2, FAM21B, HDAC10, HERC2, CYP2E1, MTMR15, SMN2, HERC2P2, SMN1, GTF2H2B, WASH5P, CBWD3, KLH	292	4218	17877	1.20471	0.950862	0.260153	34.111
CGAP_EST_QUARTILE	16556:uncharacterized tissue_uncharacterized histology_3rd	13	3.17073	0.0417798	ARSD, PAOX, FAM21B, ARHGEF16, RER1, LOC440895, SLC22A18AS, TUBGCP2, PANK4, WASH5P, BOK, PLCH2, LIMS3-LOC440895, WASH3P, LIMS3	268	412	16152	1.90168	1	0.97437	53.5198
CGAP_EST_QUARTILE	20288:thyroid_neoplasia_3rd	7	1.70732	0.0417888	STK25, PLXNB2, CD81, RTN4R, AGRN, KCNQ1, C22ORF25	268	153	16152	2.75739	1	0.971564	53.5276
CGAP_EST_QUARTILE	21263:kidney_neoplasia_3rd	7	1.70732	0.0417888	HNF1B, PDPN, SAMD11, EFTUD1, NCRNA00152, KIAA0562, PRPF6	268	153	16152	2.75739	1	0.971564	53.5276
CGAP_EST_QUARTILE	26720:eye_normal_3rd	13	3.17073	0.0422979	THAP4, WDR8, SAMD11, COMT, NDUFA10, PANK4, UPF3A, FAM116B, TXNRD2, CYFIP1, UCKL1, MYEOV2, TCEA2	268	413	16152	1.89708	1	0.969932	53.9689
CGAP_EST_QUARTILE	16237:ovary_neoplasia_3rd	4	0.97561	0.0424974	AP2A2, MALL, CD81, C22ORF25	268	47	16152	5.12925	1	0.967484	54.1407
CGAP_EST_QUARTILE	21752:placenta_normal_3rd	6	1.46341	0.0434703	PRKCZ, LOC100093631, GTF2IP1, INPP5A, HERC2P2, H19	268	116	16152	3.11734	1	0.967089	54.97
CGAP_EST_QUARTILE	39130:vascular_normal_3rd	15	3.65854	0.0457639	C1ORF93, STK25, GNB1L, LMF2, DTYMK, LOC440895, C22ORF29, DGCR2, AP2A2, KLHL17, LIMS3-LOC440895, EFTUD1, SOX18, CHRNA7, LIMS3, LOC80154	268	513	16152	1.76224	1	0.969986	56.8695
CGAP_EST_QUARTILE	19694:prostate_normal_3rd	3	0.731707	0.046509	WASH5P, TCF20, WASH3P, INPP5A	268	21	16152	8.60981	1	0.969052	57.47
CGAP_EST_QUARTILE	17509:thyroid_neoplasia_3rd	5	1.21951	0.0486837	AP2A2, SLC22A18, MTG1, SAPS2, KCNQ1	268	83	16152	3.63064	1	0.971369	59.1781
CGAP_EST_QUARTILE	1600:uncharacterized tissue_uncharacterized histology_3rd	2	0.487805	0.0487791	GPR123, DNAJC5	268	3	16152	40.1791	1	0.969057	59.2516
CGAP_SAGE_QUARTILE	1568:white blood cells_monocyte-depleted mononuclear cells_3rd	27	6.58537	0.0496367	LOC100093631, THAP4, CHKB, LMF2, C11ORF21, TSSC4, NAP1L4, C22ORF25, LOC285074, GOLGA8E, PLCH2, GOLGA8F, GOLGA8G, CPT1B, GTF2IP1, HDAC10, RGS19, NIPA1, TNFRSF14, MTMR15, HERC2P2, C1ORF86, LSP1, WASH5P, ASCL2, KLHL17, RPS17, ARSA, WASH3P, CBWD6	269	1093	15839	1.45452	1	0.521016	50.1129
CGAP_EST_QUARTILE	864:uncharacterized tissue_uncharacterized histology_3rd	3	0.731707	0.0506147	LOC100093631, GTF2IP1, SOCS7	268	22	16152	8.21845	1	0.970575	60.6404
GNF_U133A_QUARTILE	fetalliver_3rd	53	12.9268	0.0506672	LOC100093631, CLDN5, NAP1L4, PMS2L2, ART1, DGCR5, DGCR8, DGCR9, GUSBP3, OCA2, SYNRG, PDPN, CYP2E1, HERC2, MTMR15, HERC2P2, ARVCF, SBF1, ATG4B, SAPS2, PCMTD2, PRDM2, NCAPH2, LOC349196, PRKCZ, CALY, TBC1D3F, SERF1A, SERF1B, BRSK2, RER1, GREM1, MYT1, TCF20,	190	2901	13036	1.25348	0.981752	0.329927	42.2234
CGAP_EST_QUARTILE	23913:uncharacterized tissue_normal_3rd	8	1.95122	0.0509514	WDR8, LMF2, ARSA, HDAC10, TSSC4, TNFRSF14, NCRNA00176, C22ORF25	268	202	16152	2.38688	1	0.968862	60.8902
CGAP_SAGE_QUARTILE	22:prostate_adenocarcinoma_3rd	44	10.7317	0.0511057	LOC100093631, THAP4, CHKB, DTYMK, PWWP2B, RER1, ECHS1, TSSC4, C22ORF29, DHRSX, DGCR14, KIAA0495, GOLGA8E, USP18, ZNF512B, GOLGA8F, GOLGA8G, RANBP1, DNAJC5, FAM7A1, PRAMEF7, FAM7A3, SCO2, CPT1B, GTF2IP1, PAOX, GNB1L, UFD1L, SAMD11, HERC2, TUBGCP2, PRPF6, P	269	1982	15839	1.30715	1	0.517182	51.1559
GNF_U133A_QUARTILE	Ciliary Ganglion_3rd	58	14.1463	0.0512189	ARSD, LOC100093631, TRMT2A, CLDN5, DGCR14, GTF2IRD2B, DGCR5, DGCR8, DGCR9, KCNQ1, KIAA0562, SSX8, PLXNB2, LOC728410, CYP2E1, PRPF6, LOC653548, TNNT3, ARVCF, SBF1, LOC653544, ATG4B, LOC653543, SAPS2, LOC653545, TXNRD2, ANXA8L2, PRDM2, NCAPH2, PRODH, PRKCZ,	190	3225	13036	1.23393	0.98255	0.307911	42.5767
CGAP_EST_QUARTILE	20517:kidney_neoplasia_3rd	9	2.19512	0.0512608	C1ORF93, DGCR6L, STK25, BOK, ZDHHC8, PLXNB2, ECHS1, AGRN, RABL2B	268	245	16152	2.21395	1	0.96707	61.1184
UNIGENE_EST_QUARTILE	colorectal tumor_disease_3rd	76	18.5366	0.0514842	LOC100093631, HNF1B, ARSD, SLC22A18, ARSE, SRCIN1, HIRA, CAD, SPDYE5, DHRSX, PMS2L3, ZNF828, USP18, GTF2H2D, APOA1, GTF2H2C, MIOX, FAM154B, DNAJC5, SLC25A1, RANBP1, CHRNA7, KCNQ1, KIAA0562, GTF2IP1, TRPM5, WBSCR16, MMEL1, PLXNB2, FAM21B, ARHGEF16, HDAC10,	292	3870	17877	1.2023	0.981995	0.305937	42.6623
CGAP_EST_QUARTILE	31442:uncharacterized tissue_neoplasia_3rd	9	2.19512	0.0531066	DGCR2, ATG4B, RTN4R, HDAC10, MAPK11, SLC25A1, TSSK2, DGCR14, SCO2	268	247	16152	2.19602	1	0.968656	62.4543
CGAP_SAGE_QUARTILE	652:colon__3rd	27	6.58537	0.0536298	MRPL40, THAP4, DTYMK, RER1, TSSC4, NCRNA00116, CAD, MALL, BOK, DGCR6, SOX18, SLC25A1, SCO2, CARS, DGCR6L, WDR8, RTN4R, HERC2, PRPF6, C1ORF86, WASH5P, MRPL23, MAPK12, KLHL17, ATG4B, WASH3P, MRPL45, CBWD6	269	1103	15839	1.44133	1	0.520811	52.9011
CGAP_EST_QUARTILE	11115:head and neck_neoplasia_3rd	3	0.731707	0.0548454	GNB1L, ZDHHC8, C22ORF29	268	23	16152	7.86113	1	0.9699	63.6728
UNIGENE_EST_QUARTILE	embryonic tissue_normal_3rd	77	18.7805	0.0556726	D2HGDH, ARSE, SRCIN1, HIRA, CAD, C22ORF29, CDC16, RGP1, LOC643837, H19, DGCR2, GTF2H2D, APOA1, GTF2H2C, BOK, MTG1, DGCR6, CNTNAP3, FAM154B, ARHGAP11B, ARHGAP11A, LOC100288778, GNB1L, ZDHHC8, FAM21B, GOLGA9P, ARHGAP23, SMN2, SMN1, GTF2H2B, ASCL2, WASH5P, G	292	3944	17877	1.19527	0.987138	0.304266	45.2713
CGAP_EST_QUARTILE	11025:colon_neoplasia_3rd	4	0.97561	0.0571811	LOC151009, HIRA, ZNF828, PMS2L3	268	53	16152	4.54858	1	0.972144	65.2511
UNIGENE_EST_QUARTILE	gastrointestinal tumor_disease_3rd	70	17.0732	0.0590648	ZNF488, LOC100093631, ARSD, D2HGDH, HNF1B, ARSE, HIRA, TSSC4, NCRNA00116, LOC643837, PMS2L2, PMS2L3, GTF2H2D, MALL, GTF2H2C, BOK, LIMS3-LOC440895, CNTNAP3, FAM154B, CARS, GTF2IP1, WBSCR16, LOC100288778, MMEL1, PLXNB2, ARHGEF16, LRRC27, TNFRSF14, MTMR15, S	292	3552	17877	1.20653	0.990215	0.299471	47.3051
CGAP_EST_QUARTILE	31444:uncharacterized tissue_neoplasia_3rd	9	2.19512	0.0596387	LOC285074, MAPK12, GNB1L, WDR8, ATG4B, MAPK11, TSSC4, C22ORF29, SCO2	268	253	16152	2.14394	1	0.974347	66.8418
UNIGENE_EST_QUARTILE	abdominal cavity_normal_3rd	61	14.878	0.0604625	HNF1B, ARSD, D2HGDH, LOC100093631, SLC22A18, HIRA, DHRSX, LOC643837, DGCR14, DGCR2, ISG15, SLC25A1, RANBP1, ARHGAP11B, ARHGAP11A, GTF2IP1, CARS, WBSCR16, MMEL1, FAM21B, ARHGEF16, SOCS7, LRRC27, NDUFA10, HERC2P2, NOC2L, C1ORF86, TNNT3, KLHL17, HES4, EFTUD1	292	3041	17877	1.22808	0.991261	0.287209	48.123
UNIGENE_EST_QUARTILE	cervix_normal_3rd	66	16.0976	0.0608046	FAM25B, FAM25C, ARSH, DTYMK, PWWP2B, HIRA, SPDYE5, NCRNA00116, TSSC4, RGP1, DHRSX, DGCR14, PMS2L2, PMS2L3, DGCR2, USP18, ISG15, BOK, FAM25G, CARS, WBSCR16, FAM21B, ARHGEF16, HDAC10, LRRC27, ARHGAP23, SMN2, SMN1, NOC2L, KLHL17, SBF1, ATG4B, RPS17, ANXA8L1,	292	3328	17877	1.21415	0.991499	0.272281	48.3214
CGAP_EST_QUARTILE	11165:head and neck_neoplasia_3rd	4	0.97561	0.0625428	LSP1, LOC100093631, GTF2IP1, PRPF6	268	55	16152	4.38318	1	0.976958	68.6327
GNF_U133A_QUARTILE	Thalamus_3rd	37	9.02439	0.0627569	ACR, TBC1D3F, CHKB, CDC16, NAP1L4, DGCR14, PMS2L2, PMS2L3, DGCR5, USP18, SSX2B, GTF2H2D, APOA1, GTF2H2C, C10ORF93, XAGE1B, XAGE1C, MTG1, GOLGA8F, DGCR6, XAGE1D, GOLGA8G, XAGE1E, WHAMML1, RANBP1, TCEA2, XAGE1A, SSX2, FAM75A7, RGPD6, RGPD5, CPT1B, SSX8, RGP	190	1927	13036	1.31738	0.993198	0.340241	49.531
CGAP_EST_QUARTILE	985:synovium_neoplasia_3rd	11	2.68293	0.0629887	ING5, WASH5P, SSX8, TUBGCP6, THAP4, MTG1, LMF2, HDAC10, TPRG1L, WASH3P, TUBGCP2, PRPF6	268	347	16152	1.91053	1	0.975856	68.8995
CGAP_EST_QUARTILE	6089:mammary gland_neoplasia_3rd	2	0.487805	0.0645061	GNB1L, C22ORF29	268	4	16152	30.1343	1	0.976319	69.7913
CGAP_EST_QUARTILE	21217:thyroid_normal_3rd	6	1.46341	0.0647184	LOC100093631, GTF2IP1, BRSK2, FAM156A, NCRNA00152, FAM156B, PRPF6	268	130	16152	2.78163	1	0.974902	69.9142
CGAP_EST_QUARTILE	8572:thyroid_normal_3rd	6	1.46341	0.0647184	RPS17, ZDHHC8, NCRNA00152, TCEA2, OTOS, CLTCL1	268	130	16152	2.78163	1	0.974902	69.9142
CGAP_EST_QUARTILE	19403:prostate_neoplasia_3rd	4	0.97561	0.0653081	RGPD6, RGPD5, RGPD8, GP1BB, RPS17, CLTCL1	268	56	16152	4.3049	1	0.97403	70.2529
CGAP_EST_QUARTILE	24308:cerebrum_normal_3rd	10	2.43902	0.0672921	PAOX, CALY, ATG4B, OPRL1, BOK, ZDHHC8, HDAC10, ZNF511, KNDC1, LOC80154	268	305	16152	1.97602	1	0.975208	71.3662
CGAP_SAGE_QUARTILE	176:mammary gland_breast carcinoma cell line_3rd	37	9.02439	0.0673321	PRKCZ, SLC22A18, CHKB, PWWP2B, SYT8, ECHS1, NCRNA00116, MYT1, LOC388588, NAP1L4, DGCR2, ZNF512B, DGCR6, NKX6-2, MIOX, LIMS3-LOC440895, CNTNAP3, RANBP1, PRAMEF7, LIMS3, PHLDA2, SCO2, CPT1B, DGCR6L, WDR8, UFD1L, ZDHHC8, LOC440895, HERC2, TNNI2, WASH5P, KLHL	269	1651	15839	1.31956	1	0.59174	61.4084
CGAP_EST_QUARTILE	33566:peripheral nervous system_normal_3rd	4	0.97561	0.0681289	RGPD6, RGPD5, RGPD8, D2HGDH, MTMR15, HERC2P2	268	57	16152	4.22938	1	0.974726	71.8239
CGAP_EST_QUARTILE	21144:head and neck_neoplasia_3rd	3	0.731707	0.0682348	HERC2, HERC2P2, H19	268	26	16152	6.95408	1	0.973198	71.8813
CGAP_EST_QUARTILE	24309:ovary_normal_3rd	10	2.43902	0.0684309	PAOX, C1ORF93, HES4, LMF2, CLDN5, RGS19, TXNRD2, TM2D3, TSSC4, TNFRSF14	268	306	16152	1.96956	1	0.971773	71.9874
GNF_U133A_QUARTILE	Testis Seminiferous Tubule_3rd	45	10.9756	0.0684769	HNF1B, TOLLIP, DGCR11, CDC16, PMS2L2, PMS2L3, USP18, MALL, APOA1, DGCR8, MTG1, DGCR6, GOLGA8F, GOLGA8G, RANBP1, ARHGAP11B, ARHGAP11A, KIAA0562, SSX8, STAG3L1, SOCS7, ARVCF, SAPS2, ATG4B, EFTUD1, NCAPH2, ACR, TBC1D3F, CHKB, KIAA0495, TCF20, SSX2B, TUBGCP5,	190	2446	13036	1.26225	0.995755	0.343051	52.6877
GNF_U133A_QUARTILE	Hypothalamus_3rd	54	13.1707	0.0686314	SLC22A18, INS-IGF2, CLDN5, TSSC4, DGCR14, PMS2L2, PDCD1, ART1, APOA1, MALL, ISG15, DGCR6, SLC25A1, KCNQ1, OCA2, KIAA0562, PLXNB2, TNFRSF14, CYP2E1, NDUFA10, PANK4, TNNT3, CD81, CTSD, NCAPH2, THAP4, CHKB, NCF1C, BRSK2, C11ORF21, ECHS1, COMT, MYT1, KIAA0495	190	3024	13036	1.22519	0.995809	0.323654	52.7704
CGAP_EST_QUARTILE	1688:ovary_neoplasia_3rd	12	2.92683	0.0691534	MRPL23, ISG15, ATG4B, UFD1L, RER1, TXNRD2, SLC25A1, COMT, RGP1, TUBGCP2, NAP1L4, PMS2L3	268	400	16152	1.80806	1	0.971142	72.3748
CGAP_EST_QUARTILE	23747:uncharacterized tissue_neoplasia_3rd	7	1.70732	0.0707938	LSP1, AP2A2, WDR8, SAPS2, RER1, TNFRSF14, COMT	268	175	16152	2.41075	1	0.971903	73.2359
CGAP_SAGE_QUARTILE	6:colon_adenocarcinoma_3rd	30	7.31707	0.0717372	PRKCZ, GAL3ST3, D2HGDH, C1ORF93, LOC100093631, SRCIN1, THAP4, LMF2, PWWP2B, TSSC4, RGP1, DHRSX, C22ORF25, USP18, LOC642826, SCO2, GTF2IP1, ZDHHC8, RIMBP3, PLXNB2, MAPK11, GOLGA9P, TUBGCP2, PRPF6, ZBED1, PRAMEF14, KLHL17, EFTUD1, NCRNA00152, CYFIP1	269	1292	15839	1.36721	1	0.602488	63.825
CGAP_EST_QUARTILE	13650:cervix_neoplasia_3rd	10	2.43902	0.0722684	ATG4B, RPS17, FAM21B, RTN4R, FAM156A, NCRNA00152, TSSK2, CAD, FAM156B, DGCR14, PHLDA2	268	309	16152	1.95044	1	0.972389	73.9882
CGAP_EST_QUARTILE	23878:kidney_neoplasia_3rd	7	1.70732	0.0723119	DGCR2, CARS, ARSE, STK25, TNFRSF14, AGRN, SHANK3	268	176	16152	2.39705	1	0.970808	74.01
CGAP_EST_QUARTILE	21797:placenta_normal_3rd	3	0.731707	0.0729141	KIAA0495, ARHGAP23, H19	268	27	16152	6.69652	1	0.970039	74.3112
CGAP_SAGE_QUARTILE	654:colon__3rd	23	5.60976	0.0738145	MRPL40, DGCR6L, WDR8, DTYMK, PWWP2B, RTN4R, TSSC4, CAD, NCRNA00116, HERC2, C1ORF86, MRPL23, MALL, MAPK12, ISG15, KLHL17, BOK, HES4, ATG4B, DGCR6, FAM156A, SLC25A1, FAM156B, SCO2	269	935	15839	1.44841	1	0.600493	64.9153
CGAP_SAGE_QUARTILE	163:retina_normal peripheral retina_3rd	32	7.80488	0.0752065	MRPL40, ANKRD20A2, C1ORF174, PRKCZ, TBC1D3F, FAM138A, RER1, COMT, MYT1, DGCR6, LIMS3-LOC440895, DNAJC5, SCG5, LIMS3, RGPD6, RGPD5, RGPD8, CARS, DGCR6L, WBSCR16, FAM21B, RTN4R, LOC440895, TM2D3, PRPF6, NOC2L, WASH5P, RPL23AP82, SBF1, SAPS2, PCMTD2, MAPK8IP	269	1403	15839	1.34297	1	0.59519	65.6287
UNIGENE_EST_QUARTILE	ovarian tumor_disease_3rd	75	18.2927	0.075263	FAM25B, GPR123, FAM25C, DTYMK, TSSC4, RGP1, H19, PMS2L3, USP18, APOA1, ISG15, MTG1, SOX18, SLC25A1, RANBP1, DNAJC5, FAM25G, KCNQ1, KIAA0562, MMEL1, ZDHHC8, PLXNB2, RIMBP3, ARHGEF16, TNFRSF14, CYP2E1, ARHGAP23, PRPF6, WASH5P, C1ORF86, SBF1, HES5, ATG4B, SA	292	3893	17877	1.17947	0.997386	0.310417	56.1055
CGAP_EST_QUARTILE	32326:eye_normal_3rd	11	2.68293	0.0752847	RGPD6, GAL3ST3, RGPD5, RGPD8, GNB1L, ZDHHC8, ECHS1, C22ORF29, CDKN1C, C1ORF86, MRPL23, SLC25A1, ODF3B	268	359	16152	1.84667	1	0.971839	75.4653
CGAP_SAGE_QUARTILE	129:pancreas_primary adenocarcinoma_3rd	35	8.53659	0.0766547	ANKRD20A2, C1ORF93, SLC22A18, THAP4, LMF2, SYT8, GREM1, C22ORF25, TUBGCP6, MALL, ISG15, SLC25A1, PRAP1, AGRN, LOC642826, NPHP1, UFD1L, ZDHHC8, PLXNB2, RTN4R, GYG2, TNFRSF14, LRRC47, GOLGA9P, PRAMEF13, MRPL23, PRAMEF14, KLHL17, SBF1, SAPS2, PCMTD2, ARSA, N	269	1564	15839	1.31767	1	0.590455	66.3567
CGAP_SAGE_QUARTILE	427:colon_cell line derived from colorectal carcinoma_3rd	29	7.07317	0.0768759	MRPL40, D2HGDH, DTYMK, ECHS1, RER1, NCRNA00116, TSSC4, CAD, MALL, C10ORF93, ISG15, BOK, DGCR6, MIOX, SCO2, DGCR6L, STK25, WDR8, RTN4R, HERC2, SMN2, SMN1, C1ORF86, MRPL23, MAPK12, KLHL17, HES4, PCMTD2, TPRG1L, MRPL45	269	1249	15839	1.36713	1	0.579961	66.4666
CGAP_EST_QUARTILE	23909:brain_normal_3rd	7	1.70732	0.0770403	PAOX, HES4, LMF2, CLDN5, TSSC4, TNFRSF14, KGFLP1	268	179	16152	2.35687	1	0.972683	76.2881
GNF_U133A_QUARTILE	BM-CD71+EarlyErythroid_3rd	154	37.561	0.0773663	MRPL40, IGF2AS, GDF2, DTYMK, HIRA, NCRNA00115, TSSC4, SLC22A18AS, CDC16, GTF2IRD2B, GTF2H2D, GTF2H2C, APOA1, MTG1, GOLGA8F, GOLGA8G, CHRNA7, ADAM8, KIAA0562, SSX8, CARS, STK25, GNB1L, PDPN, PLXNB2, STAG3L1, SOCS7, LOC728410, CYP2E1, HERC2P2, FARP2, GTF2H2	190	9956	13036	1.06127	0.997971	0.33857	57.2399
UNIGENE_EST_QUARTILE	salivary gland_normal_3rd	48	11.7073	0.0773889	MRPL40, DTYMK, TSSC4, DHRSX, DGCR14, NAP1L4, PMS2L2, PMS2L3, GTF2H2D, GTF2H2C, ISG15, MTG1, SLC25A1, KIAA0562, SSX8, STK25, HDAC10, LRRC27, SOCS7, TNFRSF14, ARHGAP23, PRPF6, GTF2H2B, NOC2L, CBWD3, KLHL17, SBF1, SAPS2, RPS17, ATG4B, TXNRD2, MRPL45, CBWD5,	292	2350	17877	1.2505	0.997805	0.30239	57.1559
CGAP_EST_QUARTILE	11096:kidney_uncharacterized histology_3rd	3	0.731707	0.0776934	ASCL2, ZNF511, PRPF6	268	28	16152	6.45736	1	0.97204	76.5875
CGAP_EST_QUARTILE	20518:eye_normal_3rd	5	1.21951	0.079381	STK25, ZDHHC8, SLC25A1, AGRN, LRRC47	268	98	16152	3.07493	1	0.972769	77.3448
CGAP_EST_QUARTILE	16128:colon_neoplasia_3rd	4	0.97561	0.0799502	C1ORF86, AP2A2, SLC22A18, AGRN	268	61	16152	3.95204	1	0.972039	77.5949
CGAP_EST_QUARTILE	27857:uncharacterized tissue_uncharacterized histology_3rd	2	0.487805	0.0799741	GNB1L, C22ORF29	268	5	16152	24.1075	1	0.970584	77.6054
CGAP_EST_QUARTILE	21603:brain_neoplasia_3rd	5	1.21951	0.0817044	MAPK12, SRCIN1, DNAJC5, AGRN, INPP5A	268	99	16152	3.04387	1	0.9714	78.3495
CGAP_EST_QUARTILE	10958:colon_neoplasia_3rd	3	0.731707	0.0825683	TCF20, MALL, AGRN	268	29	16152	6.23469	1	0.971073	78.7122
CGAP_SAGE_QUARTILE	143:prostate_prostate carcinoma_3rd	46	11.2195	0.0856764	SLC22A18, DTYMK, TSSC4, NAP1L4, LOC285074, MALL, ISG15, DGCR6, LIMS3-LOC440895, DNAJC5, RANBP1, KIAA0562, LOC100288778, STK25, WBSCR16, GOLGA9P, PRPF6, WASH5P, C1ORF86, KLHL17, SBF1, SAPS2, NCRNA00152, TXNRD2, PRKCZ, C1ORF93, ECHS1, RER1, C10ORF93, TCEA2,	269	2173	15839	1.24645	1	0.610094	70.5793
CGAP_EST_QUARTILE	32576:muscle_normal_3rd	8	1.95122	0.0863412	TNNT3, DGCR6L, MAPK12, CLDN5, MYEOV2, NCRNA00116, C1ORF170, TNNI2	268	229	16152	2.10546	1	0.974289	80.2302
CGAP_SAGE_QUARTILE	405:lymph node_null_3rd	39	9.5122	0.0880821	ACR, ANKRD20A2, ANTXRL, TBC1D3F, LOC728323, LOC388588, SPANXN5, GOLGA8E, GOLGA6L1, SSX2B, GTF2H2D, USP18, GTF2H2C, MTG1, GOLGA8F, DGCR6, GOLGA8G, LIMS3-LOC440895, WHAMML1, SSX7, TCEA2, SSX2, LIMS3, SPDYE8P, FAM75A7, RGPD6, RGPD5, SSX8, RGPD8, CARS, DGCR6L	269	1799	15839	1.27647	1	0.609777	71.6192
CGAP_EST_QUARTILE	26744:stomach_neoplasia_3rd	9	2.19512	0.0881601	DGCR2, C1ORF93, CARS, SAPS2, BOK, ARHGEF16, LRRC27, TNFRSF14, MTMR15	268	276	16152	1.96528	1	0.975037	80.925
PIR_TISSUE_SPECIFICITY	Restricted to hair root, not detected in any other tissues.	2	0.487805	0.0886954	KRTAP5-4, KRTAP5-11	94	6	6057	21.4787	0.999718	0.983204	63.4327
CGAP_EST_QUARTILE	358:nervou_normal_3rd	5	1.21951	0.0888737	LOC100093631, GTF2IP1, RPS17, CYFIP1, RABL2B	268	102	16152	2.95435	1	0.974559	81.1912
UP_TISSUE	Synovial sarcoma	2	0.487805	0.0891415	SSX8, SSX2B, SSX2	282	6	18201	21.5142	0.999998	0.99848	66.7216
CGAP_EST_QUARTILE	26733:uncharacterized tissue_neoplasia_3rd	6	1.46341	0.0908467	MRPL23, SLC22A18, SAMD10, NIPA1, MUC5B, PMS2L3	268	144	16152	2.51119	1	0.975444	81.9091
CGAP_EST_QUARTILE	27130:colon_neoplasia_3rd	5	1.21951	0.0913289	MUC2, DGCR2, ATG4B, RER1, KCNQ1	268	103	16152	2.92566	1	0.974737	82.0806
CGAP_EST_QUARTILE	20774:thyroid_uncharacterized histology_3rd	3	0.731707	0.0925871	LOC100093631, GTF2IP1, PRDM16	268	31	16152	5.83245	1	0.974857	82.5208
CGAP_EST_QUARTILE	11495:stomach_neoplasia_3rd	4	0.97561	0.0925935	TSSK2, DGCR14, HERC2P2, PRODH	268	65	16152	3.70884	1	0.973648	82.523
CGAP_SAGE_QUARTILE	65:pancreas_normal ductal_3rd	39	9.5122	0.0959166	PRKCZ, C1ORF93, HNF1B, SRCIN1, LMF2, HIRA, ECHS1, TSSC4, CAD, DHRSX, NAP1L4, LOC285074, DGCR2, TUBGCP5, MTG1, NKX6-2, PRAMEF7, LOC642826, KIAA0562, PHLDA2, RGPD6, RGPD5, RGPD8, PAOX, UFD1L, ZDHHC8, FAM21B, CYP2E1, GOLGA9P, TUBGCP2, SHANK3, ZBED1, KLHL17,	269	1813	15839	1.26661	1	0.632008	74.7745

## Sheet: Disease
Category	Term	Count	%	PValue	Genes	List Total	Pop Hits	Pop Total	Fold Enrichment	Bonferroni	Benjamini	FDR
OMIM_DISEASE	Beckwith-Wiedemann syndrome	3	0.731707	0.000685187	CDKN1C, KCNQ1OT1, H19	41	4	3671	67.1524	0.0617551	0.0617551	0.747557
GENETIC_ASSOCIATION_DB_DISEASE	schizophrenia	11	2.68293	0.0170518	DGCR2, UFD1L, ZDHHC8, TH, CLDN5, RTN4R, CHRNA7, CYP2E1, COMT, DGCR14, PRODH	51	288	3028	2.2677	0.998363	0.998363	21.1364
OMIM_DISEASE	Skin/hair/eye pigmentation 1, blue/nonblue eyes	2	0.487805	0.0216766	HERC2, OCA2	41	2	3671	89.5366	0.869724	0.639062	21.3305
OMIM_DISEASE	Skin/hair/eye pigmentation 1, blond/brown hair	2	0.487805	0.0216766	HERC2, OCA2	41	2	3671	89.5366	0.869724	0.639062	21.3305
GENETIC_ASSOCIATION_DB_DISEASE	beta-cell function; insulin resistance	2	0.487805	0.0327578	INS-IGF2, INS, TH, IGF2	51	2	3028	59.3725	0.999996	0.997994	36.861
GENETIC_ASSOCIATION_DB_DISEASE	body mass; triglycerides; blood pressure, arterial	2	0.487805	0.0327578	INS-IGF2, INS, TH, IGF2	51	2	3028	59.3725	0.999996	0.997994	36.861
OMIM_DISEASE	Sarcoma, synovial	2	0.487805	0.0428949	SSX8, SSX2B, SSX2	41	4	3671	44.7683	0.983047	0.743109	38.1192
GENETIC_ASSOCIATION_DB_DISEASE	alcoholism	4	0.97561	0.0482518	TH, ARSA, CYP2E1, COMT	51	50	3028	4.7498	1	0.997864	49.479
GENETIC_ASSOCIATION_DB_DISEASE	schizotypal traits	2	0.487805	0.04874	COMT, PRODH	51	3	3028	39.5817	1	0.990529	49.8355
GENETIC_ASSOCIATION_DB_DISEASE_CLASS	PSYCH	15	3.65854	0.0681172	CALY, UFD1L, INS-IGF2, ZDHHC8, CLDN5, TH, RTN4R, IGF2, CYP2E1, COMT, DGCR14, ARVCF, DGCR2, INS, CTSD, CHRNA7, PRODH	52	557	3049	1.57903	0.698601	0.698601	39.9988
OMIM_DISEASE	A Genome-Wide Association Study Identifies Novel Alleles Associated with Hair Color and Skin Pigmentation	2	0.487805	0.0738834	HERC2, OCA2	41	7	3671	25.5819	0.999206	0.832129	56.8409
