# Supplementary material for: Genome-wide analysis uncovers high frequency, strong differential chromosomal interactions and their associated epigenetic patterns in E2-mediated gene regulation
Source: BMC Genomics. 2013 Jan 31;14:70. doi: 10.1186/1471-2164-14-70 (PMC3599885; doi:10.1186/1471-2164-14-70)
Supplement: Additional file 6 — Comparing 69 genes at interaction hot regions with Fullwood’s results. Contains a comparison between 69 genes at the top 10 chromosomal interaction hot regions and Fullwood’s results. [file 1471-2164-14-70-S6.xls]

## Sheet: Table_S4_figure4_top_10_hot_reg
	gene_ID	chrom	starts	ends	Interaction unit range	Type	Genomic Span	#Interactions in interaction unit	#Inter-ligation PETs	Overlaps with IHM001F	ERa binding sites in anchors	ERa-bound interaction anchors	#Loop Genes	Loop Genes	#Anchor Genes	Anchor Genes	#Enclosed Anchor Genes	Enclosed Anchor Genes	Amplicon?
PTPRG	5793	3	62000001	63000000	chr3:63520164-63541241	Stand-alone duplex	21077	1	173		chr3:63523212-63523213,chr3:63537685-63537731	chr3:63520164-63524920,chr3:63536362-63541241,	0		0		0		Amplicon=Chr3:61632702-64814111
CAPS	8618	3	62000001	63000000	chr3:64212793-64228756	Stand-alone duplex	15963	1	348		chr3:64216724-64216756,chr3:64225299-64225323,chr3:64227364-64227474	chr3:64212793-64218762,chr3:64221962-64228756,	0		0		0		Amplicon=Chr3:61632702-64814111
FEZF2	55079	3	62000001	63000000	chr3:64290403-64309664	Stand-alone duplex	19261	1	450		chr3:64292477-64292479,chr3:64291278-64291299,chr3:64303710-64303720,chr3:64305577-64305634	chr3:64290403-64294761,chr3:64299953-64309664,	0		0		0		Amplicon=Chr3:61632702-64814111
C3orf14	57415	3	62000001	63000000	chr3:64441116-64465165	Stand-alone duplex	24049	1	699		chr3:64452311-64452311,chr3:64450167-64450262,chr3:64462352-64462354	chr3:64441116-64454019,chr3:64459723-64465165,	0		0		0		Amplicon=Chr3:61632702-64814111
ID2B	84099	3	62000001	63000000
ATXN7	6314	3	63000001	64000000
PSMD6	9861	3	63000001	64000000
THOC7	80145	3	63000001	64000000
C3orf49	132200	3	63000001	64000000
SNTN	132203	3	63000001	64000000
SYNPR	132204	3	63000001	64000000
LOC285401	285401	3	63000001	64000000
ADAMTS9	56999	3	64000001	65000000
PRICKLE2	166336	3	64000001	65000000
TRIM37	4591	17	54000001	55000000	chr17:55276449-55293236	Stand-alone duplex	16787	1	602	chr17:41331379-57298129	chr17:55278851-55278853,chr17:55277927-55277928,chr17:55287937-55287954,chr17:55289635-55289648,chr17:55287073-55287082,chr17:55291123-55291311	chr17:55276449-55281905,chr17:55286874-55293236,	0		1	uc002ixv.2_DJ087819	0		Amplicon=Chr17:45362439-67851327
RAD51C	5889	17	54000001	55000000	chr17:55775945-56002633	Complex	226688	2	1404	chr17:41331379-57298129 chr17:55774492-55790312	chr17:55777415-55777429,chr17:55779100-55779105,chr17:55786008-55786015,chr17:55784794-55784830,chr17:55788056-55788061,chr17:55789122-55789262,chr17:56000238-56000239	chr17:55775945-55782136,chr17:55782769-55790451,chr17:55998016-56002633,	5	uc002iyo.1_USP32,uc002iyr.1_AX746718,uc002iys.1_APPBP2,uc010ddl.1_PAT1,uc002iyq.1_C17orf64	0		0		Amplicon=Chr17:45362439-67851327
PPM1E	22843	17	54000001	55000000	chr17:56661826-57273700	Complex	611874	8	16163	chr17:41331379-57298129 chr17:56880738-56952980	chr17:57000940-57000944,chr17:56663390-56663395,chr17:56668097-56668101,chr17:56789034-56789038,chr17:57155525-57155525,chr17:57157089-57157092,chr17:57152468-57152514,chr17:57162020-57162029,chr17:57164419-57164452,chr17:57177509-57177521,chr17:57179138-	chr17:56999053-57003848,chr17:56661826-56666333,chr17:56666412-56669895,chr17:56787225-56790580,chr17:57151973-57159980,chr17:57160278-57165168,chr17:57174236-57179805,chr17:57228473-57235414,chr17:57268626-57273700,	7	uc002izj.1_NACA2,uc002ize.2_TBX2,uc002izf.1_TBX2,uc002izg.1_DKFZp762H2012,uc002izh.1_C17orf82,uc010ddo.1_TBX4,uc002izi.1_TBX4	3	uc002izc.2_BCAS3,uc002izd.2_BCAS3,uc002izl.1_BRIP1	0		Amplicon=Chr17:45362439-67851327
C17orf71	55181	17	54000001	55000000
PRR11	55771	17	54000001	55000000
TEX14	56155	17	54000001	55000000
DHX40	79665	17	54000001	55000000
GDPD1	284161	17	54000001	55000000
SKA2	348235	17	54000001	55000000
YPEL2	388403	17	54000001	55000000
MIR301A	407027	17	54000001	55000000
MIR454	768216	17	54000001	55000000
CA4	762	17	55000001	56000000
CLTC	1213	17	55000001	56000000
RPS6KB1	6198	17	55000001	56000000
APPBP2	10513	17	55000001	56000000
RNFT1	51136	17	55000001	56000000
TUBD1	51174	17	55000001	56000000
PTRH2	51651	17	55000001	56000000
HEATR6	63897	17	55000001	56000000
DHX40	79665	17	55000001	56000000
TMEM49	81671	17	55000001	56000000
USP32	84669	17	55000001	56000000
C17orf64	124773	17	55000001	56000000
MIR21	406991	17	55000001	56000000
LOC645638	645638	17	55000001	56000000
DHX40P	653645	17	55000001	56000000
LOC653653	653653	17	55000001	56000000
SCARNA20	677681	17	55000001	56000000
TBX2	6909	17	56000001	57000000
PPM1D	8493	17	56000001	57000000
TBX4	9496	17	56000001	57000000
BCAS3	54828	17	56000001	57000000
C17orf82	388407	17	56000001	57000000
MED13	9969	17	57000001	58000000
TLK2	11011	17	57000001	58000000
INTS2	57508	17	57000001	58000000
BACH1	83990	17	57000001	58000000
EFCAB3	146779	17	57000001	58000000
METTL2A	339175	17	57000001	58000000
NACA2	342538	17	57000001	58000000
TBC1D3P2	440452	17	57000001	58000000
EYA2	2139	20	45000001	46000000	chr20:45379210-45448618	Complex	69408	4	2811	chr20:45292764-52203323	chr20:45393594-45393626,chr20:45396382-45396488,chr20:45390424-45390477,chr20:45381310-45381315,chr20:45382088-45382124,chr20:45383755-45383814,chr20:45407573-45407576,chr20:45414973-45414988,chr20:45417425-45417446,chr20:45418398-45418427,chr20:45444980-	chr20:45386733-45396771,chr20:45379210-45386054,chr20:45405034-45412717,chr20:45412829-45419151,chr20:45443599-45448618,	0		20	uc010ghr.1_ZMYND8,uc002xss.1_ZMYND8,uc002xst.1_ZMYND8,uc002xsu.1_ZMYND8,uc002xsv.1_ZMYND8,uc002xsw.1_ZMYND8,uc002xsx.1_ZMYND8,uc002xsy.1_ZMYND8,uc002xtg.2_ZMYND8,uc010ghs.1_ZMYND8,uc002xsz.1_ZMYND8,uc002xta.1_ZMYND8,uc002xtb.1_ZMYND8,uc002xtc.1_ZMYND8,uc0	2	uc002xti.1_AK098067,uc002xtj.2_BC047609
NCOA3	8202	20	45000001	46000000	chr20:46049196-48820883	Complex	2771687	25	30480	chr20:45292764-52203323 chr20:47591156-48625407 chr20:48333567-48493365	chr20:46052171-46052174,chr20:46053788-46053996,chr20:46220357-46220360,chr20:46622314-46622315,chr20:46647602-46647612,chr20:46671608-46671701,chr20:46670177-46670304,chr20:46277084-46277124,chr20:46286821-46286847,chr20:46911028-46911033,chr20:46881769-	chr20:46049196-46055031,chr20:46217736-46223303,chr20:46617895-46624972,chr20:46643359-46649754,chr20:46667997-46675641,chr20:46274577-46281688,chr20:46285225-46290353,chr20:46876972-46879326,chr20:46910521-46912675,chr20:46880416-46883370,chr20:46732672-	52	uc002xua.1_STAU1,uc002xub.1_STAU1,uc002xud.1_STAU1,uc002xuc.1_STAU1,uc002xue.1_STAU1,uc002xuf.1_STAU1,uc002xug.1_STAU1,uc002xui.1_ZNFX1,uc002xuq.1_AK055386,uc002xur.1_KCNB1,uc002xus.1_KCNB1,uc002xut.1_PTGIS,uc002xuu.2_B4GALT5,uc010gie.1_SPATA2,uc002xuw.1_	4	uc002xtw.1_PREX1,uc002xtv.1_PREX1,uc002xtx.2_ARFGEF2,uc002xvo.1_PARD6B	2	uc002xtw.1_PREX1,uc002xtv.1_PREX1	Amplicon=Chr20:46139677-63644868
ZMYND8	23613	20	45000001	46000000
SULF2	55959	20	45000001	46000000
LOC100131496	100131496	20	45000001	46000000
ZNF217	7764	20	51000001	52000000	chr20:51699319-51918276	Complex	218957	13	16672	chr20:45292764-52203323	chr20:51824150-51824150,chr20:51704895-51704908,chr20:51706258-51706296,chr20:51702316-51702453,chr20:51711902-51711902,chr20:51713278-51713527,chr20:51775251-51775263,chr20:51776355-51776371,chr20:51836228-51836231,chr20:51837753-51837755,chr20:51902259-	chr20:51820849-51826738,chr20:51699319-51709436,chr20:51709815-51715434,chr20:51770478-51776790,chr20:51833808-51838851,chr20:51899343-51903518,chr20:51909424-51918276,chr20:51725917-51732939,chr20:51800636-51810487,	0		1	uc010gik.1_LOC391257	0		Amplicon=Chr20:46139677-63644868
BCAS1	8537	20	51000001	52000000	chr20:52133338-52201054	Complex	67716	7	17824	chr20:45292764-52203323	chr20:52154264-52154274,chr20:52152215-52152383,chr20:52160468-52160472,chr20:52162139-52162250,chr20:52135188-52135190,chr20:52137189-52137206,chr20:52173785-52173786,chr20:52177259-52177261,chr20:52199224-52199224,chr20:52196717-52196731	chr20:52151186-52156161,chr20:52158822-52163862,chr20:52133338-52139213,chr20:52170453-52175517,chr20:52175630-52180944,chr20:52194791-52201054,	0		3	uc002xws.2_BCAS1,uc002xwt.2_BCAS1,uc010gil.1_BCAS1	0		Amplicon=Chr20:46139677-63644868
TSHZ2	128553	20	51000001	52000000
SUMO1P1	391257	20	51000001	52000000
CYP24A1	1591	20	52000001	53000000
PFDN4	5203	20	52000001	53000000
BCAS1	8537	20	52000001	53000000
DOK5	55816	20	52000001	53000000
