# Supplementary material for: Genome-wide analysis uncovers high frequency, strong differential chromosomal interactions and their associated epigenetic patterns in E2-mediated gene regulation
Source: BMC Genomics. 2013 Jan 31;14:70. doi: 10.1186/1471-2164-14-70 (PMC3599885; doi:10.1186/1471-2164-14-70)
Supplement: Additional file 7 — Strong chromosomal interaction changes. Contains chromosome regions with strong interaction changes under the E2 treated condition (e.g. Zscore > 1 and Relative ratios = 2). [file 1471-2164-14-70-S7.xlsx]

## Sheet: Strong_lost_inter_interactions
CloneID	t1 exp(Zscore)	t0 exp(Zscore)	Relative Ratio
1 1000001 2000000 42 3 vs 5 80000001 81000000 9 0 : 1 1000001 2000000 3 0 vs 5 80000001 81000000 6 0	0	19.9572	-2
1 1000001 2000000 42 3 vs 12 83000001 84000000 8 0 : 1 1000001 2000000 3 0 vs 12 83000001 84000000 4 0	0	19.9572	-2
1 1000001 2000000 42 3 vs 15 51000001 52000000 142 8 : 1 1000001 2000000 3 0 vs 15 51000001 52000000 9 1	0	19.9572	-2
1 3000001 4000000 49 4 vs 2 132000001 133000000 23 0 : 1 3000001 4000000 4 0 vs 2 132000001 133000000 6 1	0	19.9572	-2
1 3000001 4000000 49 4 vs 11 28000001 29000000 8 0 : 1 3000001 4000000 4 0 vs 11 28000001 29000000 3 0	0	19.9572	-2
1 3000001 4000000 49 4 vs 17 38000001 39000000 101 3 : 1 3000001 4000000 4 0 vs 17 38000001 39000000 6 1	0	19.9572	-2
1 4000001 5000000 10 0 vs 20 51000001 52000000 325 158 : 1 4000001 5000000 4 0 vs 20 51000001 52000000 26 102	0	19.9572	-2
1 4000001 5000000 10 0 vs 22 31000001 32000000 69 4 : 1 4000001 5000000 4 0 vs 22 31000001 32000000 5 0	0	19.9572	-2
1 4000001 5000000 10 0 vs 23 113000001 114000000 5 0 : 1 4000001 5000000 4 0 vs 23 113000001 114000000 3 0	0	19.9572	-2
1 5000001 6000000 20 0 vs 5 16000001 17000000 225 6 : 1 5000001 6000000 4 0 vs 5 16000001 17000000 4 0	0	19.9572	-2
1 6000001 7000000 156 11 vs 3 198000001 199000000 120 5 : 1 6000001 7000000 5 0 vs 3 198000001 199000000 7 1	0	19.9572	-2
1 6000001 7000000 156 11 vs 6 57000001 58000000 11 0 : 1 6000001 7000000 5 0 vs 6 57000001 58000000 4 0	0	19.9572	-2
1 6000001 7000000 156 11 vs 7 79000001 80000000 20 0 : 1 6000001 7000000 5 0 vs 7 79000001 80000000 4 0	0	19.9572	-2
1 6000001 7000000 156 11 vs 7 94000001 95000000 31 1 : 1 6000001 7000000 5 0 vs 7 94000001 95000000 5 0	0	19.9572	-2
1 6000001 7000000 156 11 vs 8 95000001 96000000 109 5 : 1 6000001 7000000 5 0 vs 8 95000001 96000000 4 0	0	19.9572	-2
1 6000001 7000000 156 11 vs 20 51000001 52000000 325 158 : 1 6000001 7000000 5 0 vs 20 51000001 52000000 26 102	0	19.9572	-2
1 6000001 7000000 156 11 vs 23 54000001 55000000 47 2 : 1 6000001 7000000 5 0 vs 23 54000001 55000000 4 0	0	19.9572	-2
1 7000001 8000000 218 2 vs 5 56000001 57000000 143 2 : 1 7000001 8000000 4 0 vs 5 56000001 57000000 4 0	0	19.9572	-2
1 7000001 8000000 218 2 vs 8 67000001 68000000 175 6 : 1 7000001 8000000 4 0 vs 8 67000001 68000000 10 1	0	19.9572	-2
1 7000001 8000000 218 2 vs 13 18000001 19000000 30 1 : 1 7000001 8000000 4 0 vs 13 18000001 19000000 3 0	0	19.9572	-2
1 8000001 9000000 81 5 vs 6 74000001 75000000 9 0 : 1 8000001 9000000 4 0 vs 6 74000001 75000000 3 0	0	19.9572	-2
1 8000001 9000000 81 5 vs 12 59000001 60000000 6 0 : 1 8000001 9000000 4 0 vs 12 59000001 60000000 4 0	0	19.9572	-2
1 8000001 9000000 81 5 vs 12 124000001 125000000 213 2 : 1 8000001 9000000 4 0 vs 12 124000001 125000000 12 1	0	19.9572	-2
1 8000001 9000000 81 5 vs 23 54000001 55000000 47 2 : 1 8000001 9000000 4 0 vs 23 54000001 55000000 4 0	0	19.9572	-2
1 9000001 10000000 139 2 vs 2 226000001 227000000 157 6 : 1 9000001 10000000 9 1 vs 2 226000001 227000000 5 1	0	19.9572	-2
1 9000001 10000000 139 2 vs 23 122000001 123000000 51 1 : 1 9000001 10000000 9 1 vs 23 122000001 123000000 4 0	0	19.9572	-2
1 10000001 11000000 196 5 vs 5 103000001 104000000 8 0 : 1 10000001 11000000 4 0 vs 5 103000001 104000000 6 0	0	19.9572	-2
1 10000001 11000000 196 5 vs 9 1000001 2000000 274 3 : 1 10000001 11000000 4 0 vs 9 1000001 2000000 6 0	0	19.9572	-2
1 10000001 11000000 196 5 vs 11 109000001 110000000 26 0 : 1 10000001 11000000 4 0 vs 11 109000001 110000000 4 0	0	19.9572	-2
1 10000001 11000000 196 5 vs 16 33000001 34000000 11 0 : 1 10000001 11000000 4 0 vs 16 33000001 34000000 3 0	0	19.9572	-2
1 11000001 12000000 56 2 vs 2 25000001 26000000 198 2 : 1 11000001 12000000 4 0 vs 2 25000001 26000000 5 0	0	19.9572	-2
1 11000001 12000000 56 2 vs 3 44000001 45000000 7 0 : 1 11000001 12000000 4 0 vs 3 44000001 45000000 5 0	0	19.9572	-2
1 11000001 12000000 56 2 vs 8 13000001 14000000 180 4 : 1 11000001 12000000 4 0 vs 8 13000001 14000000 5 0	0	19.9572	-2
1 11000001 12000000 56 2 vs 17 55000001 56000000 95 35 : 1 11000001 12000000 4 0 vs 17 55000001 56000000 14 38	0	19.9572	-2
1 11000001 12000000 56 2 vs 17 60000001 61000000 139 6 : 1 11000001 12000000 4 0 vs 17 60000001 61000000 5 0	0	19.9572	-2
1 11000001 12000000 56 2 vs 20 52000001 53000000 399 83 : 1 11000001 12000000 4 0 vs 20 52000001 53000000 47 66	0	19.9572	-2
1 12000001 13000000 217 6 vs 6 88000001 89000000 36 1 : 1 12000001 13000000 5 0 vs 6 88000001 89000000 5 0	0	19.9572	-2
1 12000001 13000000 217 6 vs 7 63000001 64000000 233 8 : 1 12000001 13000000 5 0 vs 7 63000001 64000000 6 0	0	19.9572	-2
1 12000001 13000000 217 6 vs 7 77000001 78000000 17 0 : 1 12000001 13000000 5 0 vs 7 77000001 78000000 6 0	0	19.9572	-2
1 12000001 13000000 217 6 vs 8 127000001 128000000 37 3 : 1 12000001 13000000 5 0 vs 8 127000001 128000000 5 0	0	19.9572	-2
1 12000001 13000000 217 6 vs 17 56000001 57000000 110 87 : 1 12000001 13000000 5 0 vs 17 56000001 57000000 15 92	0	19.9572	-2
1 12000001 13000000 217 6 vs 23 99000001 100000000 51 1 : 1 12000001 13000000 5 0 vs 23 99000001 100000000 4 0	0	19.9572	-2
1 13000001 14000000 64 1 vs 2 29000001 30000000 13 0 : 1 13000001 14000000 5 0 vs 2 29000001 30000000 5 0	0	19.9572	-2
1 14000001 15000000 13 0 vs 2 152000001 153000000 33 1 : 1 14000001 15000000 6 0 vs 2 152000001 153000000 3 0	0	19.9572	-2
1 14000001 15000000 13 0 vs 7 85000001 86000000 9 0 : 1 14000001 15000000 6 0 vs 7 85000001 86000000 4 0	0	19.9572	-2
1 14000001 15000000 13 0 vs 8 107000001 108000000 196 1 : 1 14000001 15000000 6 0 vs 8 107000001 108000000 8 1	0	19.9572	-2
1 14000001 15000000 13 0 vs 20 45000001 46000000 244 94 : 1 14000001 15000000 6 0 vs 20 45000001 46000000 15 90	0	19.9572	-2
1 15000001 16000000 225 10 vs 5 113000001 114000000 13 0 : 1 15000001 16000000 5 0 vs 5 113000001 114000000 3 0	0	19.9572	-2
1 16000001 17000000 146 2 vs 2 82000001 83000000 5 0 : 1 16000001 17000000 6 1 vs 2 82000001 83000000 6 0	0	19.9572	-2
1 16000001 17000000 146 2 vs 7 147000001 148000000 9 0 : 1 16000001 17000000 6 1 vs 7 147000001 148000000 5 0	0	19.9572	-2
1 16000001 17000000 146 2 vs 8 101000001 102000000 100 9 : 1 16000001 17000000 6 1 vs 8 101000001 102000000 5 1	0	19.9572	-2
1 16000001 17000000 146 2 vs 12 72000001 73000000 28 0 : 1 16000001 17000000 6 1 vs 12 72000001 73000000 4 0	0	19.9572	-2
1 17000001 18000000 262 10 vs 7 105000001 106000000 282 19 : 1 17000001 18000000 11 1 vs 7 105000001 106000000 7 4	0	19.9572	-2
1 18000001 19000000 143 5 vs 2 220000001 221000000 118 3 : 1 18000001 19000000 4 0 vs 2 220000001 221000000 4 0	0	19.9572	-2
1 18000001 19000000 143 5 vs 12 1000001 2000000 103 5 : 1 18000001 19000000 4 0 vs 12 1000001 2000000 5 0	0	19.9572	-2
1 19000001 20000000 248 7 vs 3 180000001 181000000 10 0 : 1 19000001 20000000 8 1 vs 3 180000001 181000000 3 0	0	19.9572	-2
1 19000001 20000000 248 7 vs 3 182000001 183000000 26 0 : 1 19000001 20000000 8 1 vs 3 182000001 183000000 3 0	0	19.9572	-2
1 20000001 21000000 97 1 vs 3 63000001 64000000 64 12 : 1 20000001 21000000 4 0 vs 3 63000001 64000000 16 5	0	19.9572	-2
1 20000001 21000000 97 1 vs 3 181000001 182000000 14 0 : 1 20000001 21000000 4 0 vs 3 181000001 182000000 8 1	0	19.9572	-2
1 20000001 21000000 97 1 vs 7 83000001 84000000 60 1 : 1 20000001 21000000 4 0 vs 7 83000001 84000000 4 0	0	19.9572	-2
1 20000001 21000000 97 1 vs 7 100000001 101000000 49 6 : 1 20000001 21000000 4 0 vs 7 100000001 101000000 8 1	0	19.9572	-2
1 20000001 21000000 97 1 vs 14 90000001 91000000 257 10 : 1 20000001 21000000 4 0 vs 14 90000001 91000000 10 2	0	19.9572	-2
1 21000001 22000000 220 5 vs 2 77000001 78000000 14 0 : 1 21000001 22000000 3 0 vs 2 77000001 78000000 3 0	0	19.9572	-2
1 21000001 22000000 220 5 vs 3 181000001 182000000 14 0 : 1 21000001 22000000 3 0 vs 3 181000001 182000000 8 1	0	19.9572	-2
1 21000001 22000000 220 5 vs 5 125000001 126000000 11 0 : 1 21000001 22000000 3 0 vs 5 125000001 126000000 4 0	0	19.9572	-2
1 21000001 22000000 220 5 vs 7 147000001 148000000 9 0 : 1 21000001 22000000 3 0 vs 7 147000001 148000000 5 0	0	19.9572	-2
1 21000001 22000000 220 5 vs 10 117000001 118000000 105 4 : 1 21000001 22000000 3 0 vs 10 117000001 118000000 14 1	0	19.9572	-2
1 21000001 22000000 220 5 vs 11 30000001 31000000 202 2 : 1 21000001 22000000 3 0 vs 11 30000001 31000000 14 1	0	19.9572	-2
1 21000001 22000000 220 5 vs 13 81000001 82000000 237 2 : 1 21000001 22000000 3 0 vs 13 81000001 82000000 14 1	0	19.9572	-2
1 21000001 22000000 220 5 vs 14 87000001 88000000 7 0 : 1 21000001 22000000 3 0 vs 14 87000001 88000000 4 0	0	19.9572	-2
1 21000001 22000000 220 5 vs 17 58000001 59000000 222 7 : 1 21000001 22000000 3 0 vs 17 58000001 59000000 6 0	0	19.9572	-2
1 21000001 22000000 220 5 vs 20 36000001 37000000 148 6 : 1 21000001 22000000 3 0 vs 20 36000001 37000000 5 0	0	19.9572	-2
1 22000001 23000000 288 5 vs 3 14000001 15000000 287 14 : 1 22000001 23000000 4 0 vs 3 14000001 15000000 5 0	0	19.9572	-2
1 22000001 23000000 288 5 vs 3 63000001 64000000 64 12 : 1 22000001 23000000 4 0 vs 3 63000001 64000000 16 5	0	19.9572	-2
1 22000001 23000000 288 5 vs 6 123000001 124000000 12 0 : 1 22000001 23000000 4 0 vs 6 123000001 124000000 3 0	0	19.9572	-2
1 22000001 23000000 288 5 vs 17 55000001 56000000 95 35 : 1 22000001 23000000 4 0 vs 17 55000001 56000000 14 38	0	19.9572	-2
1 22000001 23000000 288 5 vs 17 57000001 58000000 169 12 : 1 22000001 23000000 4 0 vs 17 57000001 58000000 10 9	0	19.9572	-2
1 22000001 23000000 288 5 vs 22 41000001 42000000 207 4 : 1 22000001 23000000 4 0 vs 22 41000001 42000000 21 1	0	19.9572	-2
1 23000001 24000000 42 1 vs 6 145000001 146000000 5 0 : 1 23000001 24000000 5 0 vs 6 145000001 146000000 3 0	0	19.9572	-2
1 23000001 24000000 42 1 vs 16 69000001 70000000 108 3 : 1 23000001 24000000 5 0 vs 16 69000001 70000000 6 0	0	19.9572	-2
1 23000001 24000000 42 1 vs 17 55000001 56000000 95 35 : 1 23000001 24000000 5 0 vs 17 55000001 56000000 14 38	0	19.9572	-2
1 23000001 24000000 42 1 vs 20 55000001 56000000 283 95 : 1 23000001 24000000 5 0 vs 20 55000001 56000000 13 79	0	19.9572	-2
1 23000001 24000000 42 1 vs 22 28000001 29000000 299 12 : 1 23000001 24000000 5 0 vs 22 28000001 29000000 13 1	0	19.9572	-2
1 24000001 25000000 161 4 vs 12 61000001 62000000 135 1 : 1 24000001 25000000 6 0 vs 12 61000001 62000000 5 0	0	19.9572	-2
1 25000001 26000000 74 2 vs 5 137000001 138000000 153 5 : 1 25000001 26000000 6 0 vs 5 137000001 138000000 7 0	0	19.9572	-2
1 25000001 26000000 74 2 vs 12 37000001 38000000 8 0 : 1 25000001 26000000 6 0 vs 12 37000001 38000000 5 0	0	19.9572	-2
1 25000001 26000000 74 2 vs 12 99000001 100000000 15 0 : 1 25000001 26000000 6 0 vs 12 99000001 100000000 4 0	0	19.9572	-2
1 26000001 27000000 27 1 vs 2 40000001 41000000 10 0 : 1 26000001 27000000 4 0 vs 2 40000001 41000000 3 0	0	19.9572	-2
1 26000001 27000000 27 1 vs 2 55000001 56000000 36 1 : 1 26000001 27000000 4 0 vs 2 55000001 56000000 3 0	0	19.9572	-2
1 26000001 27000000 27 1 vs 2 242000001 243000000 26 1 : 1 26000001 27000000 4 0 vs 2 242000001 243000000 4 0	0	19.9572	-2
1 26000001 27000000 27 1 vs 3 23000001 24000000 16 0 : 1 26000001 27000000 4 0 vs 3 23000001 24000000 4 0	0	19.9572	-2
1 26000001 27000000 27 1 vs 8 80000001 81000000 19 0 : 1 26000001 27000000 4 0 vs 8 80000001 81000000 4 0	0	19.9572	-2
1 26000001 27000000 27 1 vs 12 19000001 20000000 6 0 : 1 26000001 27000000 4 0 vs 12 19000001 20000000 3 0	0	19.9572	-2
1 26000001 27000000 27 1 vs 15 69000001 70000000 248 6 : 1 26000001 27000000 4 0 vs 15 69000001 70000000 14 1	0	19.9572	-2
1 26000001 27000000 27 1 vs 17 54000001 55000000 308 19 : 1 26000001 27000000 4 0 vs 17 54000001 55000000 114 6	0	19.9572	-2
1 26000001 27000000 27 1 vs 20 51000001 52000000 325 158 : 1 26000001 27000000 4 0 vs 20 51000001 52000000 26 102	0	19.9572	-2
1 27000001 28000000 103 5 vs 2 9000001 10000000 84 4 : 1 27000001 28000000 5 0 vs 2 9000001 10000000 5 0	0	19.9572	-2
1 27000001 28000000 103 5 vs 3 63000001 64000000 64 12 : 1 27000001 28000000 5 0 vs 3 63000001 64000000 16 5	0	19.9572	-2
1 27000001 28000000 103 5 vs 3 101000001 102000000 83 3 : 1 27000001 28000000 5 0 vs 3 101000001 102000000 9 1	0	19.9572	-2
1 27000001 28000000 103 5 vs 7 96000001 97000000 19 0 : 1 27000001 28000000 5 0 vs 7 96000001 97000000 4 0	0	19.9572	-2
1 27000001 28000000 103 5 vs 9 15000001 16000000 7 0 : 1 27000001 28000000 5 0 vs 9 15000001 16000000 3 0	0	19.9572	-2
1 27000001 28000000 103 5 vs 15 95000001 96000000 11 0 : 1 27000001 28000000 5 0 vs 15 95000001 96000000 4 0	0	19.9572	-2
1 28000001 29000000 18 0 vs 3 64000001 65000000 105 22 : 1 28000001 29000000 5 0 vs 3 64000001 65000000 8 21	0	19.9572	-2
1 28000001 29000000 18 0 vs 7 61000001 62000000 12 0 : 1 28000001 29000000 5 0 vs 7 61000001 62000000 2 0	0	19.9572	-2
1 28000001 29000000 18 0 vs 7 69000001 70000000 14 0 : 1 28000001 29000000 5 0 vs 7 69000001 70000000 3 0	0	19.9572	-2
1 28000001 29000000 18 0 vs 13 40000001 41000000 79 3 : 1 28000001 29000000 5 0 vs 13 40000001 41000000 4 0	0	19.9572	-2
1 28000001 29000000 18 0 vs 13 65000001 66000000 6 0 : 1 28000001 29000000 5 0 vs 13 65000001 66000000 3 0	0	19.9572	-2
1 28000001 29000000 18 0 vs 15 88000001 89000000 271 7 : 1 28000001 29000000 5 0 vs 15 88000001 89000000 4 0	0	19.9572	-2
1 28000001 29000000 18 0 vs 20 51000001 52000000 325 158 : 1 28000001 29000000 5 0 vs 20 51000001 52000000 26 102	0	19.9572	-2
1 29000001 30000000 19 0 vs 2 68000001 69000000 14 0 : 1 29000001 30000000 3 0 vs 2 68000001 69000000 5 0	0	19.9572	-2
1 29000001 30000000 19 0 vs 3 133000001 134000000 8 0 : 1 29000001 30000000 3 0 vs 3 133000001 134000000 4 0	0	19.9572	-2
1 29000001 30000000 19 0 vs 3 171000001 172000000 131 6 : 1 29000001 30000000 3 0 vs 3 171000001 172000000 11 1	0	19.9572	-2
1 29000001 30000000 19 0 vs 5 98000001 99000000 9 0 : 1 29000001 30000000 3 0 vs 5 98000001 99000000 3 0	0	19.9572	-2
1 29000001 30000000 19 0 vs 8 133000001 134000000 18 0 : 1 29000001 30000000 3 0 vs 8 133000001 134000000 4 0	0	19.9572	-2
1 29000001 30000000 19 0 vs 9 127000001 128000000 73 3 : 1 29000001 30000000 3 0 vs 9 127000001 128000000 5 0	0	19.9572	-2
1 29000001 30000000 19 0 vs 14 39000001 40000000 8 0 : 1 29000001 30000000 3 0 vs 14 39000001 40000000 5 0	0	19.9572	-2
1 29000001 30000000 19 0 vs 16 80000001 81000000 197 10 : 1 29000001 30000000 3 0 vs 16 80000001 81000000 5 2	0	19.9572	-2
1 29000001 30000000 19 0 vs 20 52000001 53000000 399 83 : 1 29000001 30000000 3 0 vs 20 52000001 53000000 47 66	0	19.9572	-2
1 30000001 31000000 183 5 vs 4 181000001 182000000 13 0 : 1 30000001 31000000 4 0 vs 4 181000001 182000000 4 0	0	19.9572	-2
1 31000001 32000000 170 6 vs 3 170000001 171000000 141 4 : 1 31000001 32000000 4 0 vs 3 170000001 171000000 5 0	0	19.9572	-2
1 31000001 32000000 170 6 vs 5 12000001 13000000 27 0 : 1 31000001 32000000 4 0 vs 5 12000001 13000000 3 0	0	19.9572	-2
1 31000001 32000000 170 6 vs 10 78000001 79000000 114 7 : 1 31000001 32000000 4 0 vs 10 78000001 79000000 6 0	0	19.9572	-2
1 32000001 33000000 170 4 vs 2 57000001 58000000 16 0 : 1 32000001 33000000 4 0 vs 2 57000001 58000000 3 0	0	19.9572	-2
1 32000001 33000000 170 4 vs 2 201000001 202000000 60 2 : 1 32000001 33000000 4 0 vs 2 201000001 202000000 4 0	0	19.9572	-2
1 32000001 33000000 170 4 vs 3 63000001 64000000 64 12 : 1 32000001 33000000 4 0 vs 3 63000001 64000000 16 5	0	19.9572	-2
1 32000001 33000000 170 4 vs 3 78000001 79000000 9 0 : 1 32000001 33000000 4 0 vs 3 78000001 79000000 3 0	0	19.9572	-2
1 32000001 33000000 170 4 vs 4 39000001 40000000 57 2 : 1 32000001 33000000 4 0 vs 4 39000001 40000000 7 0	0	19.9572	-2
1 32000001 33000000 170 4 vs 5 102000001 103000000 123 3 : 1 32000001 33000000 4 0 vs 5 102000001 103000000 3 0	0	19.9572	-2
1 32000001 33000000 170 4 vs 7 77000001 78000000 17 0 : 1 32000001 33000000 4 0 vs 7 77000001 78000000 6 0	0	19.9572	-2
1 32000001 33000000 170 4 vs 7 100000001 101000000 49 6 : 1 32000001 33000000 4 0 vs 7 100000001 101000000 8 1	0	19.9572	-2
1 32000001 33000000 170 4 vs 7 101000001 102000000 327 13 : 1 32000001 33000000 4 0 vs 7 101000001 102000000 15 2	0	19.9572	-2
1 32000001 33000000 170 4 vs 8 13000001 14000000 180 4 : 1 32000001 33000000 4 0 vs 8 13000001 14000000 5 0	0	19.9572	-2
1 32000001 33000000 170 4 vs 11 78000001 79000000 273 4 : 1 32000001 33000000 4 0 vs 11 78000001 79000000 5 0	0	19.9572	-2
1 32000001 33000000 170 4 vs 12 120000001 121000000 304 9 : 1 32000001 33000000 4 0 vs 12 120000001 121000000 16 1	0	19.9572	-2
1 32000001 33000000 170 4 vs 21 1 1000000 0 0 : 1 32000001 33000000 4 0 vs 21 1 1000000 0 0	0	19.9572	-2
1 33000001 34000000 146 3 vs 3 109000001 110000000 259 6 : 1 33000001 34000000 4 0 vs 3 109000001 110000000 5 0	0	19.9572	-2
1 33000001 34000000 146 3 vs 3 158000001 159000000 266 3 : 1 33000001 34000000 4 0 vs 3 158000001 159000000 12 1	0	19.9572	-2
1 33000001 34000000 146 3 vs 8 103000001 104000000 245 5 : 1 33000001 34000000 4 0 vs 8 103000001 104000000 24 1	0	19.9572	-2
1 33000001 34000000 146 3 vs 14 80000001 81000000 73 1 : 1 33000001 34000000 4 0 vs 14 80000001 81000000 5 0	0	19.9572	-2
1 34000001 35000000 29 1 vs 2 68000001 69000000 14 0 : 1 34000001 35000000 4 0 vs 2 68000001 69000000 5 0	0	19.9572	-2
1 34000001 35000000 29 1 vs 3 124000001 125000000 126 4 : 1 34000001 35000000 4 0 vs 3 124000001 125000000 5 0	0	19.9572	-2
1 34000001 35000000 29 1 vs 17 54000001 55000000 308 19 : 1 34000001 35000000 4 0 vs 17 54000001 55000000 114 6	0	19.9572	-2
1 34000001 35000000 29 1 vs 17 55000001 56000000 95 35 : 1 34000001 35000000 4 0 vs 17 55000001 56000000 14 38	0	19.9572	-2
1 34000001 35000000 29 1 vs 19 13000001 14000000 74 2 : 1 34000001 35000000 4 0 vs 19 13000001 14000000 5 0	0	19.9572	-2
1 34000001 35000000 29 1 vs 20 45000001 46000000 244 94 : 1 34000001 35000000 4 0 vs 20 45000001 46000000 15 90	0	19.9572	-2
1 35000001 36000000 53 2 vs 2 144000001 145000000 7 0 : 1 35000001 36000000 3 0 vs 2 144000001 145000000 5 0	0	19.9572	-2
1 35000001 36000000 53 2 vs 8 126000001 127000000 20 0 : 1 35000001 36000000 3 0 vs 8 126000001 127000000 7 2	0	19.9572	-2
1 35000001 36000000 53 2 vs 9 128000001 129000000 107 5 : 1 35000001 36000000 3 0 vs 9 128000001 129000000 18 1	0	19.9572	-2
1 35000001 36000000 53 2 vs 14 76000001 77000000 203 12 : 1 35000001 36000000 3 0 vs 14 76000001 77000000 10 2	0	19.9572	-2
1 35000001 36000000 53 2 vs 16 80000001 81000000 197 10 : 1 35000001 36000000 3 0 vs 16 80000001 81000000 5 2	0	19.9572	-2
1 35000001 36000000 53 2 vs 17 54000001 55000000 308 19 : 1 35000001 36000000 3 0 vs 17 54000001 55000000 114 6	0	19.9572	-2
1 35000001 36000000 53 2 vs 18 2000001 3000000 46 2 : 1 35000001 36000000 3 0 vs 18 2000001 3000000 5 0	0	19.9572	-2
1 36000001 37000000 37 1 vs 3 197000001 198000000 280 5 : 1 36000001 37000000 5 0 vs 3 197000001 198000000 6 0	0	19.9572	-2
1 36000001 37000000 37 1 vs 5 24000001 25000000 6 0 : 1 36000001 37000000 5 0 vs 5 24000001 25000000 3 0	0	19.9572	-2
1 36000001 37000000 37 1 vs 7 6000001 7000000 16 0 : 1 36000001 37000000 5 0 vs 7 6000001 7000000 6 0	0	19.9572	-2
1 36000001 37000000 37 1 vs 8 95000001 96000000 109 5 : 1 36000001 37000000 5 0 vs 8 95000001 96000000 4 0	0	19.9572	-2
1 36000001 37000000 37 1 vs 11 79000001 80000000 26 1 : 1 36000001 37000000 5 0 vs 11 79000001 80000000 4 0	0	19.9572	-2
1 37000001 38000000 68 2 vs 5 126000001 127000000 27 0 : 1 37000001 38000000 6 0 vs 5 126000001 127000000 6 0	0	19.9572	-2
1 37000001 38000000 68 2 vs 5 155000001 156000000 7 0 : 1 37000001 38000000 6 0 vs 5 155000001 156000000 5 0	0	19.9572	-2
1 37000001 38000000 68 2 vs 11 61000001 62000000 99 2 : 1 37000001 38000000 6 0 vs 11 61000001 62000000 5 0	0	19.9572	-2
1 37000001 38000000 68 2 vs 17 53000001 54000000 270 5 : 1 37000001 38000000 6 0 vs 17 53000001 54000000 12 2	0	19.9572	-2
1 38000001 39000000 231 4 vs 4 76000001 77000000 42 2 : 1 38000001 39000000 4 0 vs 4 76000001 77000000 5 0	0	19.9572	-2
1 38000001 39000000 231 4 vs 12 53000001 54000000 42 1 : 1 38000001 39000000 4 0 vs 12 53000001 54000000 4 0	0	19.9572	-2
1 38000001 39000000 231 4 vs 20 45000001 46000000 244 94 : 1 38000001 39000000 4 0 vs 20 45000001 46000000 15 90	0	19.9572	-2
1 39000001 40000000 52 1 vs 3 173000001 174000000 48 2 : 1 39000001 40000000 4 0 vs 3 173000001 174000000 4 0	0	19.9572	-2
1 39000001 40000000 52 1 vs 3 194000001 195000000 191 5 : 1 39000001 40000000 4 0 vs 3 194000001 195000000 7 1	0	19.9572	-2
1 39000001 40000000 52 1 vs 17 53000001 54000000 270 5 : 1 39000001 40000000 4 0 vs 17 53000001 54000000 12 2	0	19.9572	-2
1 39000001 40000000 52 1 vs 20 49000001 50000000 243 4 : 1 39000001 40000000 4 0 vs 20 49000001 50000000 9 3	0	19.9572	-2
1 40000001 41000000 74 2 vs 2 171000001 172000000 12 0 : 1 40000001 41000000 4 0 vs 2 171000001 172000000 4 0	0	19.9572	-2
1 40000001 41000000 74 2 vs 5 38000001 39000000 60 2 : 1 40000001 41000000 4 0 vs 5 38000001 39000000 6 0	0	19.9572	-2
1 40000001 41000000 74 2 vs 6 74000001 75000000 9 0 : 1 40000001 41000000 4 0 vs 6 74000001 75000000 3 0	0	19.9572	-2
1 40000001 41000000 74 2 vs 7 104000001 105000000 251 4 : 1 40000001 41000000 4 0 vs 7 104000001 105000000 7 1	0	19.9572	-2
1 40000001 41000000 74 2 vs 8 128000001 129000000 346 16 : 1 40000001 41000000 4 0 vs 8 128000001 129000000 39 4	0	19.9572	-2
1 40000001 41000000 74 2 vs 9 129000001 130000000 332 16 : 1 40000001 41000000 4 0 vs 9 129000001 130000000 11 2	0	19.9572	-2
1 40000001 41000000 74 2 vs 11 85000001 86000000 74 2 : 1 40000001 41000000 4 0 vs 11 85000001 86000000 5 0	0	19.9572	-2
1 40000001 41000000 74 2 vs 11 121000001 122000000 50 1 : 1 40000001 41000000 4 0 vs 11 121000001 122000000 4 0	0	19.9572	-2
1 40000001 41000000 74 2 vs 14 69000001 70000000 93 2 : 1 40000001 41000000 4 0 vs 14 69000001 70000000 4 0	0	19.9572	-2
1 40000001 41000000 74 2 vs 20 51000001 52000000 325 158 : 1 40000001 41000000 4 0 vs 20 51000001 52000000 26 102	0	19.9572	-2
1 41000001 42000000 93 7 vs 5 114000001 115000000 21 1 : 1 41000001 42000000 4 0 vs 5 114000001 115000000 5 0	0	19.9572	-2
1 41000001 42000000 93 7 vs 14 63000001 64000000 89 4 : 1 41000001 42000000 4 0 vs 14 63000001 64000000 5 0	0	19.9572	-2
1 41000001 42000000 93 7 vs 20 51000001 52000000 325 158 : 1 41000001 42000000 4 0 vs 20 51000001 52000000 26 102	0	19.9572	-2
1 42000001 43000000 307 9 vs 3 63000001 64000000 64 12 : 1 42000001 43000000 6 1 vs 3 63000001 64000000 16 5	0	19.9572	-2
1 42000001 43000000 307 9 vs 7 81000001 82000000 12 0 : 1 42000001 43000000 6 1 vs 7 81000001 82000000 4 0	0	19.9572	-2
1 42000001 43000000 307 9 vs 12 49000001 50000000 37 2 : 1 42000001 43000000 6 1 vs 12 49000001 50000000 4 0	0	19.9572	-2
1 42000001 43000000 307 9 vs 20 55000001 56000000 283 95 : 1 42000001 43000000 6 1 vs 20 55000001 56000000 13 79	0	19.9572	-2
1 43000001 44000000 156 2 vs 3 172000001 173000000 48 1 : 1 43000001 44000000 22 1 vs 3 172000001 173000000 6 0	0	19.9572	-2
1 43000001 44000000 156 2 vs 4 106000001 107000000 131 2 : 1 43000001 44000000 22 1 vs 4 106000001 107000000 4 0	0	19.9572	-2
1 43000001 44000000 156 2 vs 4 175000001 176000000 75 3 : 1 43000001 44000000 22 1 vs 4 175000001 176000000 12 1	0	19.9572	-2
1 43000001 44000000 156 2 vs 6 55000001 56000000 9 0 : 1 43000001 44000000 22 1 vs 6 55000001 56000000 3 0	0	19.9572	-2
1 43000001 44000000 156 2 vs 7 95000001 96000000 107 1 : 1 43000001 44000000 22 1 vs 7 95000001 96000000 6 0	0	19.9572	-2
1 43000001 44000000 156 2 vs 9 131000001 132000000 288 13 : 1 43000001 44000000 22 1 vs 9 131000001 132000000 5 0	0	19.9572	-2
1 43000001 44000000 156 2 vs 12 67000001 68000000 145 6 : 1 43000001 44000000 22 1 vs 12 67000001 68000000 8 1	0	19.9572	-2
1 43000001 44000000 156 2 vs 17 54000001 55000000 308 19 : 1 43000001 44000000 22 1 vs 17 54000001 55000000 114 6	0	19.9572	-2
1 44000001 45000000 142 2 vs 5 55000001 56000000 52 5 : 1 44000001 45000000 4 0 vs 5 55000001 56000000 4 0	0	19.9572	-2
1 44000001 45000000 142 2 vs 7 89000001 90000000 10 0 : 1 44000001 45000000 4 0 vs 7 89000001 90000000 5 0	0	19.9572	-2
1 44000001 45000000 142 2 vs 7 96000001 97000000 19 0 : 1 44000001 45000000 4 0 vs 7 96000001 97000000 4 0	0	19.9572	-2
1 44000001 45000000 142 2 vs 17 2000001 3000000 69 3 : 1 44000001 45000000 4 0 vs 17 2000001 3000000 5 0	0	19.9572	-2
1 44000001 45000000 142 2 vs 19 32000001 33000000 11 0 : 1 44000001 45000000 4 0 vs 19 32000001 33000000 6 0	0	19.9572	-2
1 44000001 45000000 142 2 vs 23 87000001 88000000 5 0 : 1 44000001 45000000 4 0 vs 23 87000001 88000000 3 0	0	19.9572	-2
1 45000001 46000000 174 3 vs 2 24000001 25000000 82 3 : 1 45000001 46000000 5 1 vs 2 24000001 25000000 4 0	0	19.9572	-2
1 45000001 46000000 174 3 vs 6 120000001 121000000 105 3 : 1 45000001 46000000 5 1 vs 6 120000001 121000000 5 0	0	19.9572	-2
1 45000001 46000000 174 3 vs 10 24000001 25000000 44 1 : 1 45000001 46000000 5 1 vs 10 24000001 25000000 5 0	0	19.9572	-2
1 45000001 46000000 174 3 vs 11 90000001 91000000 5 0 : 1 45000001 46000000 5 1 vs 11 90000001 91000000 3 0	0	19.9572	-2
1 45000001 46000000 174 3 vs 13 64000001 65000000 48 1 : 1 45000001 46000000 5 1 vs 13 64000001 65000000 3 0	0	19.9572	-2
1 45000001 46000000 174 3 vs 20 52000001 53000000 399 83 : 1 45000001 46000000 5 1 vs 20 52000001 53000000 47 66	0	19.9572	-2
1 45000001 46000000 174 3 vs 20 54000001 55000000 196 13 : 1 45000001 46000000 5 1 vs 20 54000001 55000000 5 0	0	19.9572	-2
1 45000001 46000000 174 3 vs 22 15000001 16000000 13 0 : 1 45000001 46000000 5 1 vs 22 15000001 16000000 4 0	0	19.9572	-2
1 46000001 47000000 18 0 vs 2 166000001 167000000 8 0 : 1 46000001 47000000 4 0 vs 2 166000001 167000000 3 0	0	19.9572	-2
1 46000001 47000000 18 0 vs 2 171000001 172000000 12 0 : 1 46000001 47000000 4 0 vs 2 171000001 172000000 4 0	0	19.9572	-2
1 46000001 47000000 18 0 vs 3 137000001 138000000 48 2 : 1 46000001 47000000 4 0 vs 3 137000001 138000000 4 0	0	19.9572	-2
1 46000001 47000000 18 0 vs 5 72000001 73000000 69 1 : 1 46000001 47000000 4 0 vs 5 72000001 73000000 6 0	0	19.9572	-2
1 46000001 47000000 18 0 vs 11 77000001 78000000 250 5 : 1 46000001 47000000 4 0 vs 11 77000001 78000000 15 1	0	19.9572	-2
1 46000001 47000000 18 0 vs 14 65000001 66000000 45 1 : 1 46000001 47000000 4 0 vs 14 65000001 66000000 5 0	0	19.9572	-2
1 46000001 47000000 18 0 vs 23 53000001 54000000 79 1 : 1 46000001 47000000 4 0 vs 23 53000001 54000000 3 0	0	19.9572	-2
1 47000001 48000000 79 1 vs 4 129000001 130000000 41 1 : 1 47000001 48000000 4 0 vs 4 129000001 130000000 5 0	0	19.9572	-2
1 47000001 48000000 79 1 vs 6 148000001 149000000 161 1 : 1 47000001 48000000 4 0 vs 6 148000001 149000000 3 0	0	19.9572	-2
1 47000001 48000000 79 1 vs 8 131000001 132000000 45 2 : 1 47000001 48000000 4 0 vs 8 131000001 132000000 5 0	0	19.9572	-2
1 47000001 48000000 79 1 vs 12 75000001 76000000 14 0 : 1 47000001 48000000 4 0 vs 12 75000001 76000000 5 0	0	19.9572	-2
1 48000001 49000000 167 6 vs 2 81000001 82000000 6 0 : 1 48000001 49000000 3 0 vs 2 81000001 82000000 3 0	0	19.9572	-2
1 48000001 49000000 167 6 vs 2 84000001 85000000 9 0 : 1 48000001 49000000 3 0 vs 2 84000001 85000000 4 0	0	19.9572	-2
1 48000001 49000000 167 6 vs 12 102000001 103000000 214 4 : 1 48000001 49000000 3 0 vs 12 102000001 103000000 13 1	0	19.9572	-2
1 49000001 50000000 7 0 vs 5 128000001 129000000 64 1 : 1 49000001 50000000 4 0 vs 5 128000001 129000000 4 0	0	19.9572	-2
1 49000001 50000000 7 0 vs 7 102000001 103000000 85 2 : 1 49000001 50000000 4 0 vs 7 102000001 103000000 7 1	0	19.9572	-2
1 49000001 50000000 7 0 vs 12 128000001 129000000 36 1 : 1 49000001 50000000 4 0 vs 12 128000001 129000000 4 0	0	19.9572	-2
1 49000001 50000000 7 0 vs 14 47000001 48000000 70 1 : 1 49000001 50000000 4 0 vs 14 47000001 48000000 3 0	0	19.9572	-2
1 49000001 50000000 7 0 vs 18 3000001 4000000 60 3 : 1 49000001 50000000 4 0 vs 18 3000001 4000000 7 3	0	19.9572	-2
1 50000001 51000000 7 0 vs 2 132000001 133000000 23 0 : 1 50000001 51000000 3 0 vs 2 132000001 133000000 6 1	0	19.9572	-2
1 50000001 51000000 7 0 vs 3 102000001 103000000 34 1 : 1 50000001 51000000 3 0 vs 3 102000001 103000000 4 0	0	19.9572	-2
1 50000001 51000000 7 0 vs 5 173000001 174000000 195 8 : 1 50000001 51000000 3 0 vs 5 173000001 174000000 22 1	0	19.9572	-2
1 50000001 51000000 7 0 vs 6 42000001 43000000 246 7 : 1 50000001 51000000 3 0 vs 6 42000001 43000000 5 0	0	19.9572	-2
1 50000001 51000000 7 0 vs 6 44000001 45000000 163 5 : 1 50000001 51000000 3 0 vs 6 44000001 45000000 7 1	0	19.9572	-2
1 50000001 51000000 7 0 vs 7 22000001 23000000 69 1 : 1 50000001 51000000 3 0 vs 7 22000001 23000000 4 0	0	19.9572	-2
1 50000001 51000000 7 0 vs 7 89000001 90000000 10 0 : 1 50000001 51000000 3 0 vs 7 89000001 90000000 5 0	0	19.9572	-2
1 50000001 51000000 7 0 vs 7 111000001 112000000 114 2 : 1 50000001 51000000 3 0 vs 7 111000001 112000000 7 1	0	19.9572	-2
1 50000001 51000000 7 0 vs 9 106000001 107000000 10 0 : 1 50000001 51000000 3 0 vs 9 106000001 107000000 5 0	0	19.9572	-2
1 50000001 51000000 7 0 vs 12 42000001 43000000 20 0 : 1 50000001 51000000 3 0 vs 12 42000001 43000000 3 0	0	19.9572	-2
1 51000001 52000000 197 3 vs 3 100000001 101000000 88 1 : 1 51000001 52000000 4 0 vs 3 100000001 101000000 3 0	0	19.9572	-2
1 51000001 52000000 197 3 vs 7 86000001 87000000 77 1 : 1 51000001 52000000 4 0 vs 7 86000001 87000000 5 2	0	19.9572	-2
1 51000001 52000000 197 3 vs 14 49000001 50000000 216 5 : 1 51000001 52000000 4 0 vs 14 49000001 50000000 7 0	0	19.9572	-2
1 51000001 52000000 197 3 vs 16 14000001 15000000 153 5 : 1 51000001 52000000 4 0 vs 16 14000001 15000000 11 2	0	19.9572	-2
1 51000001 52000000 197 3 vs 17 57000001 58000000 169 12 : 1 51000001 52000000 4 0 vs 17 57000001 58000000 10 9	0	19.9572	-2
1 52000001 53000000 11 0 vs 3 125000001 126000000 93 3 : 1 52000001 53000000 4 0 vs 3 125000001 126000000 4 0	0	19.9572	-2
1 52000001 53000000 11 0 vs 5 170000001 171000000 100 2 : 1 52000001 53000000 4 0 vs 5 170000001 171000000 5 1	0	19.9572	-2
1 52000001 53000000 11 0 vs 7 68000001 69000000 53 1 : 1 52000001 53000000 4 0 vs 7 68000001 69000000 4 0	0	19.9572	-2
1 52000001 53000000 11 0 vs 8 55000001 56000000 23 1 : 1 52000001 53000000 4 0 vs 8 55000001 56000000 4 0	0	19.9572	-2
1 52000001 53000000 11 0 vs 11 68000001 69000000 170 9 : 1 52000001 53000000 4 0 vs 11 68000001 69000000 8 1	0	19.9572	-2
1 52000001 53000000 11 0 vs 12 82000001 83000000 29 1 : 1 52000001 53000000 4 0 vs 12 82000001 83000000 4 0	0	19.9572	-2
1 52000001 53000000 11 0 vs 12 88000001 89000000 196 3 : 1 52000001 53000000 4 0 vs 12 88000001 89000000 22 1	0	19.9572	-2
1 52000001 53000000 11 0 vs 14 38000001 39000000 16 0 : 1 52000001 53000000 4 0 vs 14 38000001 39000000 4 0	0	19.9572	-2
1 52000001 53000000 11 0 vs 14 49000001 50000000 216 5 : 1 52000001 53000000 4 0 vs 14 49000001 50000000 7 0	0	19.9572	-2
1 52000001 53000000 11 0 vs 14 70000001 71000000 13 0 : 1 52000001 53000000 4 0 vs 14 70000001 71000000 4 0	0	19.9572	-2
1 52000001 53000000 11 0 vs 15 48000001 49000000 208 18 : 1 52000001 53000000 4 0 vs 15 48000001 49000000 10 6	0	19.9572	-2
1 52000001 53000000 11 0 vs 16 23000001 24000000 244 7 : 1 52000001 53000000 4 0 vs 16 23000001 24000000 6 0	0	19.9572	-2
1 52000001 53000000 11 0 vs 17 25000001 26000000 37 2 : 1 52000001 53000000 4 0 vs 17 25000001 26000000 3 0	0	19.9572	-2
1 52000001 53000000 11 0 vs 23 99000001 100000000 51 1 : 1 52000001 53000000 4 0 vs 23 99000001 100000000 4 0	0	19.9572	-2
1 53000001 54000000 51 1 vs 2 107000001 108000000 7 0 : 1 53000001 54000000 3 0 vs 2 107000001 108000000 5 0	0	19.9572	-2
1 53000001 54000000 51 1 vs 6 155000001 156000000 24 0 : 1 53000001 54000000 3 0 vs 6 155000001 156000000 4 0	0	19.9572	-2
1 53000001 54000000 51 1 vs 7 144000001 145000000 8 0 : 1 53000001 54000000 3 0 vs 7 144000001 145000000 4 0	0	19.9572	-2
1 53000001 54000000 51 1 vs 10 120000001 121000000 71 2 : 1 53000001 54000000 3 0 vs 10 120000001 121000000 4 0	0	19.9572	-2
1 53000001 54000000 51 1 vs 14 64000001 65000000 257 5 : 1 53000001 54000000 3 0 vs 14 64000001 65000000 6 0	0	19.9572	-2
1 53000001 54000000 51 1 vs 20 51000001 52000000 325 158 : 1 53000001 54000000 3 0 vs 20 51000001 52000000 26 102	0	19.9572	-2
1 54000001 55000000 16 0 vs 3 74000001 75000000 7 0 : 1 54000001 55000000 3 0 vs 3 74000001 75000000 3 0	0	19.9572	-2
1 54000001 55000000 16 0 vs 5 32000001 33000000 71 2 : 1 54000001 55000000 3 0 vs 5 32000001 33000000 4 0	0	19.9572	-2
1 54000001 55000000 16 0 vs 7 104000001 105000000 251 4 : 1 54000001 55000000 3 0 vs 7 104000001 105000000 7 1	0	19.9572	-2
1 54000001 55000000 16 0 vs 7 113000001 114000000 16 0 : 1 54000001 55000000 3 0 vs 7 113000001 114000000 5 0	0	19.9572	-2
1 54000001 55000000 16 0 vs 12 19000001 20000000 6 0 : 1 54000001 55000000 3 0 vs 12 19000001 20000000 3 0	0	19.9572	-2
1 54000001 55000000 16 0 vs 16 45000001 46000000 31 1 : 1 54000001 55000000 3 0 vs 16 45000001 46000000 3 0	0	19.9572	-2
1 54000001 55000000 16 0 vs 17 1000001 2000000 218 2 : 1 54000001 55000000 3 0 vs 17 1000001 2000000 5 0	0	19.9572	-2
1 54000001 55000000 16 0 vs 17 54000001 55000000 308 19 : 1 54000001 55000000 3 0 vs 17 54000001 55000000 114 6	0	19.9572	-2
1 54000001 55000000 16 0 vs 17 56000001 57000000 110 87 : 1 54000001 55000000 3 0 vs 17 56000001 57000000 15 92	0	19.9572	-2
1 54000001 55000000 16 0 vs 23 140000001 141000000 10 0 : 1 54000001 55000000 3 0 vs 23 140000001 141000000 3 0	0	19.9572	-2
1 55000001 56000000 54 1 vs 4 122000001 123000000 12 0 : 1 55000001 56000000 4 0 vs 4 122000001 123000000 3 0	0	19.9572	-2
1 55000001 56000000 54 1 vs 12 60000001 61000000 13 0 : 1 55000001 56000000 4 0 vs 12 60000001 61000000 5 0	0	19.9572	-2
1 55000001 56000000 54 1 vs 14 93000001 94000000 158 6 : 1 55000001 56000000 4 0 vs 14 93000001 94000000 5 0	0	19.9572	-2
1 56000001 57000000 39 2 vs 2 44000001 45000000 97 2 : 1 56000001 57000000 3 0 vs 2 44000001 45000000 5 0	0	19.9572	-2
1 56000001 57000000 39 2 vs 4 151000001 152000000 15 0 : 1 56000001 57000000 3 0 vs 4 151000001 152000000 4 0	0	19.9572	-2
1 56000001 57000000 39 2 vs 7 130000001 131000000 171 6 : 1 56000001 57000000 3 0 vs 7 130000001 131000000 5 0	0	19.9572	-2
1 56000001 57000000 39 2 vs 11 124000001 125000000 105 2 : 1 56000001 57000000 3 0 vs 11 124000001 125000000 5 0	0	19.9572	-2
1 56000001 57000000 39 2 vs 14 31000001 32000000 11 0 : 1 56000001 57000000 3 0 vs 14 31000001 32000000 4 0	0	19.9572	-2
1 56000001 57000000 39 2 vs 14 79000001 80000000 25 0 : 1 56000001 57000000 3 0 vs 14 79000001 80000000 5 0	0	19.9572	-2
1 56000001 57000000 39 2 vs 17 57000001 58000000 169 12 : 1 56000001 57000000 3 0 vs 17 57000001 58000000 10 9	0	19.9572	-2
1 56000001 57000000 39 2 vs 20 45000001 46000000 244 94 : 1 56000001 57000000 3 0 vs 20 45000001 46000000 15 90	0	19.9572	-2
1 56000001 57000000 39 2 vs 23 119000001 120000000 62 1 : 1 56000001 57000000 3 0 vs 23 119000001 120000000 4 0	0	19.9572	-2
1 57000001 58000000 26 0 vs 2 56000001 57000000 7 0 : 1 57000001 58000000 5 0 vs 2 56000001 57000000 4 0	0	19.9572	-2
1 57000001 58000000 26 0 vs 3 62000001 63000000 89 3 : 1 57000001 58000000 5 0 vs 3 62000001 63000000 6 0	0	19.9572	-2
1 57000001 58000000 26 0 vs 3 131000001 132000000 146 1 : 1 57000001 58000000 5 0 vs 3 131000001 132000000 8 1	0	19.9572	-2
1 57000001 58000000 26 0 vs 4 158000001 159000000 85 1 : 1 57000001 58000000 5 0 vs 4 158000001 159000000 3 0	0	19.9572	-2
1 57000001 58000000 26 0 vs 10 5000001 6000000 221 10 : 1 57000001 58000000 5 0 vs 10 5000001 6000000 4 0	0	19.9572	-2
1 57000001 58000000 26 0 vs 15 25000001 26000000 23 0 : 1 57000001 58000000 5 0 vs 15 25000001 26000000 4 0	0	19.9572	-2
1 57000001 58000000 26 0 vs 16 69000001 70000000 108 3 : 1 57000001 58000000 5 0 vs 16 69000001 70000000 6 0	0	19.9572	-2
1 57000001 58000000 26 0 vs 20 21000001 22000000 21 0 : 1 57000001 58000000 5 0 vs 20 21000001 22000000 6 0	0	19.9572	-2
1 57000001 58000000 26 0 vs 21 40000001 41000000 201 10 : 1 57000001 58000000 5 0 vs 21 40000001 41000000 6 0	0	19.9572	-2
1 58000001 59000000 16 0 vs 2 4000001 5000000 13 0 : 1 58000001 59000000 4 0 vs 2 4000001 5000000 4 0	0	19.9572	-2
1 58000001 59000000 16 0 vs 3 196000001 197000000 93 8 : 1 58000001 59000000 4 0 vs 3 196000001 197000000 6 0	0	19.9572	-2
1 58000001 59000000 16 0 vs 6 1000001 2000000 352 6 : 1 58000001 59000000 4 0 vs 6 1000001 2000000 16 1	0	19.9572	-2
1 58000001 59000000 16 0 vs 6 123000001 124000000 12 0 : 1 58000001 59000000 4 0 vs 6 123000001 124000000 3 0	0	19.9572	-2
1 59000001 60000000 8 0 vs 3 63000001 64000000 64 12 : 1 59000001 60000000 4 0 vs 3 63000001 64000000 16 5	0	19.9572	-2
1 59000001 60000000 8 0 vs 7 63000001 64000000 233 8 : 1 59000001 60000000 4 0 vs 7 63000001 64000000 6 0	0	19.9572	-2
1 59000001 60000000 8 0 vs 7 110000001 111000000 138 5 : 1 59000001 60000000 4 0 vs 7 110000001 111000000 5 0	0	19.9572	-2
1 60000001 61000000 17 0 vs 2 14000001 15000000 188 2 : 1 60000001 61000000 4 0 vs 2 14000001 15000000 3 0	0	19.9572	-2
1 60000001 61000000 17 0 vs 7 24000001 25000000 132 1 : 1 60000001 61000000 4 0 vs 7 24000001 25000000 4 0	0	19.9572	-2
1 60000001 61000000 17 0 vs 7 89000001 90000000 10 0 : 1 60000001 61000000 4 0 vs 7 89000001 90000000 5 0	0	19.9572	-2
1 60000001 61000000 17 0 vs 12 100000001 101000000 159 3 : 1 60000001 61000000 4 0 vs 12 100000001 101000000 9 1	0	19.9572	-2
1 60000001 61000000 17 0 vs 12 107000001 108000000 31 2 : 1 60000001 61000000 4 0 vs 12 107000001 108000000 5 0	0	19.9572	-2
1 61000001 62000000 119 2 vs 4 33000001 34000000 10 0 : 1 61000001 62000000 5 0 vs 4 33000001 34000000 3 0	0	19.9572	-2
1 61000001 62000000 119 2 vs 4 149000001 150000000 67 3 : 1 61000001 62000000 5 0 vs 4 149000001 150000000 5 0	0	19.9572	-2
1 61000001 62000000 119 2 vs 5 4000001 5000000 17 0 : 1 61000001 62000000 5 0 vs 5 4000001 5000000 4 0	0	19.9572	-2
1 61000001 62000000 119 2 vs 6 149000001 150000000 90 2 : 1 61000001 62000000 5 0 vs 6 149000001 150000000 5 0	0	19.9572	-2
1 61000001 62000000 119 2 vs 7 93000001 94000000 113 1 : 1 61000001 62000000 5 0 vs 7 93000001 94000000 6 0	0	19.9572	-2
1 61000001 62000000 119 2 vs 7 144000001 145000000 8 0 : 1 61000001 62000000 5 0 vs 7 144000001 145000000 4 0	0	19.9572	-2
1 61000001 62000000 119 2 vs 8 133000001 134000000 18 0 : 1 61000001 62000000 5 0 vs 8 133000001 134000000 4 0	0	19.9572	-2
1 61000001 62000000 119 2 vs 11 56000001 57000000 13 0 : 1 61000001 62000000 5 0 vs 11 56000001 57000000 4 0	0	19.9572	-2
1 61000001 62000000 119 2 vs 12 54000001 55000000 26 2 : 1 61000001 62000000 5 0 vs 12 54000001 55000000 5 0	0	19.9572	-2
1 61000001 62000000 119 2 vs 14 41000001 42000000 29 1 : 1 61000001 62000000 5 0 vs 14 41000001 42000000 4 0	0	19.9572	-2
1 61000001 62000000 119 2 vs 17 56000001 57000000 110 87 : 1 61000001 62000000 5 0 vs 17 56000001 57000000 15 92	0	19.9572	-2
1 62000001 63000000 16 0 vs 3 198000001 199000000 120 5 : 1 62000001 63000000 4 0 vs 3 198000001 199000000 7 1	0	19.9572	-2
1 62000001 63000000 16 0 vs 4 75000001 76000000 45 1 : 1 62000001 63000000 4 0 vs 4 75000001 76000000 4 0	0	19.9572	-2
1 62000001 63000000 16 0 vs 7 153000001 154000000 8 0 : 1 62000001 63000000 4 0 vs 7 153000001 154000000 4 0	0	19.9572	-2
1 62000001 63000000 16 0 vs 8 106000001 107000000 14 0 : 1 62000001 63000000 4 0 vs 8 106000001 107000000 3 0	0	19.9572	-2
1 62000001 63000000 16 0 vs 11 47000001 48000000 80 2 : 1 62000001 63000000 4 0 vs 11 47000001 48000000 20 1	0	19.9572	-2
1 62000001 63000000 16 0 vs 12 63000001 64000000 73 3 : 1 62000001 63000000 4 0 vs 12 63000001 64000000 7 0	0	19.9572	-2
1 62000001 63000000 16 0 vs 14 69000001 70000000 93 2 : 1 62000001 63000000 4 0 vs 14 69000001 70000000 4 0	0	19.9572	-2
1 62000001 63000000 16 0 vs 15 49000001 50000000 86 10 : 1 62000001 63000000 4 0 vs 15 49000001 50000000 7 7	0	19.9572	-2
1 62000001 63000000 16 0 vs 17 57000001 58000000 169 12 : 1 62000001 63000000 4 0 vs 17 57000001 58000000 10 9	0	19.9572	-2
1 63000001 64000000 9 0 vs 2 48000001 49000000 34 1 : 1 63000001 64000000 4 0 vs 2 48000001 49000000 4 0	0	19.9572	-2
1 63000001 64000000 9 0 vs 2 72000001 73000000 55 1 : 1 63000001 64000000 4 0 vs 2 72000001 73000000 4 0	0	19.9572	-2
1 63000001 64000000 9 0 vs 2 95000001 96000000 67 2 : 1 63000001 64000000 4 0 vs 2 95000001 96000000 5 0	0	19.9572	-2
1 63000001 64000000 9 0 vs 3 35000001 36000000 32 1 : 1 63000001 64000000 4 0 vs 3 35000001 36000000 3 0	0	19.9572	-2
1 63000001 64000000 9 0 vs 3 143000001 144000000 8 0 : 1 63000001 64000000 4 0 vs 3 143000001 144000000 5 0	0	19.9572	-2
1 63000001 64000000 9 0 vs 4 120000001 121000000 14 0 : 1 63000001 64000000 4 0 vs 4 120000001 121000000 3 0	0	19.9572	-2
1 63000001 64000000 9 0 vs 6 47000001 48000000 29 1 : 1 63000001 64000000 4 0 vs 6 47000001 48000000 4 0	0	19.9572	-2
1 63000001 64000000 9 0 vs 6 130000001 131000000 6 0 : 1 63000001 64000000 4 0 vs 6 130000001 131000000 4 0	0	19.9572	-2
1 63000001 64000000 9 0 vs 7 61000001 62000000 12 0 : 1 63000001 64000000 4 0 vs 7 61000001 62000000 2 0	0	19.9572	-2
1 63000001 64000000 9 0 vs 7 92000001 93000000 93 1 : 1 63000001 64000000 4 0 vs 7 92000001 93000000 11 1	0	19.9572	-2
1 63000001 64000000 9 0 vs 8 84000001 85000000 8 0 : 1 63000001 64000000 4 0 vs 8 84000001 85000000 4 0	0	19.9572	-2
1 63000001 64000000 9 0 vs 12 70000001 71000000 36 1 : 1 63000001 64000000 4 0 vs 12 70000001 71000000 4 0	0	19.9572	-2
1 63000001 64000000 9 0 vs 14 87000001 88000000 7 0 : 1 63000001 64000000 4 0 vs 14 87000001 88000000 4 0	0	19.9572	-2
1 64000001 65000000 35 1 vs 5 155000001 156000000 7 0 : 1 64000001 65000000 4 0 vs 5 155000001 156000000 5 0	0	19.9572	-2
1 64000001 65000000 35 1 vs 6 168000001 169000000 141 4 : 1 64000001 65000000 4 0 vs 6 168000001 169000000 4 0	0	19.9572	-2
1 64000001 65000000 35 1 vs 8 74000001 75000000 15 0 : 1 64000001 65000000 4 0 vs 8 74000001 75000000 4 0	0	19.9572	-2
1 64000001 65000000 35 1 vs 10 96000001 97000000 155 1 : 1 64000001 65000000 4 0 vs 10 96000001 97000000 4 0	0	19.9572	-2
1 64000001 65000000 35 1 vs 22 35000001 36000000 134 5 : 1 64000001 65000000 4 0 vs 22 35000001 36000000 4 0	0	19.9572	-2
1 65000001 66000000 184 3 vs 5 143000001 144000000 31 1 : 1 65000001 66000000 4 0 vs 5 143000001 144000000 4 0	0	19.9572	-2
1 65000001 66000000 184 3 vs 7 87000001 88000000 38 1 : 1 65000001 66000000 4 0 vs 7 87000001 88000000 4 0	0	19.9572	-2
1 65000001 66000000 184 3 vs 8 136000001 137000000 9 0 : 1 65000001 66000000 4 0 vs 8 136000001 137000000 5 0	0	19.9572	-2
1 65000001 66000000 184 3 vs 14 30000001 31000000 11 0 : 1 65000001 66000000 4 0 vs 14 30000001 31000000 5 0	0	19.9572	-2
1 65000001 66000000 184 3 vs 21 44000001 45000000 197 10 : 1 65000001 66000000 4 0 vs 21 44000001 45000000 5 0	0	19.9572	-2
1 65000001 66000000 184 3 vs 22 28000001 29000000 299 12 : 1 65000001 66000000 4 0 vs 22 28000001 29000000 13 1	0	19.9572	-2
1 66000001 67000000 15 0 vs 2 162000001 163000000 34 1 : 1 66000001 67000000 4 0 vs 2 162000001 163000000 5 0	0	19.9572	-2
1 66000001 67000000 15 0 vs 4 93000001 94000000 18 0 : 1 66000001 67000000 4 0 vs 4 93000001 94000000 4 0	0	19.9572	-2
1 66000001 67000000 15 0 vs 12 114000001 115000000 200 6 : 1 66000001 67000000 4 0 vs 12 114000001 115000000 5 0	0	19.9572	-2
1 66000001 67000000 15 0 vs 14 36000001 37000000 68 2 : 1 66000001 67000000 4 0 vs 14 36000001 37000000 5 0	0	19.9572	-2
1 66000001 67000000 15 0 vs 14 41000001 42000000 29 1 : 1 66000001 67000000 4 0 vs 14 41000001 42000000 4 0	0	19.9572	-2
1 66000001 67000000 15 0 vs 16 78000001 79000000 87 2 : 1 66000001 67000000 4 0 vs 16 78000001 79000000 5 0	0	19.9572	-2
1 66000001 67000000 15 0 vs 21 39000001 40000000 222 7 : 1 66000001 67000000 4 0 vs 21 39000001 40000000 8 2	0	19.9572	-2
1 67000001 68000000 39 1 vs 3 169000001 170000000 58 1 : 1 67000001 68000000 3 0 vs 3 169000001 170000000 4 0	0	19.9572	-2
1 67000001 68000000 39 1 vs 5 30000001 31000000 5 0 : 1 67000001 68000000 3 0 vs 5 30000001 31000000 4 0	0	19.9572	-2
1 67000001 68000000 39 1 vs 11 82000001 83000000 127 4 : 1 67000001 68000000 3 0 vs 11 82000001 83000000 5 0	0	19.9572	-2
1 68000001 69000000 6 0 vs 3 2000001 3000000 7 0 : 1 68000001 69000000 4 0 vs 3 2000001 3000000 3 0	0	19.9572	-2
1 68000001 69000000 6 0 vs 3 108000001 109000000 16 0 : 1 68000001 69000000 4 0 vs 3 108000001 109000000 4 0	0	19.9572	-2
1 68000001 69000000 6 0 vs 9 119000001 120000000 7 0 : 1 68000001 69000000 4 0 vs 9 119000001 120000000 3 0	0	19.9572	-2
1 68000001 69000000 6 0 vs 12 75000001 76000000 14 0 : 1 68000001 69000000 4 0 vs 12 75000001 76000000 5 0	0	19.9572	-2
1 68000001 69000000 6 0 vs 13 50000001 51000000 15 0 : 1 68000001 69000000 4 0 vs 13 50000001 51000000 4 0	0	19.9572	-2
1 69000001 70000000 12 0 vs 6 56000001 57000000 60 2 : 1 69000001 70000000 2 0 vs 6 56000001 57000000 3 0	0	19.9572	-2
1 69000001 70000000 12 0 vs 7 77000001 78000000 17 0 : 1 69000001 70000000 2 0 vs 7 77000001 78000000 6 0	0	19.9572	-2
1 69000001 70000000 12 0 vs 9 83000001 84000000 41 2 : 1 69000001 70000000 2 0 vs 9 83000001 84000000 7 1	0	19.9572	-2
1 69000001 70000000 12 0 vs 11 18000001 19000000 11 0 : 1 69000001 70000000 2 0 vs 11 18000001 19000000 3 0	0	19.9572	-2
1 70000001 71000000 15 0 vs 2 78000001 79000000 6 0 : 1 70000001 71000000 4 0 vs 2 78000001 79000000 3 0	0	19.9572	-2
1 70000001 71000000 15 0 vs 4 16000001 17000000 41 1 : 1 70000001 71000000 4 0 vs 4 16000001 17000000 6 0	0	19.9572	-2
1 70000001 71000000 15 0 vs 7 104000001 105000000 251 4 : 1 70000001 71000000 4 0 vs 7 104000001 105000000 7 1	0	19.9572	-2
1 70000001 71000000 15 0 vs 8 80000001 81000000 19 0 : 1 70000001 71000000 4 0 vs 8 80000001 81000000 4 0	0	19.9572	-2
1 70000001 71000000 15 0 vs 11 16000001 17000000 148 6 : 1 70000001 71000000 4 0 vs 11 16000001 17000000 4 0	0	19.9572	-2
1 70000001 71000000 15 0 vs 14 63000001 64000000 89 4 : 1 70000001 71000000 4 0 vs 14 63000001 64000000 5 0	0	19.9572	-2
1 70000001 71000000 15 0 vs 21 46000001 47476536 74 5 : 1 70000001 71000000 4 0 vs 21 46000001 47476536 4 0	0	19.9572	-2
1 70000001 71000000 15 0 vs 23 4000001 5000000 13 0 : 1 70000001 71000000 4 0 vs 23 4000001 5000000 4 0	0	19.9572	-2
1 71000001 72000000 27 1 vs 2 237000001 238000000 241 17 : 1 71000001 72000000 3 0 vs 2 237000001 238000000 8 1	0	19.9572	-2
1 71000001 72000000 27 1 vs 3 170000001 171000000 141 4 : 1 71000001 72000000 3 0 vs 3 170000001 171000000 5 0	0	19.9572	-2
1 71000001 72000000 27 1 vs 5 13000001 14000000 6 0 : 1 71000001 72000000 3 0 vs 5 13000001 14000000 3 0	0	19.9572	-2
1 71000001 72000000 27 1 vs 7 18000001 19000000 36 1 : 1 71000001 72000000 3 0 vs 7 18000001 19000000 4 0	0	19.9572	-2
1 71000001 72000000 27 1 vs 7 100000001 101000000 49 6 : 1 71000001 72000000 3 0 vs 7 100000001 101000000 8 1	0	19.9572	-2
1 71000001 72000000 27 1 vs 7 106000001 107000000 23 1 : 1 71000001 72000000 3 0 vs 7 106000001 107000000 4 0	0	19.9572	-2
1 71000001 72000000 27 1 vs 7 113000001 114000000 16 0 : 1 71000001 72000000 3 0 vs 7 113000001 114000000 5 0	0	19.9572	-2
1 71000001 72000000 27 1 vs 10 29000001 30000000 285 11 : 1 71000001 72000000 3 0 vs 10 29000001 30000000 5 0	0	19.9572	-2
1 71000001 72000000 27 1 vs 11 20000001 21000000 162 4 : 1 71000001 72000000 3 0 vs 11 20000001 21000000 3 0	0	19.9572	-2
1 71000001 72000000 27 1 vs 18 33000001 34000000 26 1 : 1 71000001 72000000 3 0 vs 18 33000001 34000000 6 0	0	19.9572	-2
1 71000001 72000000 27 1 vs 20 45000001 46000000 244 94 : 1 71000001 72000000 3 0 vs 20 45000001 46000000 15 90	0	19.9572	-2
1 71000001 72000000 27 1 vs 20 52000001 53000000 399 83 : 1 71000001 72000000 3 0 vs 20 52000001 53000000 47 66	0	19.9572	-2
1 72000001 73000000 4 0 vs 3 16000001 17000000 77 3 : 1 72000001 73000000 3 0 vs 3 16000001 17000000 4 0	0	19.9572	-2
1 72000001 73000000 4 0 vs 3 155000001 156000000 176 3 : 1 72000001 73000000 3 0 vs 3 155000001 156000000 5 0	0	19.9572	-2
1 72000001 73000000 4 0 vs 7 104000001 105000000 251 4 : 1 72000001 73000000 3 0 vs 7 104000001 105000000 7 1	0	19.9572	-2
1 72000001 73000000 4 0 vs 7 157000001 158000000 187 4 : 1 72000001 73000000 3 0 vs 7 157000001 158000000 6 0	0	19.9572	-2
1 72000001 73000000 4 0 vs 20 52000001 53000000 399 83 : 1 72000001 73000000 3 0 vs 20 52000001 53000000 47 66	0	19.9572	-2
1 73000001 74000000 6 0 vs 5 146000001 147000000 12 0 : 1 73000001 74000000 3 0 vs 5 146000001 147000000 4 0	0	19.9572	-2
1 73000001 74000000 6 0 vs 6 62000001 63000000 8 0 : 1 73000001 74000000 3 0 vs 6 62000001 63000000 3 0	0	19.9572	-2
1 73000001 74000000 6 0 vs 7 84000001 85000000 44 1 : 1 73000001 74000000 3 0 vs 7 84000001 85000000 6 0	0	19.9572	-2
1 73000001 74000000 6 0 vs 7 91000001 92000000 39 1 : 1 73000001 74000000 3 0 vs 7 91000001 92000000 5 1	0	19.9572	-2
1 73000001 74000000 6 0 vs 8 124000001 125000000 39 4 : 1 73000001 74000000 3 0 vs 8 124000001 125000000 6 1	0	19.9572	-2
1 73000001 74000000 6 0 vs 10 6000001 7000000 103 4 : 1 73000001 74000000 3 0 vs 10 6000001 7000000 4 0	0	19.9572	-2
1 73000001 74000000 6 0 vs 12 39000001 40000000 73 1 : 1 73000001 74000000 3 0 vs 12 39000001 40000000 3 0	0	19.9572	-2
1 73000001 74000000 6 0 vs 14 87000001 88000000 7 0 : 1 73000001 74000000 3 0 vs 14 87000001 88000000 4 0	0	19.9572	-2
1 74000001 75000000 136 1 vs 11 50000001 51000000 7 0 : 1 74000001 75000000 3 0 vs 11 50000001 51000000 2 0	0	19.9572	-2
1 74000001 75000000 136 1 vs 12 13000001 14000000 23 1 : 1 74000001 75000000 3 0 vs 12 13000001 14000000 4 0	0	19.9572	-2
1 74000001 75000000 136 1 vs 14 80000001 81000000 73 1 : 1 74000001 75000000 3 0 vs 14 80000001 81000000 5 0	0	19.9572	-2
1 74000001 75000000 136 1 vs 14 99000001 100000000 342 12 : 1 74000001 75000000 3 0 vs 14 99000001 100000000 31 3	0	19.9572	-2
1 74000001 75000000 136 1 vs 16 22000001 23000000 215 3 : 1 74000001 75000000 3 0 vs 16 22000001 23000000 6 1	0	19.9572	-2
1 74000001 75000000 136 1 vs 22 41000001 42000000 207 4 : 1 74000001 75000000 3 0 vs 22 41000001 42000000 21 1	0	19.9572	-2
1 75000001 76000000 6 0 vs 4 106000001 107000000 131 2 : 1 75000001 76000000 4 0 vs 4 106000001 107000000 4 0	0	19.9572	-2
1 75000001 76000000 6 0 vs 5 102000001 103000000 123 3 : 1 75000001 76000000 4 0 vs 5 102000001 103000000 3 0	0	19.9572	-2
1 75000001 76000000 6 0 vs 6 49000001 50000000 11 0 : 1 75000001 76000000 4 0 vs 6 49000001 50000000 3 0	0	19.9572	-2
1 75000001 76000000 6 0 vs 7 92000001 93000000 93 1 : 1 75000001 76000000 4 0 vs 7 92000001 93000000 11 1	0	19.9572	-2
1 75000001 76000000 6 0 vs 13 60000001 61000000 6 0 : 1 75000001 76000000 4 0 vs 13 60000001 61000000 3 0	0	19.9572	-2
1 75000001 76000000 6 0 vs 15 54000001 55000000 8 0 : 1 75000001 76000000 4 0 vs 15 54000001 55000000 5 0	0	19.9572	-2
1 75000001 76000000 6 0 vs 17 65000001 66000000 8 0 : 1 75000001 76000000 4 0 vs 17 65000001 66000000 3 0	0	19.9572	-2
1 76000001 77000000 7 0 vs 2 83000001 84000000 7 0 : 1 76000001 77000000 4 0 vs 2 83000001 84000000 3 0	0	19.9572	-2
1 76000001 77000000 7 0 vs 3 64000001 65000000 105 22 : 1 76000001 77000000 4 0 vs 3 64000001 65000000 8 21	0	19.9572	-2
1 76000001 77000000 7 0 vs 7 43000001 44000000 127 6 : 1 76000001 77000000 4 0 vs 7 43000001 44000000 5 0	0	19.9572	-2
1 76000001 77000000 7 0 vs 13 47000001 48000000 71 1 : 1 76000001 77000000 4 0 vs 13 47000001 48000000 5 0	0	19.9572	-2
1 77000001 78000000 42 2 vs 2 183000001 184000000 16 0 : 1 77000001 78000000 4 0 vs 2 183000001 184000000 3 0	0	19.9572	-2
1 77000001 78000000 42 2 vs 3 135000001 136000000 211 2 : 1 77000001 78000000 4 0 vs 3 135000001 136000000 6 0	0	19.9572	-2
1 77000001 78000000 42 2 vs 10 6000001 7000000 103 4 : 1 77000001 78000000 4 0 vs 10 6000001 7000000 4 0	0	19.9572	-2
1 77000001 78000000 42 2 vs 13 29000001 30000000 77 5 : 1 77000001 78000000 4 0 vs 13 29000001 30000000 4 0	0	19.9572	-2
1 77000001 78000000 42 2 vs 14 67000001 68000000 280 7 : 1 77000001 78000000 4 0 vs 14 67000001 68000000 37 1	0	19.9572	-2
1 77000001 78000000 42 2 vs 19 24000001 25000000 53 1 : 1 77000001 78000000 4 0 vs 19 24000001 25000000 4 0	0	19.9572	-2
1 78000001 79000000 7 0 vs 3 64000001 65000000 105 22 : 1 78000001 79000000 4 0 vs 3 64000001 65000000 8 21	0	19.9572	-2
1 78000001 79000000 7 0 vs 7 80000001 81000000 61 5 : 1 78000001 79000000 4 0 vs 7 80000001 81000000 5 0	0	19.9572	-2
1 78000001 79000000 7 0 vs 7 106000001 107000000 23 1 : 1 78000001 79000000 4 0 vs 7 106000001 107000000 4 0	0	19.9572	-2
1 78000001 79000000 7 0 vs 7 146000001 147000000 7 0 : 1 78000001 79000000 4 0 vs 7 146000001 147000000 3 0	0	19.9572	-2
1 78000001 79000000 7 0 vs 14 34000001 35000000 45 2 : 1 78000001 79000000 4 0 vs 14 34000001 35000000 4 1	0	19.9572	-2
1 78000001 79000000 7 0 vs 18 44000001 45000000 334 9 : 1 78000001 79000000 4 0 vs 18 44000001 45000000 8 2	0	19.9572	-2
1 78000001 79000000 7 0 vs 20 39000001 40000000 44 5 : 1 78000001 79000000 4 0 vs 20 39000001 40000000 6 1	0	19.9572	-2
1 79000001 80000000 65 2 vs 3 6000001 7000000 6 0 : 1 79000001 80000000 3 0 vs 3 6000001 7000000 4 0	0	19.9572	-2
1 79000001 80000000 65 2 vs 5 180000001 181467294 18 0 : 1 79000001 80000000 3 0 vs 5 180000001 181467294 6 0	0	19.9572	-2
1 79000001 80000000 65 2 vs 6 121000001 122000000 12 0 : 1 79000001 80000000 3 0 vs 6 121000001 122000000 3 0	0	19.9572	-2
1 79000001 80000000 65 2 vs 6 126000001 127000000 14 0 : 1 79000001 80000000 3 0 vs 6 126000001 127000000 3 0	0	19.9572	-2
1 79000001 80000000 65 2 vs 8 97000001 98000000 145 2 : 1 79000001 80000000 3 0 vs 8 97000001 98000000 5 0	0	19.9572	-2
1 79000001 80000000 65 2 vs 11 20000001 21000000 162 4 : 1 79000001 80000000 3 0 vs 11 20000001 21000000 3 0	0	19.9572	-2
1 79000001 80000000 65 2 vs 14 92000001 93000000 317 20 : 1 79000001 80000000 3 0 vs 14 92000001 93000000 36 1	0	19.9572	-2
1 79000001 80000000 65 2 vs 23 22000001 23000000 11 0 : 1 79000001 80000000 3 0 vs 23 22000001 23000000 4 0	0	19.9572	-2
1 80000001 81000000 8 0 vs 2 19000001 20000000 19 0 : 1 80000001 81000000 3 0 vs 2 19000001 20000000 3 0	0	19.9572	-2
1 80000001 81000000 8 0 vs 3 119000001 120000000 12 0 : 1 80000001 81000000 3 0 vs 3 119000001 120000000 3 0	0	19.9572	-2
1 80000001 81000000 8 0 vs 7 56000001 57000000 19 1 : 1 80000001 81000000 3 0 vs 7 56000001 57000000 4 0	0	19.9572	-2
1 80000001 81000000 8 0 vs 15 47000001 48000000 24 2 : 1 80000001 81000000 3 0 vs 15 47000001 48000000 8 4	0	19.9572	-2
1 81000001 82000000 22 0 vs 3 26000001 27000000 8 0 : 1 81000001 82000000 3 0 vs 3 26000001 27000000 4 0	0	19.9572	-2
1 81000001 82000000 22 0 vs 5 115000001 116000000 11 0 : 1 81000001 82000000 3 0 vs 5 115000001 116000000 4 0	0	19.9572	-2
1 81000001 82000000 22 0 vs 17 56000001 57000000 110 87 : 1 81000001 82000000 3 0 vs 17 56000001 57000000 15 92	0	19.9572	-2
1 82000001 83000000 6 0 vs 4 118000001 119000000 12 0 : 1 82000001 83000000 4 0 vs 4 118000001 119000000 3 0	0	19.9572	-2
1 82000001 83000000 6 0 vs 7 92000001 93000000 93 1 : 1 82000001 83000000 4 0 vs 7 92000001 93000000 11 1	0	19.9572	-2
1 82000001 83000000 6 0 vs 11 73000001 74000000 22 1 : 1 82000001 83000000 4 0 vs 11 73000001 74000000 6 0	0	19.9572	-2
1 82000001 83000000 6 0 vs 13 23000001 24000000 55 4 : 1 82000001 83000000 4 0 vs 13 23000001 24000000 5 0	0	19.9572	-2
1 82000001 83000000 6 0 vs 16 71000001 72000000 167 8 : 1 82000001 83000000 4 0 vs 16 71000001 72000000 7 0	0	19.9572	-2
1 82000001 83000000 6 0 vs 20 39000001 40000000 44 5 : 1 82000001 83000000 4 0 vs 20 39000001 40000000 6 1	0	19.9572	-2
1 83000001 84000000 15 0 vs 3 195000001 196000000 267 23 : 1 83000001 84000000 4 0 vs 3 195000001 196000000 17 7	0	19.9572	-2
1 83000001 84000000 15 0 vs 13 100000001 101000000 9 0 : 1 83000001 84000000 4 0 vs 13 100000001 101000000 4 0	0	19.9572	-2
1 83000001 84000000 15 0 vs 23 128000001 129000000 55 2 : 1 83000001 84000000 4 0 vs 23 128000001 129000000 3 0	0	19.9572	-2
1 85000001 86000000 26 0 vs 4 159000001 160000000 42 2 : 1 85000001 86000000 4 0 vs 4 159000001 160000000 3 0	0	19.9572	-2
1 85000001 86000000 26 0 vs 5 102000001 103000000 123 3 : 1 85000001 86000000 4 0 vs 5 102000001 103000000 3 0	0	19.9572	-2
1 85000001 86000000 26 0 vs 7 79000001 80000000 20 0 : 1 85000001 86000000 4 0 vs 7 79000001 80000000 4 0	0	19.9572	-2
1 85000001 86000000 26 0 vs 14 73000001 74000000 245 11 : 1 85000001 86000000 4 0 vs 14 73000001 74000000 7 1	0	19.9572	-2
1 86000001 87000000 57 1 vs 20 51000001 52000000 325 158 : 1 86000001 87000000 3 0 vs 20 51000001 52000000 26 102	0	19.9572	-2
1 87000001 88000000 57 1 vs 3 195000001 196000000 267 23 : 1 87000001 88000000 5 0 vs 3 195000001 196000000 17 7	0	19.9572	-2
1 87000001 88000000 57 1 vs 7 97000001 98000000 82 4 : 1 87000001 88000000 5 0 vs 7 97000001 98000000 4 0	0	19.9572	-2
1 87000001 88000000 57 1 vs 14 69000001 70000000 93 2 : 1 87000001 88000000 5 0 vs 14 69000001 70000000 4 0	0	19.9572	-2
1 88000001 89000000 82 2 vs 2 155000001 156000000 12 0 : 1 88000001 89000000 3 0 vs 2 155000001 156000000 4 0	0	19.9572	-2
1 88000001 89000000 82 2 vs 4 173000001 174000000 74 1 : 1 88000001 89000000 3 0 vs 4 173000001 174000000 3 0	0	19.9572	-2
1 88000001 89000000 82 2 vs 5 33000001 34000000 153 4 : 1 88000001 89000000 3 0 vs 5 33000001 34000000 5 0	0	19.9572	-2
1 88000001 89000000 82 2 vs 8 90000001 91000000 19 0 : 1 88000001 89000000 3 0 vs 8 90000001 91000000 5 0	0	19.9572	-2
1 88000001 89000000 82 2 vs 17 29000001 30000000 16 0 : 1 88000001 89000000 3 0 vs 17 29000001 30000000 3 0	0	19.9572	-2
1 89000001 90000000 40 2 vs 3 23000001 24000000 16 0 : 1 89000001 90000000 3 0 vs 3 23000001 24000000 4 0	0	19.9572	-2
1 89000001 90000000 40 2 vs 7 66000001 67000000 71 1 : 1 89000001 90000000 3 0 vs 7 66000001 67000000 5 0	0	19.9572	-2
1 90000001 91000000 7 0 vs 2 188000001 189000000 7 0 : 1 90000001 91000000 3 0 vs 2 188000001 189000000 3 0	0	19.9572	-2
1 90000001 91000000 7 0 vs 10 107000001 108000000 7 0 : 1 90000001 91000000 3 0 vs 10 107000001 108000000 3 0	0	19.9572	-2
1 90000001 91000000 7 0 vs 19 24000001 25000000 53 1 : 1 90000001 91000000 3 0 vs 19 24000001 25000000 4 0	0	19.9572	-2
1 91000001 92000000 60 1 vs 2 216000001 217000000 237 4 : 1 91000001 92000000 3 0 vs 2 216000001 217000000 20 1	0	19.9572	-2
1 91000001 92000000 60 1 vs 9 89000001 90000000 82 2 : 1 91000001 92000000 3 0 vs 9 89000001 90000000 7 1	0	19.9572	-2
1 91000001 92000000 60 1 vs 10 94000001 95000000 12 0 : 1 91000001 92000000 3 0 vs 10 94000001 95000000 4 0	0	19.9572	-2
1 91000001 92000000 60 1 vs 11 22000001 23000000 6 0 : 1 91000001 92000000 3 0 vs 11 22000001 23000000 3 0	0	19.9572	-2
1 91000001 92000000 60 1 vs 11 26000001 27000000 6 0 : 1 91000001 92000000 3 0 vs 11 26000001 27000000 4 0	0	19.9572	-2
1 91000001 92000000 60 1 vs 22 35000001 36000000 134 5 : 1 91000001 92000000 3 0 vs 22 35000001 36000000 4 0	0	19.9572	-2
1 92000001 93000000 17 0 vs 4 125000001 126000000 7 0 : 1 92000001 93000000 4 0 vs 4 125000001 126000000 4 0	0	19.9572	-2
1 92000001 93000000 17 0 vs 7 131000001 132000000 223 8 : 1 92000001 93000000 4 0 vs 7 131000001 132000000 10 3	0	19.9572	-2
1 92000001 93000000 17 0 vs 14 37000001 38000000 60 4 : 1 92000001 93000000 4 0 vs 14 37000001 38000000 10 3	0	19.9572	-2
1 92000001 93000000 17 0 vs 20 30000001 31000000 275 5 : 1 92000001 93000000 4 0 vs 20 30000001 31000000 6 1	0	19.9572	-2
1 93000001 94000000 27 1 vs 10 106000001 107000000 204 2 : 1 93000001 94000000 4 0 vs 10 106000001 107000000 6 0	0	19.9572	-2
1 93000001 94000000 27 1 vs 12 43000001 44000000 42 1 : 1 93000001 94000000 4 0 vs 12 43000001 44000000 5 0	0	19.9572	-2
1 93000001 94000000 27 1 vs 12 126000001 127000000 7 0 : 1 93000001 94000000 4 0 vs 12 126000001 127000000 4 0	0	19.9572	-2
1 94000001 95000000 32 3 vs 4 7000001 8000000 65 4 : 1 94000001 95000000 4 0 vs 4 7000001 8000000 5 1	0	19.9572	-2
1 94000001 95000000 32 3 vs 5 173000001 174000000 195 8 : 1 94000001 95000000 4 0 vs 5 173000001 174000000 22 1	0	19.9572	-2
1 94000001 95000000 32 3 vs 6 141000001 142000000 8 0 : 1 94000001 95000000 4 0 vs 6 141000001 142000000 4 0	0	19.9572	-2
1 94000001 95000000 32 3 vs 8 127000001 128000000 37 3 : 1 94000001 95000000 4 0 vs 8 127000001 128000000 5 0	0	19.9572	-2
1 94000001 95000000 32 3 vs 9 82000001 83000000 43 1 : 1 94000001 95000000 4 0 vs 9 82000001 83000000 3 0	0	19.9572	-2
1 94000001 95000000 32 3 vs 14 37000001 38000000 60 4 : 1 94000001 95000000 4 0 vs 14 37000001 38000000 10 3	0	19.9572	-2
1 94000001 95000000 32 3 vs 14 89000001 90000000 50 2 : 1 94000001 95000000 4 0 vs 14 89000001 90000000 5 1	0	19.9572	-2
1 94000001 95000000 32 3 vs 17 63000001 64000000 31 3 : 1 94000001 95000000 4 0 vs 17 63000001 64000000 5 0	0	19.9572	-2
1 95000001 96000000 34 1 vs 3 8000001 9000000 131 6 : 1 95000001 96000000 6 0 vs 3 8000001 9000000 4 0	0	19.9572	-2
1 95000001 96000000 34 1 vs 11 73000001 74000000 22 1 : 1 95000001 96000000 6 0 vs 11 73000001 74000000 6 0	0	19.9572	-2
1 95000001 96000000 34 1 vs 11 118000001 119000000 18 0 : 1 95000001 96000000 6 0 vs 11 118000001 119000000 5 0	0	19.9572	-2
1 95000001 96000000 34 1 vs 14 85000001 86000000 7 0 : 1 95000001 96000000 6 0 vs 14 85000001 86000000 3 0	0	19.9572	-2
1 95000001 96000000 34 1 vs 15 24000001 25000000 8 0 : 1 95000001 96000000 6 0 vs 15 24000001 25000000 5 0	0	19.9572	-2
1 95000001 96000000 34 1 vs 20 55000001 56000000 283 95 : 1 95000001 96000000 6 0 vs 20 55000001 56000000 13 79	0	19.9572	-2
1 96000001 97000000 6 0 vs 4 63000001 64000000 46 1 : 1 96000001 97000000 2 0 vs 4 63000001 64000000 4 0	0	19.9572	-2
1 96000001 97000000 6 0 vs 7 103000001 104000000 52 2 : 1 96000001 97000000 2 0 vs 7 103000001 104000000 5 1	0	19.9572	-2
1 96000001 97000000 6 0 vs 8 123000001 124000000 169 2 : 1 96000001 97000000 2 0 vs 8 123000001 124000000 5 0	0	19.9572	-2
1 96000001 97000000 6 0 vs 12 100000001 101000000 159 3 : 1 96000001 97000000 2 0 vs 12 100000001 101000000 9 1	0	19.9572	-2
1 96000001 97000000 6 0 vs 16 33000001 34000000 11 0 : 1 96000001 97000000 2 0 vs 16 33000001 34000000 3 0	0	19.9572	-2
1 96000001 97000000 6 0 vs 17 54000001 55000000 308 19 : 1 96000001 97000000 2 0 vs 17 54000001 55000000 114 6	0	19.9572	-2
1 96000001 97000000 6 0 vs 18 53000001 54000000 221 5 : 1 96000001 97000000 2 0 vs 18 53000001 54000000 4 0	0	19.9572	-2
1 96000001 97000000 6 0 vs 20 45000001 46000000 244 94 : 1 96000001 97000000 2 0 vs 20 45000001 46000000 15 90	0	19.9572	-2
1 97000001 98000000 7 0 vs 5 135000001 136000000 105 4 : 1 97000001 98000000 3 0 vs 5 135000001 136000000 4 0	0	19.9572	-2
1 97000001 98000000 7 0 vs 8 66000001 67000000 6 0 : 1 97000001 98000000 3 0 vs 8 66000001 67000000 5 0	0	19.9572	-2
1 97000001 98000000 7 0 vs 12 92000001 93000000 57 2 : 1 97000001 98000000 3 0 vs 12 92000001 93000000 4 0	0	19.9572	-2
1 97000001 98000000 7 0 vs 14 62000001 63000000 11 0 : 1 97000001 98000000 3 0 vs 14 62000001 63000000 5 0	0	19.9572	-2
1 97000001 98000000 7 0 vs 18 6000001 7000000 8 0 : 1 97000001 98000000 3 0 vs 18 6000001 7000000 5 0	0	19.9572	-2
1 98000001 99000000 5 0 vs 14 42000001 43000000 15 0 : 1 98000001 99000000 3 0 vs 14 42000001 43000000 4 0	0	19.9572	-2
1 98000001 99000000 5 0 vs 20 45000001 46000000 244 94 : 1 98000001 99000000 3 0 vs 20 45000001 46000000 15 90	0	19.9572	-2
1 99000001 100000000 9 0 vs 5 164000001 165000000 7 0 : 1 99000001 100000000 4 0 vs 5 164000001 165000000 3 0	0	19.9572	-2
1 99000001 100000000 9 0 vs 7 61000001 62000000 12 0 : 1 99000001 100000000 4 0 vs 7 61000001 62000000 2 0	0	19.9572	-2
1 100000001 101000000 8 0 vs 4 74000001 75000000 7 0 : 1 100000001 101000000 3 0 vs 4 74000001 75000000 4 0	0	19.9572	-2
1 100000001 101000000 8 0 vs 9 17000001 18000000 7 0 : 1 100000001 101000000 3 0 vs 9 17000001 18000000 3 0	0	19.9572	-2
1 101000001 102000000 15 0 vs 2 44000001 45000000 97 2 : 1 101000001 102000000 3 0 vs 2 44000001 45000000 5 0	0	19.9572	-2
1 101000001 102000000 15 0 vs 3 64000001 65000000 105 22 : 1 101000001 102000000 3 0 vs 3 64000001 65000000 8 21	0	19.9572	-2
1 101000001 102000000 15 0 vs 3 79000001 80000000 17 0 : 1 101000001 102000000 3 0 vs 3 79000001 80000000 3 0	0	19.9572	-2
1 101000001 102000000 15 0 vs 7 94000001 95000000 31 1 : 1 101000001 102000000 3 0 vs 7 94000001 95000000 5 0	0	19.9572	-2
1 101000001 102000000 15 0 vs 10 77000001 78000000 22 1 : 1 101000001 102000000 3 0 vs 10 77000001 78000000 5 0	0	19.9572	-2
1 101000001 102000000 15 0 vs 17 57000001 58000000 169 12 : 1 101000001 102000000 3 0 vs 17 57000001 58000000 10 9	0	19.9572	-2
1 101000001 102000000 15 0 vs 23 5000001 6000000 28 0 : 1 101000001 102000000 3 0 vs 23 5000001 6000000 3 0	0	19.9572	-2
1 102000001 103000000 72 1 vs 2 63000001 64000000 41 1 : 1 102000001 103000000 3 0 vs 2 63000001 64000000 4 0	0	19.9572	-2
1 102000001 103000000 72 1 vs 2 132000001 133000000 23 0 : 1 102000001 103000000 3 0 vs 2 132000001 133000000 6 1	0	19.9572	-2
1 102000001 103000000 72 1 vs 4 134000001 135000000 10 0 : 1 102000001 103000000 3 0 vs 4 134000001 135000000 3 0	0	19.9572	-2
1 104000001 105000000 5 0 vs 7 52000001 53000000 8 0 : 1 104000001 105000000 3 0 vs 7 52000001 53000000 3 0	0	19.9572	-2
1 104000001 105000000 5 0 vs 8 95000001 96000000 109 5 : 1 104000001 105000000 3 0 vs 8 95000001 96000000 4 0	0	19.9572	-2
1 104000001 105000000 5 0 vs 10 17000001 18000000 257 2 : 1 104000001 105000000 3 0 vs 10 17000001 18000000 14 1	0	19.9572	-2
1 104000001 105000000 5 0 vs 10 131000001 132000000 11 0 : 1 104000001 105000000 3 0 vs 10 131000001 132000000 6 0	0	19.9572	-2
1 105000001 106000000 5 0 vs 5 16000001 17000000 225 6 : 1 105000001 106000000 3 0 vs 5 16000001 17000000 4 0	0	19.9572	-2
1 105000001 106000000 5 0 vs 5 114000001 115000000 21 1 : 1 105000001 106000000 3 0 vs 5 114000001 115000000 5 0	0	19.9572	-2
1 105000001 106000000 5 0 vs 17 57000001 58000000 169 12 : 1 105000001 106000000 3 0 vs 17 57000001 58000000 10 9	0	19.9572	-2
1 105000001 106000000 5 0 vs 20 52000001 53000000 399 83 : 1 105000001 106000000 3 0 vs 20 52000001 53000000 47 66	0	19.9572	-2
1 105000001 106000000 5 0 vs 21 39000001 40000000 222 7 : 1 105000001 106000000 3 0 vs 21 39000001 40000000 8 2	0	19.9572	-2
1 106000001 107000000 12 0 vs 2 117000001 118000000 161 1 : 1 106000001 107000000 6 1 vs 2 117000001 118000000 5 0	0	19.9572	-2
1 106000001 107000000 12 0 vs 2 135000001 136000000 30 1 : 1 106000001 107000000 6 1 vs 2 135000001 136000000 5 0	0	19.9572	-2
1 106000001 107000000 12 0 vs 2 182000001 183000000 23 0 : 1 106000001 107000000 6 1 vs 2 182000001 183000000 4 0	0	19.9572	-2
1 106000001 107000000 12 0 vs 2 230000001 231000000 16 0 : 1 106000001 107000000 6 1 vs 2 230000001 231000000 4 0	0	19.9572	-2
1 106000001 107000000 12 0 vs 3 1 1000000 10 0 : 1 106000001 107000000 6 1 vs 3 1 1000000 3 0	0	19.9572	-2
1 106000001 107000000 12 0 vs 3 3000001 4000000 50 2 : 1 106000001 107000000 6 1 vs 3 3000001 4000000 3 0	0	19.9572	-2
1 106000001 107000000 12 0 vs 3 19000001 20000000 34 1 : 1 106000001 107000000 6 1 vs 3 19000001 20000000 3 0	0	19.9572	-2
1 106000001 107000000 12 0 vs 3 24000001 25000000 35 1 : 1 106000001 107000000 6 1 vs 3 24000001 25000000 4 0	0	19.9572	-2
1 106000001 107000000 12 0 vs 3 108000001 109000000 16 0 : 1 106000001 107000000 6 1 vs 3 108000001 109000000 4 0	0	19.9572	-2
1 106000001 107000000 12 0 vs 3 118000001 119000000 53 2 : 1 106000001 107000000 6 1 vs 3 118000001 119000000 3 0	0	19.9572	-2
1 106000001 107000000 12 0 vs 3 155000001 156000000 176 3 : 1 106000001 107000000 6 1 vs 3 155000001 156000000 5 0	0	19.9572	-2
1 106000001 107000000 12 0 vs 3 159000001 160000000 15 0 : 1 106000001 107000000 6 1 vs 3 159000001 160000000 4 0	0	19.9572	-2
1 106000001 107000000 12 0 vs 3 164000001 165000000 16 0 : 1 106000001 107000000 6 1 vs 3 164000001 165000000 4 0	0	19.9572	-2
1 106000001 107000000 12 0 vs 3 172000001 173000000 48 1 : 1 106000001 107000000 6 1 vs 3 172000001 173000000 6 0	0	19.9572	-2
1 106000001 107000000 12 0 vs 3 193000001 194000000 24 1 : 1 106000001 107000000 6 1 vs 3 193000001 194000000 4 0	0	19.9572	-2
1 106000001 107000000 12 0 vs 3 198000001 199000000 120 5 : 1 106000001 107000000 6 1 vs 3 198000001 199000000 7 1	0	19.9572	-2
1 106000001 107000000 12 0 vs 4 46000001 47000000 6 0 : 1 106000001 107000000 6 1 vs 4 46000001 47000000 5 0	0	19.9572	-2
1 106000001 107000000 12 0 vs 4 63000001 64000000 46 1 : 1 106000001 107000000 6 1 vs 4 63000001 64000000 4 0	0	19.9572	-2
1 106000001 107000000 12 0 vs 4 82000001 83000000 16 0 : 1 106000001 107000000 6 1 vs 4 82000001 83000000 3 0	0	19.9572	-2
1 106000001 107000000 12 0 vs 4 97000001 98000000 9 0 : 1 106000001 107000000 6 1 vs 4 97000001 98000000 4 0	0	19.9572	-2
1 106000001 107000000 12 0 vs 4 104000001 105000000 87 2 : 1 106000001 107000000 6 1 vs 4 104000001 105000000 5 0	0	19.9572	-2
1 106000001 107000000 12 0 vs 4 105000001 106000000 11 0 : 1 106000001 107000000 6 1 vs 4 105000001 106000000 3 0	0	19.9572	-2
1 106000001 107000000 12 0 vs 4 153000001 154000000 58 2 : 1 106000001 107000000 6 1 vs 4 153000001 154000000 3 0	0	19.9572	-2
1 106000001 107000000 12 0 vs 5 95000001 96000000 99 6 : 1 106000001 107000000 6 1 vs 5 95000001 96000000 4 0	0	19.9572	-2
1 106000001 107000000 12 0 vs 5 115000001 116000000 11 0 : 1 106000001 107000000 6 1 vs 5 115000001 116000000 4 0	0	19.9572	-2
1 106000001 107000000 12 0 vs 5 138000001 139000000 29 1 : 1 106000001 107000000 6 1 vs 5 138000001 139000000 5 0	0	19.9572	-2
1 106000001 107000000 12 0 vs 5 159000001 160000000 114 5 : 1 106000001 107000000 6 1 vs 5 159000001 160000000 5 0	0	19.9572	-2
1 106000001 107000000 12 0 vs 5 174000001 175000000 56 1 : 1 106000001 107000000 6 1 vs 5 174000001 175000000 5 0	0	19.9572	-2
1 106000001 107000000 12 0 vs 6 11000001 12000000 203 6 : 1 106000001 107000000 6 1 vs 6 11000001 12000000 5 0	0	19.9572	-2
1 106000001 107000000 12 0 vs 6 119000001 120000000 19 0 : 1 106000001 107000000 6 1 vs 6 119000001 120000000 4 0	0	19.9572	-2
1 106000001 107000000 12 0 vs 6 147000001 148000000 9 0 : 1 106000001 107000000 6 1 vs 6 147000001 148000000 3 0	0	19.9572	-2
1 106000001 107000000 12 0 vs 7 3000001 4000000 115 4 : 1 106000001 107000000 6 1 vs 7 3000001 4000000 5 0	0	19.9572	-2
1 106000001 107000000 12 0 vs 7 53000001 54000000 4 0 : 1 106000001 107000000 6 1 vs 7 53000001 54000000 4 0	0	19.9572	-2
1 106000001 107000000 12 0 vs 7 77000001 78000000 17 0 : 1 106000001 107000000 6 1 vs 7 77000001 78000000 6 0	0	19.9572	-2
1 106000001 107000000 12 0 vs 7 93000001 94000000 113 1 : 1 106000001 107000000 6 1 vs 7 93000001 94000000 6 0	0	19.9572	-2
1 106000001 107000000 12 0 vs 7 96000001 97000000 19 0 : 1 106000001 107000000 6 1 vs 7 96000001 97000000 4 0	0	19.9572	-2
1 106000001 107000000 12 0 vs 7 108000001 109000000 31 1 : 1 106000001 107000000 6 1 vs 7 108000001 109000000 6 0	0	19.9572	-2
1 106000001 107000000 12 0 vs 7 113000001 114000000 16 0 : 1 106000001 107000000 6 1 vs 7 113000001 114000000 5 0	0	19.9572	-2
1 106000001 107000000 12 0 vs 7 129000001 130000000 113 4 : 1 106000001 107000000 6 1 vs 7 129000001 130000000 5 0	0	19.9572	-2
1 106000001 107000000 12 0 vs 7 152000001 153000000 18 0 : 1 106000001 107000000 6 1 vs 7 152000001 153000000 4 0	0	19.9572	-2
1 106000001 107000000 12 0 vs 10 83000001 84000000 14 0 : 1 106000001 107000000 6 1 vs 10 83000001 84000000 3 0	0	19.9572	-2
1 106000001 107000000 12 0 vs 11 75000001 76000000 71 3 : 1 106000001 107000000 6 1 vs 11 75000001 76000000 5 0	0	19.9572	-2
1 106000001 107000000 12 0 vs 11 99000001 100000000 7 0 : 1 106000001 107000000 6 1 vs 11 99000001 100000000 4 0	0	19.9572	-2
1 106000001 107000000 12 0 vs 12 9000001 10000000 76 1 : 1 106000001 107000000 6 1 vs 12 9000001 10000000 3 0	0	19.9572	-2
1 106000001 107000000 12 0 vs 12 34000001 35000000 29 1 : 1 106000001 107000000 6 1 vs 12 34000001 35000000 7 0	0	19.9572	-2
1 106000001 107000000 12 0 vs 12 56000001 57000000 55 3 : 1 106000001 107000000 6 1 vs 12 56000001 57000000 5 0	0	19.9572	-2
1 106000001 107000000 12 0 vs 12 62000001 63000000 64 2 : 1 106000001 107000000 6 1 vs 12 62000001 63000000 5 0	0	19.9572	-2
1 106000001 107000000 12 0 vs 14 52000001 53000000 88 4 : 1 106000001 107000000 6 1 vs 14 52000001 53000000 5 0	0	19.9572	-2
1 106000001 107000000 12 0 vs 14 58000001 59000000 97 2 : 1 106000001 107000000 6 1 vs 14 58000001 59000000 7 0	0	19.9572	-2
1 106000001 107000000 12 0 vs 14 62000001 63000000 11 0 : 1 106000001 107000000 6 1 vs 14 62000001 63000000 5 0	0	19.9572	-2
1 106000001 107000000 12 0 vs 17 1 1000000 135 2 : 1 106000001 107000000 6 1 vs 17 1 1000000 34 1	0	19.9572	-2
1 106000001 107000000 12 0 vs 17 45000001 46000000 162 8 : 1 106000001 107000000 6 1 vs 17 45000001 46000000 22 2	0	19.9572	-2
1 106000001 107000000 12 0 vs 18 51000001 52000000 22 0 : 1 106000001 107000000 6 1 vs 18 51000001 52000000 3 0	0	19.9572	-2
1 106000001 107000000 12 0 vs 19 40000001 41000000 277 12 : 1 106000001 107000000 6 1 vs 19 40000001 41000000 11 2	0	19.9572	-2
1 106000001 107000000 12 0 vs 21 40000001 41000000 201 10 : 1 106000001 107000000 6 1 vs 21 40000001 41000000 6 0	0	19.9572	-2
1 106000001 107000000 12 0 vs 22 37000001 38000000 67 1 : 1 106000001 107000000 6 1 vs 22 37000001 38000000 5 0	0	19.9572	-2
1 106000001 107000000 12 0 vs 23 73000001 74000000 8 0 : 1 106000001 107000000 6 1 vs 23 73000001 74000000 3 0	0	19.9572	-2
1 106000001 107000000 12 0 vs 23 75000001 76000000 4 0 : 1 106000001 107000000 6 1 vs 23 75000001 76000000 3 0	0	19.9572	-2
1 106000001 107000000 12 0 vs 23 106000001 107000000 57 2 : 1 106000001 107000000 6 1 vs 23 106000001 107000000 5 0	0	19.9572	-2
1 106000001 107000000 12 0 vs 23 145000001 146000000 5 0 : 1 106000001 107000000 6 1 vs 23 145000001 146000000 3 0	0	19.9572	-2
1 107000001 108000000 21 2 vs 2 43000001 44000000 90 3 : 1 107000001 108000000 6 0 vs 2 43000001 44000000 5 0	0	19.9572	-2
1 107000001 108000000 21 2 vs 2 62000001 63000000 18 0 : 1 107000001 108000000 6 0 vs 2 62000001 63000000 4 0	0	19.9572	-2
1 107000001 108000000 21 2 vs 2 67000001 68000000 47 1 : 1 107000001 108000000 6 0 vs 2 67000001 68000000 4 0	0	19.9572	-2
1 107000001 108000000 21 2 vs 2 108000001 109000000 79 2 : 1 107000001 108000000 6 0 vs 2 108000001 109000000 4 0	0	19.9572	-2
1 107000001 108000000 21 2 vs 2 176000001 177000000 12 0 : 1 107000001 108000000 6 0 vs 2 176000001 177000000 4 0	0	19.9572	-2
1 107000001 108000000 21 2 vs 2 189000001 190000000 98 1 : 1 107000001 108000000 6 0 vs 2 189000001 190000000 3 0	0	19.9572	-2
1 107000001 108000000 21 2 vs 2 212000001 213000000 17 0 : 1 107000001 108000000 6 0 vs 2 212000001 213000000 4 0	0	19.9572	-2
1 107000001 108000000 21 2 vs 3 75000001 76000000 6 0 : 1 107000001 108000000 6 0 vs 3 75000001 76000000 5 0	0	19.9572	-2
1 107000001 108000000 21 2 vs 3 89000001 90000000 11 0 : 1 107000001 108000000 6 0 vs 3 89000001 90000000 3 0	0	19.9572	-2
1 107000001 108000000 21 2 vs 4 13000001 14000000 7 0 : 1 107000001 108000000 6 0 vs 4 13000001 14000000 5 0	0	19.9572	-2
1 107000001 108000000 21 2 vs 4 36000001 37000000 14 0 : 1 107000001 108000000 6 0 vs 4 36000001 37000000 4 0	0	19.9572	-2
1 107000001 108000000 21 2 vs 4 63000001 64000000 46 1 : 1 107000001 108000000 6 0 vs 4 63000001 64000000 4 0	0	19.9572	-2
1 107000001 108000000 21 2 vs 4 94000001 95000000 5 0 : 1 107000001 108000000 6 0 vs 4 94000001 95000000 3 0	0	19.9572	-2
1 107000001 108000000 21 2 vs 4 99000001 100000000 84 4 : 1 107000001 108000000 6 0 vs 4 99000001 100000000 4 0	0	19.9572	-2
1 107000001 108000000 21 2 vs 4 106000001 107000000 131 2 : 1 107000001 108000000 6 0 vs 4 106000001 107000000 4 0	0	19.9572	-2
1 107000001 108000000 21 2 vs 4 122000001 123000000 12 0 : 1 107000001 108000000 6 0 vs 4 122000001 123000000 3 0	0	19.9572	-2
1 107000001 108000000 21 2 vs 4 135000001 136000000 14 0 : 1 107000001 108000000 6 0 vs 4 135000001 136000000 4 0	0	19.9572	-2
1 107000001 108000000 21 2 vs 4 163000001 164000000 54 1 : 1 107000001 108000000 6 0 vs 4 163000001 164000000 5 0	0	19.9572	-2
1 107000001 108000000 21 2 vs 4 177000001 178000000 7 0 : 1 107000001 108000000 6 0 vs 4 177000001 178000000 4 0	0	19.9572	-2
1 107000001 108000000 21 2 vs 5 23000001 24000000 6 0 : 1 107000001 108000000 6 0 vs 5 23000001 24000000 4 0	0	19.9572	-2
1 107000001 108000000 21 2 vs 5 27000001 28000000 6 0 : 1 107000001 108000000 6 0 vs 5 27000001 28000000 2 0	0	19.9572	-2
1 107000001 108000000 21 2 vs 5 32000001 33000000 71 2 : 1 107000001 108000000 6 0 vs 5 32000001 33000000 4 0	0	19.9572	-2
1 107000001 108000000 21 2 vs 5 44000001 45000000 41 1 : 1 107000001 108000000 6 0 vs 5 44000001 45000000 4 0	0	19.9572	-2
1 107000001 108000000 21 2 vs 5 83000001 84000000 9 0 : 1 107000001 108000000 6 0 vs 5 83000001 84000000 4 0	0	19.9572	-2
1 107000001 108000000 21 2 vs 5 87000001 88000000 19 0 : 1 107000001 108000000 6 0 vs 5 87000001 88000000 5 0	0	19.9572	-2
1 107000001 108000000 21 2 vs 5 112000001 113000000 123 1 : 1 107000001 108000000 6 0 vs 5 112000001 113000000 4 0	0	19.9572	-2
1 107000001 108000000 21 2 vs 5 151000001 152000000 143 5 : 1 107000001 108000000 6 0 vs 5 151000001 152000000 4 0	0	19.9572	-2
1 107000001 108000000 21 2 vs 5 165000001 166000000 14 0 : 1 107000001 108000000 6 0 vs 5 165000001 166000000 3 0	0	19.9572	-2
1 107000001 108000000 21 2 vs 5 171000001 172000000 75 3 : 1 107000001 108000000 6 0 vs 5 171000001 172000000 5 0	0	19.9572	-2
1 107000001 108000000 21 2 vs 6 10000001 11000000 85 2 : 1 107000001 108000000 6 0 vs 6 10000001 11000000 4 0	0	19.9572	-2
1 107000001 108000000 21 2 vs 6 76000001 77000000 7 0 : 1 107000001 108000000 6 0 vs 6 76000001 77000000 4 0	0	19.9572	-2
1 107000001 108000000 21 2 vs 6 85000001 86000000 10 0 : 1 107000001 108000000 6 0 vs 6 85000001 86000000 3 0	0	19.9572	-2
1 107000001 108000000 21 2 vs 6 132000001 133000000 8 0 : 1 107000001 108000000 6 0 vs 6 132000001 133000000 4 0	0	19.9572	-2
1 107000001 108000000 21 2 vs 6 134000001 135000000 79 4 : 1 107000001 108000000 6 0 vs 6 134000001 135000000 4 0	0	19.9572	-2
1 107000001 108000000 21 2 vs 7 19000001 20000000 11 0 : 1 107000001 108000000 6 0 vs 7 19000001 20000000 3 0	0	19.9572	-2
1 107000001 108000000 21 2 vs 7 65000001 66000000 162 3 : 1 107000001 108000000 6 0 vs 7 65000001 66000000 4 0	0	19.9572	-2
1 107000001 108000000 21 2 vs 7 88000001 89000000 17 0 : 1 107000001 108000000 6 0 vs 7 88000001 89000000 4 0	0	19.9572	-2
1 107000001 108000000 21 2 vs 7 93000001 94000000 113 1 : 1 107000001 108000000 6 0 vs 7 93000001 94000000 6 0	0	19.9572	-2
1 107000001 108000000 21 2 vs 7 97000001 98000000 82 4 : 1 107000001 108000000 6 0 vs 7 97000001 98000000 4 0	0	19.9572	-2
1 107000001 108000000 21 2 vs 7 125000001 126000000 14 0 : 1 107000001 108000000 6 0 vs 7 125000001 126000000 4 0	0	19.9572	-2
1 107000001 108000000 21 2 vs 7 136000001 137000000 10 0 : 1 107000001 108000000 6 0 vs 7 136000001 137000000 3 0	0	19.9572	-2
1 107000001 108000000 21 2 vs 8 24000001 25000000 43 1 : 1 107000001 108000000 6 0 vs 8 24000001 25000000 3 0	0	19.9572	-2
1 107000001 108000000 21 2 vs 8 90000001 91000000 19 0 : 1 107000001 108000000 6 0 vs 8 90000001 91000000 5 0	0	19.9572	-2
1 107000001 108000000 21 2 vs 8 124000001 125000000 39 4 : 1 107000001 108000000 6 0 vs 8 124000001 125000000 6 1	0	19.9572	-2
1 107000001 108000000 21 2 vs 8 134000001 135000000 66 6 : 1 107000001 108000000 6 0 vs 8 134000001 135000000 5 0	0	19.9572	-2
1 107000001 108000000 21 2 vs 8 141000001 142000000 101 1 : 1 107000001 108000000 6 0 vs 8 141000001 142000000 7 0	0	19.9572	-2
1 107000001 108000000 21 2 vs 9 1000001 2000000 274 3 : 1 107000001 108000000 6 0 vs 9 1000001 2000000 6 0	0	19.9572	-2
1 107000001 108000000 21 2 vs 9 15000001 16000000 7 0 : 1 107000001 108000000 6 0 vs 9 15000001 16000000 3 0	0	19.9572	-2
1 107000001 108000000 21 2 vs 9 26000001 27000000 6 0 : 1 107000001 108000000 6 0 vs 9 26000001 27000000 3 0	0	19.9572	-2
1 107000001 108000000 21 2 vs 9 77000001 78000000 18 0 : 1 107000001 108000000 6 0 vs 9 77000001 78000000 4 0	0	19.9572	-2
1 107000001 108000000 21 2 vs 9 108000001 109000000 211 2 : 1 107000001 108000000 6 0 vs 9 108000001 109000000 4 0	0	19.9572	-2
1 107000001 108000000 21 2 vs 10 128000001 129000000 234 6 : 1 107000001 108000000 6 0 vs 10 128000001 129000000 15 1	0	19.9572	-2
1 107000001 108000000 21 2 vs 11 23000001 24000000 5 0 : 1 107000001 108000000 6 0 vs 11 23000001 24000000 3 0	0	19.9572	-2
1 107000001 108000000 21 2 vs 11 26000001 27000000 6 0 : 1 107000001 108000000 6 0 vs 11 26000001 27000000 4 0	0	19.9572	-2
1 107000001 108000000 21 2 vs 11 33000001 34000000 9 0 : 1 107000001 108000000 6 0 vs 11 33000001 34000000 5 0	0	19.9572	-2
1 107000001 108000000 21 2 vs 11 35000001 36000000 36 5 : 1 107000001 108000000 6 0 vs 11 35000001 36000000 5 0	0	19.9572	-2
1 107000001 108000000 21 2 vs 11 42000001 43000000 5 0 : 1 107000001 108000000 6 0 vs 11 42000001 43000000 6 0	0	19.9572	-2
1 107000001 108000000 21 2 vs 11 76000001 77000000 321 9 : 1 107000001 108000000 6 0 vs 11 76000001 77000000 27 1	0	19.9572	-2
1 107000001 108000000 21 2 vs 12 40000001 41000000 30 1 : 1 107000001 108000000 6 0 vs 12 40000001 41000000 4 0	0	19.9572	-2
1 107000001 108000000 21 2 vs 12 43000001 44000000 42 1 : 1 107000001 108000000 6 0 vs 12 43000001 44000000 5 0	0	19.9572	-2
1 107000001 108000000 21 2 vs 12 47000001 48000000 70 4 : 1 107000001 108000000 6 0 vs 12 47000001 48000000 6 0	0	19.9572	-2
1 107000001 108000000 21 2 vs 12 52000001 53000000 247 9 : 1 107000001 108000000 6 0 vs 12 52000001 53000000 7 1	0	19.9572	-2
1 107000001 108000000 21 2 vs 12 77000001 78000000 15 0 : 1 107000001 108000000 6 0 vs 12 77000001 78000000 4 0	0	19.9572	-2
1 107000001 108000000 21 2 vs 13 31000001 32000000 42 2 : 1 107000001 108000000 6 0 vs 13 31000001 32000000 5 0	0	19.9572	-2
1 107000001 108000000 21 2 vs 13 85000001 86000000 86 1 : 1 107000001 108000000 6 0 vs 13 85000001 86000000 3 0	0	19.9572	-2
1 107000001 108000000 21 2 vs 14 20000001 21000000 20 0 : 1 107000001 108000000 6 0 vs 14 20000001 21000000 4 0	0	19.9572	-2
1 107000001 108000000 21 2 vs 14 39000001 40000000 8 0 : 1 107000001 108000000 6 0 vs 14 39000001 40000000 5 0	0	19.9572	-2
1 107000001 108000000 21 2 vs 14 48000001 49000000 60 1 : 1 107000001 108000000 6 0 vs 14 48000001 49000000 3 0	0	19.9572	-2
1 107000001 108000000 21 2 vs 14 61000001 62000000 112 2 : 1 107000001 108000000 6 0 vs 14 61000001 62000000 5 0	0	19.9572	-2
1 107000001 108000000 21 2 vs 14 65000001 66000000 45 1 : 1 107000001 108000000 6 0 vs 14 65000001 66000000 5 0	0	19.9572	-2
1 107000001 108000000 21 2 vs 14 67000001 68000000 280 7 : 1 107000001 108000000 6 0 vs 14 67000001 68000000 37 1	0	19.9572	-2
1 107000001 108000000 21 2 vs 14 69000001 70000000 93 2 : 1 107000001 108000000 6 0 vs 14 69000001 70000000 4 0	0	19.9572	-2
1 107000001 108000000 21 2 vs 15 19000001 20000000 9 0 : 1 107000001 108000000 6 0 vs 15 19000001 20000000 3 0	0	19.9572	-2
1 107000001 108000000 21 2 vs 16 6000001 7000000 8 0 : 1 107000001 108000000 6 0 vs 16 6000001 7000000 4 0	0	19.9572	-2
1 107000001 108000000 21 2 vs 16 75000001 76000000 26 0 : 1 107000001 108000000 6 0 vs 16 75000001 76000000 4 0	0	19.9572	-2
1 107000001 108000000 21 2 vs 17 30000001 31000000 11 0 : 1 107000001 108000000 6 0 vs 17 30000001 31000000 3 0	0	19.9572	-2
1 107000001 108000000 21 2 vs 17 52000001 53000000 156 13 : 1 107000001 108000000 6 0 vs 17 52000001 53000000 6 0	0	19.9572	-2
1 107000001 108000000 21 2 vs 17 75000001 76000000 131 10 : 1 107000001 108000000 6 0 vs 17 75000001 76000000 6 0	0	19.9572	-2
1 107000001 108000000 21 2 vs 17 78000001 79000000 216 10 : 1 107000001 108000000 6 0 vs 17 78000001 79000000 11 2	0	19.9572	-2
1 107000001 108000000 21 2 vs 18 14000001 15000000 9 0 : 1 107000001 108000000 6 0 vs 18 14000001 15000000 4 0	0	19.9572	-2
1 107000001 108000000 21 2 vs 18 49000001 50000000 146 1 : 1 107000001 108000000 6 0 vs 18 49000001 50000000 5 0	0	19.9572	-2
1 107000001 108000000 21 2 vs 19 22000001 23000000 9 0 : 1 107000001 108000000 6 0 vs 19 22000001 23000000 4 0	0	19.9572	-2
1 107000001 108000000 21 2 vs 20 17000001 18000000 154 4 : 1 107000001 108000000 6 0 vs 20 17000001 18000000 5 0	0	19.9572	-2
1 107000001 108000000 21 2 vs 20 22000001 23000000 30 1 : 1 107000001 108000000 6 0 vs 20 22000001 23000000 6 1	0	19.9572	-2
1 107000001 108000000 21 2 vs 20 38000001 39000000 30 1 : 1 107000001 108000000 6 0 vs 20 38000001 39000000 5 0	0	19.9572	-2
1 107000001 108000000 21 2 vs 22 26000001 27000000 102 3 : 1 107000001 108000000 6 0 vs 22 26000001 27000000 5 0	0	19.9572	-2
1 107000001 108000000 21 2 vs 23 8000001 9000000 11 0 : 1 107000001 108000000 6 0 vs 23 8000001 9000000 3 0	0	19.9572	-2
1 107000001 108000000 21 2 vs 23 24000001 25000000 8 0 : 1 107000001 108000000 6 0 vs 23 24000001 25000000 5 0	0	19.9572	-2
1 107000001 108000000 21 2 vs 23 64000001 65000000 5 0 : 1 107000001 108000000 6 0 vs 23 64000001 65000000 3 0	0	19.9572	-2
1 108000001 109000000 116 4 vs 2 145000001 146000000 5 0 : 1 108000001 109000000 4 0 vs 2 145000001 146000000 4 0	0	19.9572	-2
1 108000001 109000000 116 4 vs 2 205000001 206000000 10 0 : 1 108000001 109000000 4 0 vs 2 205000001 206000000 4 0	0	19.9572	-2
1 108000001 109000000 116 4 vs 3 4000001 5000000 172 7 : 1 108000001 109000000 4 0 vs 3 4000001 5000000 6 0	0	19.9572	-2
1 108000001 109000000 116 4 vs 3 7000001 8000000 6 0 : 1 108000001 109000000 4 0 vs 3 7000001 8000000 3 0	0	19.9572	-2
1 108000001 109000000 116 4 vs 3 39000001 40000000 25 1 : 1 108000001 109000000 4 0 vs 3 39000001 40000000 6 1	0	19.9572	-2
1 108000001 109000000 116 4 vs 3 156000001 157000000 18 0 : 1 108000001 109000000 4 0 vs 3 156000001 157000000 5 0	0	19.9572	-2
1 108000001 109000000 116 4 vs 4 62000001 63000000 6 0 : 1 108000001 109000000 4 0 vs 4 62000001 63000000 3 0	0	19.9572	-2
1 108000001 109000000 116 4 vs 4 99000001 100000000 84 4 : 1 108000001 109000000 4 0 vs 4 99000001 100000000 4 0	0	19.9572	-2
1 108000001 109000000 116 4 vs 4 145000001 146000000 13 0 : 1 108000001 109000000 4 0 vs 4 145000001 146000000 3 0	0	19.9572	-2
1 108000001 109000000 116 4 vs 5 36000001 37000000 87 1 : 1 108000001 109000000 4 0 vs 5 36000001 37000000 5 1	0	19.9572	-2
1 108000001 109000000 116 4 vs 5 160000001 161000000 8 0 : 1 108000001 109000000 4 0 vs 5 160000001 161000000 4 0	0	19.9572	-2
1 108000001 109000000 116 4 vs 5 176000001 177000000 101 6 : 1 108000001 109000000 4 0 vs 5 176000001 177000000 6 0	0	19.9572	-2
1 108000001 109000000 116 4 vs 6 16000001 17000000 43 2 : 1 108000001 109000000 4 0 vs 6 16000001 17000000 5 0	0	19.9572	-2
1 108000001 109000000 116 4 vs 6 136000001 137000000 14 0 : 1 108000001 109000000 4 0 vs 6 136000001 137000000 4 0	0	19.9572	-2
1 108000001 109000000 116 4 vs 7 82000001 83000000 18 1 : 1 108000001 109000000 4 0 vs 7 82000001 83000000 4 0	0	19.9572	-2
1 108000001 109000000 116 4 vs 7 86000001 87000000 77 1 : 1 108000001 109000000 4 0 vs 7 86000001 87000000 5 2	0	19.9572	-2
1 108000001 109000000 116 4 vs 7 107000001 108000000 81 4 : 1 108000001 109000000 4 0 vs 7 107000001 108000000 5 0	0	19.9572	-2
1 108000001 109000000 116 4 vs 7 121000001 122000000 7 0 : 1 108000001 109000000 4 0 vs 7 121000001 122000000 3 0	0	19.9572	-2
1 108000001 109000000 116 4 vs 7 154000001 155000000 172 4 : 1 108000001 109000000 4 0 vs 7 154000001 155000000 5 0	0	19.9572	-2
1 108000001 109000000 116 4 vs 8 68000001 69000000 201 2 : 1 108000001 109000000 4 0 vs 8 68000001 69000000 8 1	0	19.9572	-2
1 108000001 109000000 116 4 vs 9 27000001 28000000 7 0 : 1 108000001 109000000 4 0 vs 9 27000001 28000000 4 0	0	19.9572	-2
1 108000001 109000000 116 4 vs 10 31000001 32000000 15 0 : 1 108000001 109000000 4 0 vs 10 31000001 32000000 5 0	0	19.9572	-2
1 108000001 109000000 116 4 vs 10 56000001 57000000 8 0 : 1 108000001 109000000 4 0 vs 10 56000001 57000000 3 0	0	19.9572	-2
1 108000001 109000000 116 4 vs 10 69000001 70000000 55 3 : 1 108000001 109000000 4 0 vs 10 69000001 70000000 3 0	0	19.9572	-2
1 108000001 109000000 116 4 vs 12 61000001 62000000 135 1 : 1 108000001 109000000 4 0 vs 12 61000001 62000000 5 0	0	19.9572	-2
1 108000001 109000000 116 4 vs 12 105000001 106000000 85 2 : 1 108000001 109000000 4 0 vs 12 105000001 106000000 5 0	0	19.9572	-2
1 108000001 109000000 116 4 vs 13 64000001 65000000 48 1 : 1 108000001 109000000 4 0 vs 13 64000001 65000000 3 0	0	19.9572	-2
1 108000001 109000000 116 4 vs 14 81000001 82000000 9 0 : 1 108000001 109000000 4 0 vs 14 81000001 82000000 4 0	0	19.9572	-2
1 108000001 109000000 116 4 vs 14 104000001 105000000 76 8 : 1 108000001 109000000 4 0 vs 14 104000001 105000000 5 0	0	19.9572	-2
1 108000001 109000000 116 4 vs 15 52000001 53000000 10 0 : 1 108000001 109000000 4 0 vs 15 52000001 53000000 5 0	0	19.9572	-2
1 108000001 109000000 116 4 vs 16 82000001 83000000 287 6 : 1 108000001 109000000 4 0 vs 16 82000001 83000000 6 0	0	19.9572	-2
1 108000001 109000000 116 4 vs 18 24000001 25000000 6 0 : 1 108000001 109000000 4 0 vs 18 24000001 25000000 4 0	0	19.9572	-2
1 108000001 109000000 116 4 vs 20 41000001 42000000 78 1 : 1 108000001 109000000 4 0 vs 20 41000001 42000000 6 0	0	19.9572	-2
1 109000001 110000000 154 4 vs 2 101000001 102000000 18 0 : 1 109000001 110000000 6 0 vs 2 101000001 102000000 6 0	0	19.9572	-2
1 109000001 110000000 154 4 vs 5 3000001 4000000 8 0 : 1 109000001 110000000 6 0 vs 5 3000001 4000000 6 0	0	19.9572	-2
1 109000001 110000000 154 4 vs 5 108000001 109000000 8 0 : 1 109000001 110000000 6 0 vs 5 108000001 109000000 4 0	0	19.9572	-2
1 109000001 110000000 154 4 vs 5 162000001 163000000 8 0 : 1 109000001 110000000 6 0 vs 5 162000001 163000000 4 0	0	19.9572	-2
1 109000001 110000000 154 4 vs 7 45000001 46000000 232 5 : 1 109000001 110000000 6 0 vs 7 45000001 46000000 30 2	0	19.9572	-2
1 109000001 110000000 154 4 vs 11 81000001 82000000 14 0 : 1 109000001 110000000 6 0 vs 11 81000001 82000000 4 0	0	19.9572	-2
1 109000001 110000000 154 4 vs 12 117000001 118000000 8 0 : 1 109000001 110000000 6 0 vs 12 117000001 118000000 4 0	0	19.9572	-2
1 109000001 110000000 154 4 vs 14 41000001 42000000 29 1 : 1 109000001 110000000 6 0 vs 14 41000001 42000000 4 0	0	19.9572	-2
1 109000001 110000000 154 4 vs 14 42000001 43000000 15 0 : 1 109000001 110000000 6 0 vs 14 42000001 43000000 4 0	0	19.9572	-2
1 109000001 110000000 154 4 vs 16 71000001 72000000 167 8 : 1 109000001 110000000 6 0 vs 16 71000001 72000000 7 0	0	19.9572	-2
1 109000001 110000000 154 4 vs 17 54000001 55000000 308 19 : 1 109000001 110000000 6 0 vs 17 54000001 55000000 114 6	0	19.9572	-2
1 109000001 110000000 154 4 vs 20 52000001 53000000 399 83 : 1 109000001 110000000 6 0 vs 20 52000001 53000000 47 66	0	19.9572	-2
1 109000001 110000000 154 4 vs 21 41000001 42000000 267 6 : 1 109000001 110000000 6 0 vs 21 41000001 42000000 6 0	0	19.9572	-2
1 109000001 110000000 154 4 vs 22 40000001 41000000 125 4 : 1 109000001 110000000 6 0 vs 22 40000001 41000000 5 0	0	19.9572	-2
1 110000001 111000000 80 6 vs 4 47000001 48000000 123 1 : 1 110000001 111000000 5 0 vs 4 47000001 48000000 4 0	0	19.9572	-2
1 110000001 111000000 80 6 vs 4 165000001 166000000 7 0 : 1 110000001 111000000 5 0 vs 4 165000001 166000000 4 0	0	19.9572	-2
1 110000001 111000000 80 6 vs 9 89000001 90000000 82 2 : 1 110000001 111000000 5 0 vs 9 89000001 90000000 7 1	0	19.9572	-2
1 110000001 111000000 80 6 vs 12 105000001 106000000 85 2 : 1 110000001 111000000 5 0 vs 12 105000001 106000000 5 0	0	19.9572	-2
1 110000001 111000000 80 6 vs 13 44000001 45000000 41 1 : 1 110000001 111000000 5 0 vs 13 44000001 45000000 5 0	0	19.9572	-2
1 110000001 111000000 80 6 vs 14 30000001 31000000 11 0 : 1 110000001 111000000 5 0 vs 14 30000001 31000000 5 0	0	19.9572	-2
1 110000001 111000000 80 6 vs 23 116000001 117000000 7 0 : 1 110000001 111000000 5 0 vs 23 116000001 117000000 3 0	0	19.9572	-2
1 111000001 112000000 245 4 vs 2 132000001 133000000 23 0 : 1 111000001 112000000 5 0 vs 2 132000001 133000000 6 1	0	19.9572	-2
1 111000001 112000000 245 4 vs 3 7000001 8000000 6 0 : 1 111000001 112000000 5 0 vs 3 7000001 8000000 3 0	0	19.9572	-2
1 111000001 112000000 245 4 vs 3 123000001 124000000 10 0 : 1 111000001 112000000 5 0 vs 3 123000001 124000000 5 0	0	19.9572	-2
1 111000001 112000000 245 4 vs 3 148000001 149000000 7 0 : 1 111000001 112000000 5 0 vs 3 148000001 149000000 3 0	0	19.9572	-2
1 111000001 112000000 245 4 vs 4 43000001 44000000 7 0 : 1 111000001 112000000 5 0 vs 4 43000001 44000000 3 0	0	19.9572	-2
1 111000001 112000000 245 4 vs 6 56000001 57000000 60 2 : 1 111000001 112000000 5 0 vs 6 56000001 57000000 3 0	0	19.9572	-2
1 111000001 112000000 245 4 vs 6 77000001 78000000 6 0 : 1 111000001 112000000 5 0 vs 6 77000001 78000000 3 0	0	19.9572	-2
1 111000001 112000000 245 4 vs 7 123000001 124000000 13 0 : 1 111000001 112000000 5 0 vs 7 123000001 124000000 4 0	0	19.9572	-2
1 111000001 112000000 245 4 vs 8 127000001 128000000 37 3 : 1 111000001 112000000 5 0 vs 8 127000001 128000000 5 0	0	19.9572	-2
1 111000001 112000000 245 4 vs 10 92000001 93000000 43 1 : 1 111000001 112000000 5 0 vs 10 92000001 93000000 5 0	0	19.9572	-2
1 111000001 112000000 245 4 vs 14 101000001 102000000 47 2 : 1 111000001 112000000 5 0 vs 14 101000001 102000000 5 0	0	19.9572	-2
1 111000001 112000000 245 4 vs 16 67000001 68000000 43 3 : 1 111000001 112000000 5 0 vs 16 67000001 68000000 4 1	0	19.9572	-2
1 111000001 112000000 245 4 vs 19 58000001 59000000 16 0 : 1 111000001 112000000 5 0 vs 19 58000001 59000000 4 0	0	19.9572	-2
1 111000001 112000000 245 4 vs 20 40000001 41000000 27 1 : 1 111000001 112000000 5 0 vs 20 40000001 41000000 4 0	0	19.9572	-2
1 112000001 113000000 215 6 vs 2 231000001 232000000 14 0 : 1 112000001 113000000 6 1 vs 2 231000001 232000000 4 0	0	19.9572	-2
1 112000001 113000000 215 6 vs 3 19000001 20000000 34 1 : 1 112000001 113000000 6 1 vs 3 19000001 20000000 3 0	0	19.9572	-2
1 112000001 113000000 215 6 vs 3 151000001 152000000 370 11 : 1 112000001 113000000 6 1 vs 3 151000001 152000000 6 0	0	19.9572	-2
1 112000001 113000000 215 6 vs 3 171000001 172000000 131 6 : 1 112000001 113000000 6 1 vs 3 171000001 172000000 11 1	0	19.9572	-2
1 112000001 113000000 215 6 vs 7 61000001 62000000 12 0 : 1 112000001 113000000 6 1 vs 7 61000001 62000000 2 0	0	19.9572	-2
1 112000001 113000000 215 6 vs 8 123000001 124000000 169 2 : 1 112000001 113000000 6 1 vs 8 123000001 124000000 5 0	0	19.9572	-2
1 112000001 113000000 215 6 vs 10 50000001 51000000 40 2 : 1 112000001 113000000 6 1 vs 10 50000001 51000000 4 0	0	19.9572	-2
1 112000001 113000000 215 6 vs 14 41000001 42000000 29 1 : 1 112000001 113000000 6 1 vs 14 41000001 42000000 4 0	0	19.9572	-2
1 112000001 113000000 215 6 vs 15 19000001 20000000 9 0 : 1 112000001 113000000 6 1 vs 15 19000001 20000000 3 0	0	19.9572	-2
1 112000001 113000000 215 6 vs 21 36000001 37000000 158 7 : 1 112000001 113000000 6 1 vs 21 36000001 37000000 4 0	0	19.9572	-2
1 113000001 114000000 44 2 vs 2 33000001 34000000 286 7 : 1 113000001 114000000 5 0 vs 2 33000001 34000000 7 0	0	19.9572	-2
1 113000001 114000000 44 2 vs 2 48000001 49000000 34 1 : 1 113000001 114000000 5 0 vs 2 48000001 49000000 4 0	0	19.9572	-2
1 113000001 114000000 44 2 vs 3 15000001 16000000 296 5 : 1 113000001 114000000 5 0 vs 3 15000001 16000000 10 1	0	19.9572	-2
1 113000001 114000000 44 2 vs 4 126000001 127000000 150 3 : 1 113000001 114000000 5 0 vs 4 126000001 127000000 4 0	0	19.9572	-2
1 113000001 114000000 44 2 vs 6 119000001 120000000 19 0 : 1 113000001 114000000 5 0 vs 6 119000001 120000000 4 0	0	19.9572	-2
1 113000001 114000000 44 2 vs 9 36000001 37000000 21 0 : 1 113000001 114000000 5 0 vs 9 36000001 37000000 4 0	0	19.9572	-2
1 113000001 114000000 44 2 vs 10 28000001 29000000 269 3 : 1 113000001 114000000 5 0 vs 10 28000001 29000000 4 0	0	19.9572	-2
1 113000001 114000000 44 2 vs 14 43000001 44000000 53 1 : 1 113000001 114000000 5 0 vs 14 43000001 44000000 4 0	0	19.9572	-2
1 113000001 114000000 44 2 vs 14 78000001 79000000 21 0 : 1 113000001 114000000 5 0 vs 14 78000001 79000000 4 0	0	19.9572	-2
1 113000001 114000000 44 2 vs 14 99000001 100000000 342 12 : 1 113000001 114000000 5 0 vs 14 99000001 100000000 31 3	0	19.9572	-2
1 113000001 114000000 44 2 vs 14 104000001 105000000 76 8 : 1 113000001 114000000 5 0 vs 14 104000001 105000000 5 0	0	19.9572	-2
1 113000001 114000000 44 2 vs 17 55000001 56000000 95 35 : 1 113000001 114000000 5 0 vs 17 55000001 56000000 14 38	0	19.9572	-2
1 114000001 115000000 314 12 vs 2 2000001 3000000 29 0 : 1 114000001 115000000 21 6 vs 2 2000001 3000000 4 0	0	19.9572	-2
1 114000001 115000000 314 12 vs 2 33000001 34000000 286 7 : 1 114000001 115000000 21 6 vs 2 33000001 34000000 7 0	0	19.9572	-2
1 114000001 115000000 314 12 vs 2 67000001 68000000 47 1 : 1 114000001 115000000 21 6 vs 2 67000001 68000000 4 0	0	19.9572	-2
1 114000001 115000000 314 12 vs 2 100000001 101000000 68 7 : 1 114000001 115000000 21 6 vs 2 100000001 101000000 5 1	0	19.9572	-2
1 114000001 115000000 314 12 vs 2 182000001 183000000 23 0 : 1 114000001 115000000 21 6 vs 2 182000001 183000000 4 0	0	19.9572	-2
1 114000001 115000000 314 12 vs 2 196000001 197000000 14 0 : 1 114000001 115000000 21 6 vs 2 196000001 197000000 4 0	0	19.9572	-2
1 114000001 115000000 314 12 vs 2 224000001 225000000 29 1 : 1 114000001 115000000 21 6 vs 2 224000001 225000000 4 0	0	19.9572	-2
1 114000001 115000000 314 12 vs 3 13000001 14000000 118 4 : 1 114000001 115000000 21 6 vs 3 13000001 14000000 10 1	0	19.9572	-2
1 114000001 115000000 314 12 vs 3 23000001 24000000 16 0 : 1 114000001 115000000 21 6 vs 3 23000001 24000000 4 0	0	19.9572	-2
1 114000001 115000000 314 12 vs 3 28000001 29000000 16 0 : 1 114000001 115000000 21 6 vs 3 28000001 29000000 4 0	0	19.9572	-2
1 114000001 115000000 314 12 vs 3 29000001 30000000 26 0 : 1 114000001 115000000 21 6 vs 3 29000001 30000000 5 0	0	19.9572	-2
1 114000001 115000000 314 12 vs 3 114000001 115000000 9 0 : 1 114000001 115000000 21 6 vs 3 114000001 115000000 4 0	0	19.9572	-2
1 114000001 115000000 314 12 vs 3 155000001 156000000 176 3 : 1 114000001 115000000 21 6 vs 3 155000001 156000000 5 0	0	19.9572	-2
1 114000001 115000000 314 12 vs 3 180000001 181000000 10 0 : 1 114000001 115000000 21 6 vs 3 180000001 181000000 3 0	0	19.9572	-2
1 114000001 115000000 314 12 vs 4 30000001 31000000 7 0 : 1 114000001 115000000 21 6 vs 4 30000001 31000000 3 0	0	19.9572	-2
1 114000001 115000000 314 12 vs 4 87000001 88000000 12 0 : 1 114000001 115000000 21 6 vs 4 87000001 88000000 4 0	0	19.9572	-2
1 114000001 115000000 314 12 vs 4 108000001 109000000 9 0 : 1 114000001 115000000 21 6 vs 4 108000001 109000000 4 0	0	19.9572	-2
1 114000001 115000000 314 12 vs 4 117000001 118000000 62 1 : 1 114000001 115000000 21 6 vs 4 117000001 118000000 3 0	0	19.9572	-2
1 114000001 115000000 314 12 vs 4 128000001 129000000 7 0 : 1 114000001 115000000 21 6 vs 4 128000001 129000000 3 0	0	19.9572	-2
1 114000001 115000000 314 12 vs 4 175000001 176000000 75 3 : 1 114000001 115000000 21 6 vs 4 175000001 176000000 12 1	0	19.9572	-2
1 114000001 115000000 314 12 vs 5 94000001 95000000 18 0 : 1 114000001 115000000 21 6 vs 5 94000001 95000000 3 0	0	19.9572	-2
1 114000001 115000000 314 12 vs 5 146000001 147000000 12 0 : 1 114000001 115000000 21 6 vs 5 146000001 147000000 4 0	0	19.9572	-2
1 114000001 115000000 314 12 vs 5 174000001 175000000 56 1 : 1 114000001 115000000 21 6 vs 5 174000001 175000000 5 0	0	19.9572	-2
1 114000001 115000000 314 12 vs 6 17000001 18000000 244 4 : 1 114000001 115000000 21 6 vs 6 17000001 18000000 18 1	0	19.9572	-2
1 114000001 115000000 314 12 vs 6 67000001 68000000 26 0 : 1 114000001 115000000 21 6 vs 6 67000001 68000000 4 0	0	19.9572	-2
1 114000001 115000000 314 12 vs 6 89000001 90000000 8 0 : 1 114000001 115000000 21 6 vs 6 89000001 90000000 3 0	0	19.9572	-2
1 114000001 115000000 314 12 vs 6 139000001 140000000 10 0 : 1 114000001 115000000 21 6 vs 6 139000001 140000000 4 0	0	19.9572	-2
1 114000001 115000000 314 12 vs 7 20000001 21000000 12 0 : 1 114000001 115000000 21 6 vs 7 20000001 21000000 6 0	0	19.9572	-2
1 114000001 115000000 314 12 vs 7 30000001 31000000 140 3 : 1 114000001 115000000 21 6 vs 7 30000001 31000000 37 1	0	19.9572	-2
1 114000001 115000000 314 12 vs 7 131000001 132000000 223 8 : 1 114000001 115000000 21 6 vs 7 131000001 132000000 10 3	0	19.9572	-2
1 114000001 115000000 314 12 vs 8 68000001 69000000 201 2 : 1 114000001 115000000 21 6 vs 8 68000001 69000000 8 1	0	19.9572	-2
1 114000001 115000000 314 12 vs 8 112000001 113000000 51 2 : 1 114000001 115000000 21 6 vs 8 112000001 113000000 4 0	0	19.9572	-2
1 114000001 115000000 314 12 vs 8 122000001 123000000 195 7 : 1 114000001 115000000 21 6 vs 8 122000001 123000000 7 0	0	19.9572	-2
1 114000001 115000000 314 12 vs 8 128000001 129000000 346 16 : 1 114000001 115000000 21 6 vs 8 128000001 129000000 39 4	0	19.9572	-2
1 114000001 115000000 314 12 vs 9 1 1000000 27 0 : 1 114000001 115000000 21 6 vs 9 1 1000000 4 0	0	19.9572	-2
1 114000001 115000000 314 12 vs 9 79000001 80000000 46 2 : 1 114000001 115000000 21 6 vs 9 79000001 80000000 6 0	0	19.9572	-2
1 114000001 115000000 314 12 vs 9 104000001 105000000 8 0 : 1 114000001 115000000 21 6 vs 9 104000001 105000000 3 0	0	19.9572	-2
1 114000001 115000000 314 12 vs 9 105000001 106000000 7 0 : 1 114000001 115000000 21 6 vs 9 105000001 106000000 4 0	0	19.9572	-2
1 114000001 115000000 314 12 vs 9 113000001 114000000 150 3 : 1 114000001 115000000 21 6 vs 9 113000001 114000000 5 0	0	19.9572	-2
1 114000001 115000000 314 12 vs 10 14000001 15000000 29 1 : 1 114000001 115000000 21 6 vs 10 14000001 15000000 5 0	0	19.9572	-2
1 114000001 115000000 314 12 vs 10 72000001 73000000 56 2 : 1 114000001 115000000 21 6 vs 10 72000001 73000000 4 0	0	19.9572	-2
1 114000001 115000000 314 12 vs 10 96000001 97000000 155 1 : 1 114000001 115000000 21 6 vs 10 96000001 97000000 4 0	0	19.9572	-2
1 114000001 115000000 314 12 vs 11 9000001 10000000 36 1 : 1 114000001 115000000 21 6 vs 11 9000001 10000000 6 1	0	19.9572	-2
1 114000001 115000000 314 12 vs 11 18000001 19000000 11 0 : 1 114000001 115000000 21 6 vs 11 18000001 19000000 3 0	0	19.9572	-2
1 114000001 115000000 314 12 vs 11 88000001 89000000 7 0 : 1 114000001 115000000 21 6 vs 11 88000001 89000000 3 0	0	19.9572	-2
1 114000001 115000000 314 12 vs 11 89000001 90000000 4 0 : 1 114000001 115000000 21 6 vs 11 89000001 90000000 2 0	0	19.9572	-2
1 114000001 115000000 314 12 vs 12 19000001 20000000 6 0 : 1 114000001 115000000 21 6 vs 12 19000001 20000000 3 0	0	19.9572	-2
1 114000001 115000000 314 12 vs 12 49000001 50000000 37 2 : 1 114000001 115000000 21 6 vs 12 49000001 50000000 4 0	0	19.9572	-2
1 114000001 115000000 314 12 vs 12 64000001 65000000 17 0 : 1 114000001 115000000 21 6 vs 12 64000001 65000000 4 0	0	19.9572	-2
1 114000001 115000000 314 12 vs 12 77000001 78000000 15 0 : 1 114000001 115000000 21 6 vs 12 77000001 78000000 4 0	0	19.9572	-2
1 114000001 115000000 314 12 vs 12 86000001 87000000 26 0 : 1 114000001 115000000 21 6 vs 12 86000001 87000000 4 0	0	19.9572	-2
1 114000001 115000000 314 12 vs 13 43000001 44000000 68 1 : 1 114000001 115000000 21 6 vs 13 43000001 44000000 4 0	0	19.9572	-2
1 114000001 115000000 314 12 vs 13 88000001 89000000 6 0 : 1 114000001 115000000 21 6 vs 13 88000001 89000000 3 0	0	19.9572	-2
1 114000001 115000000 314 12 vs 13 101000001 102000000 6 0 : 1 114000001 115000000 21 6 vs 13 101000001 102000000 4 0	0	19.9572	-2
1 114000001 115000000 314 12 vs 14 70000001 71000000 13 0 : 1 114000001 115000000 21 6 vs 14 70000001 71000000 4 0	0	19.9572	-2
1 114000001 115000000 314 12 vs 14 82000001 83000000 11 0 : 1 114000001 115000000 21 6 vs 14 82000001 83000000 4 0	0	19.9572	-2
1 114000001 115000000 314 12 vs 14 84000001 85000000 6 0 : 1 114000001 115000000 21 6 vs 14 84000001 85000000 4 0	0	19.9572	-2
1 114000001 115000000 314 12 vs 14 85000001 86000000 7 0 : 1 114000001 115000000 21 6 vs 14 85000001 86000000 3 0	0	19.9572	-2
1 114000001 115000000 314 12 vs 15 57000001 58000000 11 0 : 1 114000001 115000000 21 6 vs 15 57000001 58000000 4 0	0	19.9572	-2
1 114000001 115000000 314 12 vs 15 60000001 61000000 219 6 : 1 114000001 115000000 21 6 vs 15 60000001 61000000 7 1	0	19.9572	-2
1 114000001 115000000 314 12 vs 16 18000001 19000000 12 0 : 1 114000001 115000000 21 6 vs 16 18000001 19000000 4 0	0	19.9572	-2
1 114000001 115000000 314 12 vs 16 27000001 28000000 266 2 : 1 114000001 115000000 21 6 vs 16 27000001 28000000 20 1	0	19.9572	-2
1 114000001 115000000 314 12 vs 17 43000001 44000000 167 4 : 1 114000001 115000000 21 6 vs 17 43000001 44000000 6 0	0	19.9572	-2
1 114000001 115000000 314 12 vs 19 14000001 15000000 67 4 : 1 114000001 115000000 21 6 vs 19 14000001 15000000 5 0	0	19.9572	-2
1 114000001 115000000 314 12 vs 21 24000001 25000000 5 0 : 1 114000001 115000000 21 6 vs 21 24000001 25000000 3 0	0	19.9572	-2
1 114000001 115000000 314 12 vs 23 10000001 11000000 33 1 : 1 114000001 115000000 21 6 vs 23 10000001 11000000 3 0	0	19.9572	-2
1 114000001 115000000 314 12 vs 23 128000001 129000000 55 2 : 1 114000001 115000000 21 6 vs 23 128000001 129000000 3 0	0	19.9572	-2
1 115000001 116000000 63 6 vs 2 118000001 119000000 47 1 : 1 115000001 116000000 8 3 vs 2 118000001 119000000 4 0	0	19.9572	-2
1 115000001 116000000 63 6 vs 2 221000001 222000000 16 0 : 1 115000001 116000000 8 3 vs 2 221000001 222000000 4 0	0	19.9572	-2
1 115000001 116000000 63 6 vs 2 235000001 236000000 81 2 : 1 115000001 116000000 8 3 vs 2 235000001 236000000 5 0	0	19.9572	-2
1 115000001 116000000 63 6 vs 3 16000001 17000000 77 3 : 1 115000001 116000000 8 3 vs 3 16000001 17000000 4 0	0	19.9572	-2
1 115000001 116000000 63 6 vs 3 77000001 78000000 38 1 : 1 115000001 116000000 8 3 vs 3 77000001 78000000 4 0	0	19.9572	-2
1 115000001 116000000 63 6 vs 3 81000001 82000000 18 0 : 1 115000001 116000000 8 3 vs 3 81000001 82000000 4 0	0	19.9572	-2
1 115000001 116000000 63 6 vs 3 110000001 111000000 62 1 : 1 115000001 116000000 8 3 vs 3 110000001 111000000 3 0	0	19.9572	-2
1 115000001 116000000 63 6 vs 3 117000001 118000000 93 1 : 1 115000001 116000000 8 3 vs 3 117000001 118000000 4 0	0	19.9572	-2
1 115000001 116000000 63 6 vs 3 197000001 198000000 280 5 : 1 115000001 116000000 8 3 vs 3 197000001 198000000 6 0	0	19.9572	-2
1 115000001 116000000 63 6 vs 4 5000001 6000000 24 1 : 1 115000001 116000000 8 3 vs 4 5000001 6000000 5 0	0	19.9572	-2
1 115000001 116000000 63 6 vs 4 22000001 23000000 33 1 : 1 115000001 116000000 8 3 vs 4 22000001 23000000 4 0	0	19.9572	-2
1 115000001 116000000 63 6 vs 4 47000001 48000000 123 1 : 1 115000001 116000000 8 3 vs 4 47000001 48000000 4 0	0	19.9572	-2
1 115000001 116000000 63 6 vs 4 58000001 59000000 7 0 : 1 115000001 116000000 8 3 vs 4 58000001 59000000 4 0	0	19.9572	-2
1 115000001 116000000 63 6 vs 4 99000001 100000000 84 4 : 1 115000001 116000000 8 3 vs 4 99000001 100000000 4 0	0	19.9572	-2
1 115000001 116000000 63 6 vs 5 115000001 116000000 11 0 : 1 115000001 116000000 8 3 vs 5 115000001 116000000 4 0	0	19.9572	-2
1 115000001 116000000 63 6 vs 6 11000001 12000000 203 6 : 1 115000001 116000000 8 3 vs 6 11000001 12000000 5 0	0	19.9572	-2
1 115000001 116000000 63 6 vs 7 26000001 27000000 128 6 : 1 115000001 116000000 8 3 vs 7 26000001 27000000 3 0	0	19.9572	-2
1 115000001 116000000 63 6 vs 7 57000001 58000000 8 0 : 1 115000001 116000000 8 3 vs 7 57000001 58000000 6 1	0	19.9572	-2
1 115000001 116000000 63 6 vs 7 67000001 68000000 16 1 : 1 115000001 116000000 8 3 vs 7 67000001 68000000 4 0	0	19.9572	-2
1 115000001 116000000 63 6 vs 7 81000001 82000000 12 0 : 1 115000001 116000000 8 3 vs 7 81000001 82000000 4 0	0	19.9572	-2
1 115000001 116000000 63 6 vs 7 128000001 129000000 45 1 : 1 115000001 116000000 8 3 vs 7 128000001 129000000 6 0	0	19.9572	-2
1 115000001 116000000 63 6 vs 7 145000001 146000000 5 0 : 1 115000001 116000000 8 3 vs 7 145000001 146000000 4 0	0	19.9572	-2
1 115000001 116000000 63 6 vs 8 27000001 28000000 24 1 : 1 115000001 116000000 8 3 vs 8 27000001 28000000 4 0	0	19.9572	-2
1 115000001 116000000 63 6 vs 8 111000001 112000000 24 0 : 1 115000001 116000000 8 3 vs 8 111000001 112000000 5 0	0	19.9572	-2
1 115000001 116000000 63 6 vs 10 25000001 26000000 58 2 : 1 115000001 116000000 8 3 vs 10 25000001 26000000 6 0	0	19.9572	-2
1 115000001 116000000 63 6 vs 11 28000001 29000000 8 0 : 1 115000001 116000000 8 3 vs 11 28000001 29000000 3 0	0	19.9572	-2
1 115000001 116000000 63 6 vs 12 22000001 23000000 14 0 : 1 115000001 116000000 8 3 vs 12 22000001 23000000 5 0	0	19.9572	-2
1 115000001 116000000 63 6 vs 12 128000001 129000000 36 1 : 1 115000001 116000000 8 3 vs 12 128000001 129000000 4 0	0	19.9572	-2
1 115000001 116000000 63 6 vs 13 31000001 32000000 42 2 : 1 115000001 116000000 8 3 vs 13 31000001 32000000 5 0	0	19.9572	-2
1 115000001 116000000 63 6 vs 13 42000001 43000000 46 1 : 1 115000001 116000000 8 3 vs 13 42000001 43000000 3 0	0	19.9572	-2
1 115000001 116000000 63 6 vs 13 43000001 44000000 68 1 : 1 115000001 116000000 8 3 vs 13 43000001 44000000 4 0	0	19.9572	-2
1 115000001 116000000 63 6 vs 14 59000001 60000000 94 1 : 1 115000001 116000000 8 3 vs 14 59000001 60000000 4 0	0	19.9572	-2
1 115000001 116000000 63 6 vs 14 64000001 65000000 257 5 : 1 115000001 116000000 8 3 vs 14 64000001 65000000 6 0	0	19.9572	-2
1 115000001 116000000 63 6 vs 21 18000001 19000000 9 0 : 1 115000001 116000000 8 3 vs 21 18000001 19000000 3 0	0	19.9572	-2
1 115000001 116000000 63 6 vs 21 36000001 37000000 158 7 : 1 115000001 116000000 8 3 vs 21 36000001 37000000 4 0	0	19.9572	-2
1 115000001 116000000 63 6 vs 21 40000001 41000000 201 10 : 1 115000001 116000000 8 3 vs 21 40000001 41000000 6 0	0	19.9572	-2
1 115000001 116000000 63 6 vs 23 83000001 84000000 7 0 : 1 115000001 116000000 8 3 vs 23 83000001 84000000 3 0	0	19.9572	-2
1 116000001 117000000 47 5 vs 2 21000001 22000000 10 0 : 1 116000001 117000000 4 0 vs 2 21000001 22000000 4 0	0	19.9572	-2
1 116000001 117000000 47 5 vs 2 60000001 61000000 76 1 : 1 116000001 117000000 4 0 vs 2 60000001 61000000 5 1	0	19.9572	-2
1 116000001 117000000 47 5 vs 2 69000001 70000000 43 1 : 1 116000001 117000000 4 0 vs 2 69000001 70000000 3 0	0	19.9572	-2
1 116000001 117000000 47 5 vs 2 104000001 105000000 32 1 : 1 116000001 117000000 4 0 vs 2 104000001 105000000 4 0	0	19.9572	-2
1 116000001 117000000 47 5 vs 2 130000001 131000000 57 3 : 1 116000001 117000000 4 0 vs 2 130000001 131000000 5 0	0	19.9572	-2
1 116000001 117000000 47 5 vs 2 152000001 153000000 33 1 : 1 116000001 117000000 4 0 vs 2 152000001 153000000 3 0	0	19.9572	-2
1 116000001 117000000 47 5 vs 2 192000001 193000000 10 0 : 1 116000001 117000000 4 0 vs 2 192000001 193000000 4 0	0	19.9572	-2
1 116000001 117000000 47 5 vs 3 72000001 73000000 188 4 : 1 116000001 117000000 4 0 vs 3 72000001 73000000 4 0	0	19.9572	-2
1 116000001 117000000 47 5 vs 3 163000001 164000000 9 0 : 1 116000001 117000000 4 0 vs 3 163000001 164000000 5 0	0	19.9572	-2
1 116000001 117000000 47 5 vs 3 185000001 186000000 179 4 : 1 116000001 117000000 4 0 vs 3 185000001 186000000 5 0	0	19.9572	-2
1 116000001 117000000 47 5 vs 4 70000001 71000000 34 1 : 1 116000001 117000000 4 0 vs 4 70000001 71000000 13 1	0	19.9572	-2
1 116000001 117000000 47 5 vs 4 151000001 152000000 15 0 : 1 116000001 117000000 4 0 vs 4 151000001 152000000 4 0	0	19.9572	-2
1 116000001 117000000 47 5 vs 5 40000001 41000000 13 0 : 1 116000001 117000000 4 0 vs 5 40000001 41000000 4 0	0	19.9572	-2
1 116000001 117000000 47 5 vs 5 77000001 78000000 175 6 : 1 116000001 117000000 4 0 vs 5 77000001 78000000 6 1	0	19.9572	-2
1 116000001 117000000 47 5 vs 5 94000001 95000000 18 0 : 1 116000001 117000000 4 0 vs 5 94000001 95000000 3 0	0	19.9572	-2
1 116000001 117000000 47 5 vs 6 19000001 20000000 116 3 : 1 116000001 117000000 4 0 vs 6 19000001 20000000 5 0	0	19.9572	-2
1 116000001 117000000 47 5 vs 7 112000001 113000000 14 0 : 1 116000001 117000000 4 0 vs 7 112000001 113000000 6 3	0	19.9572	-2
1 116000001 117000000 47 5 vs 8 90000001 91000000 19 0 : 1 116000001 117000000 4 0 vs 8 90000001 91000000 5 0	0	19.9572	-2
1 116000001 117000000 47 5 vs 8 105000001 106000000 27 0 : 1 116000001 117000000 4 0 vs 8 105000001 106000000 4 0	0	19.9572	-2
1 116000001 117000000 47 5 vs 8 111000001 112000000 24 0 : 1 116000001 117000000 4 0 vs 8 111000001 112000000 5 0	0	19.9572	-2
1 116000001 117000000 47 5 vs 9 102000001 103000000 12 0 : 1 116000001 117000000 4 0 vs 9 102000001 103000000 3 0	0	19.9572	-2
1 116000001 117000000 47 5 vs 10 108000001 109000000 9 0 : 1 116000001 117000000 4 0 vs 10 108000001 109000000 4 0	0	19.9572	-2
1 116000001 117000000 47 5 vs 12 98000001 99000000 19 0 : 1 116000001 117000000 4 0 vs 12 98000001 99000000 4 0	0	19.9572	-2
1 116000001 117000000 47 5 vs 13 44000001 45000000 41 1 : 1 116000001 117000000 4 0 vs 13 44000001 45000000 5 0	0	19.9572	-2
1 116000001 117000000 47 5 vs 14 67000001 68000000 280 7 : 1 116000001 117000000 4 0 vs 14 67000001 68000000 37 1	0	19.9572	-2
1 116000001 117000000 47 5 vs 14 72000001 73000000 33 1 : 1 116000001 117000000 4 0 vs 14 72000001 73000000 5 0	0	19.9572	-2
1 116000001 117000000 47 5 vs 18 2000001 3000000 46 2 : 1 116000001 117000000 4 0 vs 18 2000001 3000000 5 0	0	19.9572	-2
1 116000001 117000000 47 5 vs 20 34000001 35000000 294 9 : 1 116000001 117000000 4 0 vs 20 34000001 35000000 27 2	0	19.9572	-2
1 116000001 117000000 47 5 vs 23 23000001 24000000 29 1 : 1 116000001 117000000 4 0 vs 23 23000001 24000000 4 0	0	19.9572	-2
1 116000001 117000000 47 5 vs 23 96000001 97000000 10 0 : 1 116000001 117000000 4 0 vs 23 96000001 97000000 4 0	0	19.9572	-2
1 117000001 118000000 108 7 vs 2 159000001 160000000 219 9 : 1 117000001 118000000 5 1 vs 2 159000001 160000000 6 1	0	19.9572	-2
1 117000001 118000000 108 7 vs 2 232000001 233000000 189 6 : 1 117000001 118000000 5 1 vs 2 232000001 233000000 4 0	0	19.9572	-2
1 117000001 118000000 108 7 vs 2 235000001 236000000 81 2 : 1 117000001 118000000 5 1 vs 2 235000001 236000000 5 0	0	19.9572	-2
1 117000001 118000000 108 7 vs 6 1 1000000 97 1 : 1 117000001 118000000 5 1 vs 6 1 1000000 6 0	0	19.9572	-2
1 117000001 118000000 108 7 vs 6 170000001 171240540 62 1 : 1 117000001 118000000 5 1 vs 6 170000001 171240540 5 0	0	19.9572	-2
1 117000001 118000000 108 7 vs 7 8000001 9000000 19 0 : 1 117000001 118000000 5 1 vs 7 8000001 9000000 5 0	0	19.9572	-2
1 117000001 118000000 108 7 vs 7 96000001 97000000 19 0 : 1 117000001 118000000 5 1 vs 7 96000001 97000000 4 0	0	19.9572	-2
1 117000001 118000000 108 7 vs 7 97000001 98000000 82 4 : 1 117000001 118000000 5 1 vs 7 97000001 98000000 4 0	0	19.9572	-2
1 117000001 118000000 108 7 vs 8 100000001 101000000 164 4 : 1 117000001 118000000 5 1 vs 8 100000001 101000000 12 1	0	19.9572	-2
1 117000001 118000000 108 7 vs 8 135000001 136000000 66 2 : 1 117000001 118000000 5 1 vs 8 135000001 136000000 6 0	0	19.9572	-2
1 117000001 118000000 108 7 vs 9 89000001 90000000 82 2 : 1 117000001 118000000 5 1 vs 9 89000001 90000000 7 1	0	19.9572	-2
1 117000001 118000000 108 7 vs 10 57000001 58000000 20 1 : 1 117000001 118000000 5 1 vs 10 57000001 58000000 3 0	0	19.9572	-2
1 117000001 118000000 108 7 vs 12 23000001 24000000 17 0 : 1 117000001 118000000 5 1 vs 12 23000001 24000000 6 0	0	19.9572	-2
1 117000001 118000000 108 7 vs 12 58000001 59000000 9 0 : 1 117000001 118000000 5 1 vs 12 58000001 59000000 4 0	0	19.9572	-2
1 117000001 118000000 108 7 vs 13 106000001 107000000 82 5 : 1 117000001 118000000 5 1 vs 13 106000001 107000000 3 0	0	19.9572	-2
1 117000001 118000000 108 7 vs 14 66000001 67000000 39 3 : 1 117000001 118000000 5 1 vs 14 66000001 67000000 5 0	0	19.9572	-2
1 117000001 118000000 108 7 vs 17 24000001 25000000 124 4 : 1 117000001 118000000 5 1 vs 17 24000001 25000000 22 1	0	19.9572	-2
1 117000001 118000000 108 7 vs 18 20000001 21000000 15 0 : 1 117000001 118000000 5 1 vs 18 20000001 21000000 5 0	0	19.9572	-2
1 117000001 118000000 108 7 vs 23 18000001 19000000 24 0 : 1 117000001 118000000 5 1 vs 23 18000001 19000000 4 0	0	19.9572	-2
1 118000001 119000000 32 1 vs 2 157000001 158000000 190 5 : 1 118000001 119000000 5 0 vs 2 157000001 158000000 3 0	0	19.9572	-2
1 118000001 119000000 32 1 vs 3 4000001 5000000 172 7 : 1 118000001 119000000 5 0 vs 3 4000001 5000000 6 0	0	19.9572	-2
1 118000001 119000000 32 1 vs 5 115000001 116000000 11 0 : 1 118000001 119000000 5 0 vs 5 115000001 116000000 4 0	0	19.9572	-2
1 118000001 119000000 32 1 vs 7 110000001 111000000 138 5 : 1 118000001 119000000 5 0 vs 7 110000001 111000000 5 0	0	19.9572	-2
1 118000001 119000000 32 1 vs 14 82000001 83000000 11 0 : 1 118000001 119000000 5 0 vs 14 82000001 83000000 4 0	0	19.9572	-2
1 118000001 119000000 32 1 vs 15 24000001 25000000 8 0 : 1 118000001 119000000 5 0 vs 15 24000001 25000000 5 0	0	19.9572	-2
1 119000001 120000000 29 1 vs 3 80000001 81000000 7 0 : 1 119000001 120000000 4 0 vs 3 80000001 81000000 3 0	0	19.9572	-2
1 119000001 120000000 29 1 vs 4 111000001 112000000 35 1 : 1 119000001 120000000 4 0 vs 4 111000001 112000000 4 0	0	19.9572	-2
1 119000001 120000000 29 1 vs 5 133000001 134000000 107 3 : 1 119000001 120000000 4 0 vs 5 133000001 134000000 5 0	0	19.9572	-2
1 119000001 120000000 29 1 vs 8 123000001 124000000 169 2 : 1 119000001 120000000 4 0 vs 8 123000001 124000000 5 0	0	19.9572	-2
1 119000001 120000000 29 1 vs 12 15000001 16000000 63 5 : 1 119000001 120000000 4 0 vs 12 15000001 16000000 3 0	0	19.9572	-2
1 119000001 120000000 29 1 vs 12 67000001 68000000 145 6 : 1 119000001 120000000 4 0 vs 12 67000001 68000000 8 1	0	19.9572	-2
1 119000001 120000000 29 1 vs 17 3000001 4000000 47 5 : 1 119000001 120000000 4 0 vs 17 3000001 4000000 5 1	0	19.9572	-2
1 119000001 120000000 29 1 vs 23 75000001 76000000 4 0 : 1 119000001 120000000 4 0 vs 23 75000001 76000000 3 0	0	19.9572	-2
1 120000001 121000000 31 1 vs 2 42000001 43000000 239 9 : 1 120000001 121000000 4 0 vs 2 42000001 43000000 15 1	0	19.9572	-2
1 120000001 121000000 31 1 vs 2 52000001 53000000 5 0 : 1 120000001 121000000 4 0 vs 2 52000001 53000000 3 0	0	19.9572	-2
1 120000001 121000000 31 1 vs 2 74000001 75000000 31 3 : 1 120000001 121000000 4 0 vs 2 74000001 75000000 6 0	0	19.9572	-2
1 120000001 121000000 31 1 vs 3 63000001 64000000 64 12 : 1 120000001 121000000 4 0 vs 3 63000001 64000000 16 5	0	19.9572	-2
1 120000001 121000000 31 1 vs 7 41000001 42000000 107 5 : 1 120000001 121000000 4 0 vs 7 41000001 42000000 4 0	0	19.9572	-2
1 120000001 121000000 31 1 vs 7 70000001 71000000 11 0 : 1 120000001 121000000 4 0 vs 7 70000001 71000000 4 0	0	19.9572	-2
1 120000001 121000000 31 1 vs 7 105000001 106000000 282 19 : 1 120000001 121000000 4 0 vs 7 105000001 106000000 7 4	0	19.9572	-2
1 120000001 121000000 31 1 vs 14 35000001 36000000 26 1 : 1 120000001 121000000 4 0 vs 14 35000001 36000000 5 0	0	19.9572	-2
1 120000001 121000000 31 1 vs 14 47000001 48000000 70 1 : 1 120000001 121000000 4 0 vs 14 47000001 48000000 3 0	0	19.9572	-2
1 120000001 121000000 31 1 vs 14 95000001 96000000 93 13 : 1 120000001 121000000 4 0 vs 14 95000001 96000000 4 0	0	19.9572	-2
1 120000001 121000000 31 1 vs 17 57000001 58000000 169 12 : 1 120000001 121000000 4 0 vs 17 57000001 58000000 10 9	0	19.9572	-2
1 120000001 121000000 31 1 vs 22 39000001 40000000 81 1 : 1 120000001 121000000 4 0 vs 22 39000001 40000000 4 0	0	19.9572	-2
1 121000001 122000000 7 0 vs 3 158000001 159000000 266 3 : 1 121000001 122000000 4 0 vs 3 158000001 159000000 12 1	0	19.9572	-2
1 121000001 122000000 7 0 vs 3 169000001 170000000 58 1 : 1 121000001 122000000 4 0 vs 3 169000001 170000000 4 0	0	19.9572	-2
1 121000001 122000000 7 0 vs 6 47000001 48000000 29 1 : 1 121000001 122000000 4 0 vs 6 47000001 48000000 4 0	0	19.9572	-2
1 121000001 122000000 7 0 vs 6 101000001 102000000 6 0 : 1 121000001 122000000 4 0 vs 6 101000001 102000000 3 0	0	19.9572	-2
1 121000001 122000000 7 0 vs 7 122000001 123000000 46 1 : 1 121000001 122000000 4 0 vs 7 122000001 123000000 3 0	0	19.9572	-2
1 121000001 122000000 7 0 vs 8 105000001 106000000 27 0 : 1 121000001 122000000 4 0 vs 8 105000001 106000000 4 0	0	19.9572	-2
1 121000001 122000000 7 0 vs 9 32000001 33000000 37 1 : 1 121000001 122000000 4 0 vs 9 32000001 33000000 3 0	0	19.9572	-2
1 121000001 122000000 7 0 vs 11 41000001 42000000 5 0 : 1 121000001 122000000 4 0 vs 11 41000001 42000000 3 0	0	19.9572	-2
1 121000001 122000000 7 0 vs 11 72000001 73000000 362 8 : 1 121000001 122000000 4 0 vs 11 72000001 73000000 39 2	0	19.9572	-2
1 121000001 122000000 7 0 vs 12 40000001 41000000 30 1 : 1 121000001 122000000 4 0 vs 12 40000001 41000000 4 0	0	19.9572	-2
1 121000001 122000000 7 0 vs 14 54000001 55000000 72 2 : 1 121000001 122000000 4 0 vs 14 54000001 55000000 4 0	0	19.9572	-2
1 121000001 122000000 7 0 vs 14 59000001 60000000 94 1 : 1 121000001 122000000 4 0 vs 14 59000001 60000000 4 0	0	19.9572	-2
1 121000001 122000000 7 0 vs 14 78000001 79000000 21 0 : 1 121000001 122000000 4 0 vs 14 78000001 79000000 4 0	0	19.9572	-2
1 121000001 122000000 7 0 vs 15 47000001 48000000 24 2 : 1 121000001 122000000 4 0 vs 15 47000001 48000000 8 4	0	19.9572	-2
1 121000001 122000000 7 0 vs 16 69000001 70000000 108 3 : 1 121000001 122000000 4 0 vs 16 69000001 70000000 6 0	0	19.9572	-2
1 121000001 122000000 7 0 vs 16 74000001 75000000 18 0 : 1 121000001 122000000 4 0 vs 16 74000001 75000000 6 0	0	19.9572	-2
1 121000001 122000000 7 0 vs 23 24000001 25000000 8 0 : 1 121000001 122000000 4 0 vs 23 24000001 25000000 5 0	0	19.9572	-2
1 141000001 142000000 9 0 vs 2 161000001 162000000 31 2 : 1 141000001 142000000 6 1 vs 2 161000001 162000000 5 0	0	19.9572	-2
1 141000001 142000000 9 0 vs 7 84000001 85000000 44 1 : 1 141000001 142000000 6 1 vs 7 84000001 85000000 6 0	0	19.9572	-2
1 141000001 142000000 9 0 vs 12 43000001 44000000 42 1 : 1 141000001 142000000 6 1 vs 12 43000001 44000000 5 0	0	19.9572	-2
1 141000001 142000000 9 0 vs 14 33000001 34000000 203 1 : 1 141000001 142000000 6 1 vs 14 33000001 34000000 6 1	0	19.9572	-2
1 142000001 143000000 13 0 vs 2 58000001 59000000 8 0 : 1 142000001 143000000 4 0 vs 2 58000001 59000000 3 0	0	19.9572	-2
1 142000001 143000000 13 0 vs 3 149000001 150000000 26 0 : 1 142000001 143000000 4 0 vs 3 149000001 150000000 5 0	0	19.9572	-2
1 142000001 143000000 13 0 vs 4 41000001 42000000 24 0 : 1 142000001 143000000 4 0 vs 4 41000001 42000000 4 0	0	19.9572	-2
1 142000001 143000000 13 0 vs 4 153000001 154000000 58 2 : 1 142000001 143000000 4 0 vs 4 153000001 154000000 3 0	0	19.9572	-2
1 143000001 144000000 105 8 vs 2 6000001 7000000 38 1 : 1 143000001 144000000 8 3 vs 2 6000001 7000000 5 0	0	19.9572	-2
1 143000001 144000000 105 8 vs 3 7000001 8000000 6 0 : 1 143000001 144000000 8 3 vs 3 7000001 8000000 3 0	0	19.9572	-2
1 143000001 144000000 105 8 vs 3 27000001 28000000 11 0 : 1 143000001 144000000 8 3 vs 3 27000001 28000000 7 0	0	19.9572	-2
1 143000001 144000000 105 8 vs 4 49000001 50000000 3 0 : 1 143000001 144000000 8 3 vs 4 49000001 50000000 2 0	0	19.9572	-2
1 143000001 144000000 105 8 vs 6 22000001 23000000 16 0 : 1 143000001 144000000 8 3 vs 6 22000001 23000000 4 0	0	19.9572	-2
1 143000001 144000000 105 8 vs 6 71000001 72000000 25 0 : 1 143000001 144000000 8 3 vs 6 71000001 72000000 4 0	0	19.9572	-2
1 143000001 144000000 105 8 vs 7 91000001 92000000 39 1 : 1 143000001 144000000 8 3 vs 7 91000001 92000000 5 1	0	19.9572	-2
1 143000001 144000000 105 8 vs 7 110000001 111000000 138 5 : 1 143000001 144000000 8 3 vs 7 110000001 111000000 5 0	0	19.9572	-2
1 143000001 144000000 105 8 vs 8 122000001 123000000 195 7 : 1 143000001 144000000 8 3 vs 8 122000001 123000000 7 0	0	19.9572	-2
1 143000001 144000000 105 8 vs 8 126000001 127000000 20 0 : 1 143000001 144000000 8 3 vs 8 126000001 127000000 7 2	0	19.9572	-2
1 143000001 144000000 105 8 vs 9 104000001 105000000 8 0 : 1 143000001 144000000 8 3 vs 9 104000001 105000000 3 0	0	19.9572	-2
1 143000001 144000000 105 8 vs 11 4000001 5000000 9 0 : 1 143000001 144000000 8 3 vs 11 4000001 5000000 5 0	0	19.9572	-2
1 143000001 144000000 105 8 vs 12 110000001 111000000 56 1 : 1 143000001 144000000 8 3 vs 12 110000001 111000000 4 0	0	19.9572	-2
1 143000001 144000000 105 8 vs 16 9000001 10000000 109 2 : 1 143000001 144000000 8 3 vs 16 9000001 10000000 6 1	0	19.9572	-2
1 143000001 144000000 105 8 vs 16 53000001 54000000 150 2 : 1 143000001 144000000 8 3 vs 16 53000001 54000000 4 0	0	19.9572	-2
1 143000001 144000000 105 8 vs 23 67000001 68000000 121 3 : 1 143000001 144000000 8 3 vs 23 67000001 68000000 9 1	0	19.9572	-2
1 144000001 145000000 209 2 vs 3 133000001 134000000 8 0 : 1 144000001 145000000 5 0 vs 3 133000001 134000000 4 0	0	19.9572	-2
1 144000001 145000000 209 2 vs 4 135000001 136000000 14 0 : 1 144000001 145000000 5 0 vs 4 135000001 136000000 4 0	0	19.9572	-2
1 144000001 145000000 209 2 vs 7 107000001 108000000 81 4 : 1 144000001 145000000 5 0 vs 7 107000001 108000000 5 0	0	19.9572	-2
1 144000001 145000000 209 2 vs 7 126000001 127000000 9 0 : 1 144000001 145000000 5 0 vs 7 126000001 127000000 6 0	0	19.9572	-2
1 144000001 145000000 209 2 vs 17 45000001 46000000 162 8 : 1 144000001 145000000 5 0 vs 17 45000001 46000000 22 2	0	19.9572	-2
1 145000001 146000000 80 2 vs 3 135000001 136000000 211 2 : 1 145000001 146000000 4 0 vs 3 135000001 136000000 6 0	0	19.9572	-2
1 145000001 146000000 80 2 vs 4 171000001 172000000 11 0 : 1 145000001 146000000 4 0 vs 4 171000001 172000000 4 0	0	19.9572	-2
1 145000001 146000000 80 2 vs 4 177000001 178000000 7 0 : 1 145000001 146000000 4 0 vs 4 177000001 178000000 4 0	0	19.9572	-2
1 145000001 146000000 80 2 vs 6 25000001 26000000 14 0 : 1 145000001 146000000 4 0 vs 6 25000001 26000000 4 0	0	19.9572	-2
1 145000001 146000000 80 2 vs 7 147000001 148000000 9 0 : 1 145000001 146000000 4 0 vs 7 147000001 148000000 5 0	0	19.9572	-2
1 145000001 146000000 80 2 vs 10 97000001 98000000 97 1 : 1 145000001 146000000 4 0 vs 10 97000001 98000000 5 0	0	19.9572	-2
1 145000001 146000000 80 2 vs 11 40000001 41000000 4 0 : 1 145000001 146000000 4 0 vs 11 40000001 41000000 3 0	0	19.9572	-2
1 145000001 146000000 80 2 vs 11 41000001 42000000 5 0 : 1 145000001 146000000 4 0 vs 11 41000001 42000000 3 0	0	19.9572	-2
1 145000001 146000000 80 2 vs 12 43000001 44000000 42 1 : 1 145000001 146000000 4 0 vs 12 43000001 44000000 5 0	0	19.9572	-2
1 145000001 146000000 80 2 vs 12 75000001 76000000 14 0 : 1 145000001 146000000 4 0 vs 12 75000001 76000000 5 0	0	19.9572	-2
1 145000001 146000000 80 2 vs 16 77000001 78000000 197 5 : 1 145000001 146000000 4 0 vs 16 77000001 78000000 7 1	0	19.9572	-2
1 145000001 146000000 80 2 vs 18 20000001 21000000 15 0 : 1 145000001 146000000 4 0 vs 18 20000001 21000000 5 0	0	19.9572	-2
1 145000001 146000000 80 2 vs 19 10000001 11000000 231 11 : 1 145000001 146000000 4 0 vs 19 10000001 11000000 5 0	0	19.9572	-2
1 145000001 146000000 80 2 vs 19 61000001 62000000 16 0 : 1 145000001 146000000 4 0 vs 19 61000001 62000000 5 0	0	19.9572	-2
1 145000001 146000000 80 2 vs 20 52000001 53000000 399 83 : 1 145000001 146000000 4 0 vs 20 52000001 53000000 47 66	0	19.9572	-2
1 145000001 146000000 80 2 vs 20 55000001 56000000 283 95 : 1 145000001 146000000 4 0 vs 20 55000001 56000000 13 79	0	19.9572	-2
1 145000001 146000000 80 2 vs 23 127000001 128000000 6 0 : 1 145000001 146000000 4 0 vs 23 127000001 128000000 4 0	0	19.9572	-2
1 146000001 147000000 22 3 vs 5 22000001 23000000 6 0 : 1 146000001 147000000 5 0 vs 5 22000001 23000000 3 0	0	19.9572	-2
1 146000001 147000000 22 3 vs 7 82000001 83000000 18 1 : 1 146000001 147000000 5 0 vs 7 82000001 83000000 4 0	0	19.9572	-2
1 146000001 147000000 22 3 vs 9 31000001 32000000 11 0 : 1 146000001 147000000 5 0 vs 9 31000001 32000000 3 0	0	19.9572	-2
1 147000001 148000000 63 2 vs 7 151000001 152000000 282 9 : 1 147000001 148000000 6 1 vs 7 151000001 152000000 14 2	0	19.9572	-2
1 147000001 148000000 63 2 vs 15 18000001 19000000 8 0 : 1 147000001 148000000 6 1 vs 15 18000001 19000000 4 0	0	19.9572	-2
1 147000001 148000000 63 2 vs 20 45000001 46000000 244 94 : 1 147000001 148000000 6 1 vs 20 45000001 46000000 15 90	0	19.9572	-2
1 148000001 149000000 188 4 vs 3 134000001 135000000 83 2 : 1 148000001 149000000 8 2 vs 3 134000001 135000000 5 0	0	19.9572	-2
1 148000001 149000000 188 4 vs 3 173000001 174000000 48 2 : 1 148000001 149000000 8 2 vs 3 173000001 174000000 4 0	0	19.9572	-2
1 148000001 149000000 188 4 vs 3 193000001 194000000 24 1 : 1 148000001 149000000 8 2 vs 3 193000001 194000000 4 0	0	19.9572	-2
1 148000001 149000000 188 4 vs 4 162000001 163000000 10 0 : 1 148000001 149000000 8 2 vs 4 162000001 163000000 3 0	0	19.9572	-2
1 148000001 149000000 188 4 vs 5 134000001 135000000 170 9 : 1 148000001 149000000 8 2 vs 5 134000001 135000000 17 4	0	19.9572	-2
1 148000001 149000000 188 4 vs 5 173000001 174000000 195 8 : 1 148000001 149000000 8 2 vs 5 173000001 174000000 22 1	0	19.9572	-2
1 148000001 149000000 188 4 vs 6 47000001 48000000 29 1 : 1 148000001 149000000 8 2 vs 6 47000001 48000000 4 0	0	19.9572	-2
1 148000001 149000000 188 4 vs 7 3000001 4000000 115 4 : 1 148000001 149000000 8 2 vs 7 3000001 4000000 5 0	0	19.9572	-2
1 148000001 149000000 188 4 vs 7 36000001 37000000 230 3 : 1 148000001 149000000 8 2 vs 7 36000001 37000000 5 1	0	19.9572	-2
1 148000001 149000000 188 4 vs 7 72000001 73000000 173 2 : 1 148000001 149000000 8 2 vs 7 72000001 73000000 6 1	0	19.9572	-2
1 148000001 149000000 188 4 vs 7 147000001 148000000 9 0 : 1 148000001 149000000 8 2 vs 7 147000001 148000000 5 0	0	19.9572	-2
1 148000001 149000000 188 4 vs 10 13000001 14000000 24 0 : 1 148000001 149000000 8 2 vs 10 13000001 14000000 6 0	0	19.9572	-2
1 148000001 149000000 188 4 vs 10 41000001 42000000 0 0 : 1 148000001 149000000 8 2 vs 10 41000001 42000000 0 0	0	19.9572	-2
1 148000001 149000000 188 4 vs 10 106000001 107000000 204 2 : 1 148000001 149000000 8 2 vs 10 106000001 107000000 6 0	0	19.9572	-2
1 148000001 149000000 188 4 vs 11 26000001 27000000 6 0 : 1 148000001 149000000 8 2 vs 11 26000001 27000000 4 0	0	19.9572	-2
1 148000001 149000000 188 4 vs 14 40000001 41000000 20 0 : 1 148000001 149000000 8 2 vs 14 40000001 41000000 4 0	0	19.9572	-2
1 148000001 149000000 188 4 vs 14 81000001 82000000 9 0 : 1 148000001 149000000 8 2 vs 14 81000001 82000000 4 0	0	19.9572	-2
1 148000001 149000000 188 4 vs 16 83000001 84000000 287 21 : 1 148000001 149000000 8 2 vs 16 83000001 84000000 19 3	0	19.9572	-2
1 148000001 149000000 188 4 vs 18 4000001 5000000 5 0 : 1 148000001 149000000 8 2 vs 18 4000001 5000000 3 0	0	19.9572	-2
1 148000001 149000000 188 4 vs 20 51000001 52000000 325 158 : 1 148000001 149000000 8 2 vs 20 51000001 52000000 26 102	0	19.9572	-2
1 149000001 150000000 70 7 vs 2 65000001 66000000 114 4 : 1 149000001 150000000 8 3 vs 2 65000001 66000000 6 1	0	19.9572	-2
1 149000001 150000000 70 7 vs 3 70000001 71000000 10 0 : 1 149000001 150000000 8 3 vs 3 70000001 71000000 3 0	0	19.9572	-2
1 149000001 150000000 70 7 vs 3 109000001 110000000 259 6 : 1 149000001 150000000 8 3 vs 3 109000001 110000000 5 0	0	19.9572	-2
1 149000001 150000000 70 7 vs 3 132000001 133000000 18 0 : 1 149000001 150000000 8 3 vs 3 132000001 133000000 3 0	0	19.9572	-2
1 149000001 150000000 70 7 vs 4 18000001 19000000 10 0 : 1 149000001 150000000 8 3 vs 4 18000001 19000000 3 0	0	19.9572	-2
1 149000001 150000000 70 7 vs 4 70000001 71000000 34 1 : 1 149000001 150000000 8 3 vs 4 70000001 71000000 13 1	0	19.9572	-2
1 149000001 150000000 70 7 vs 5 92000001 93000000 33 2 : 1 149000001 150000000 8 3 vs 5 92000001 93000000 4 0	0	19.9572	-2
1 149000001 150000000 70 7 vs 6 64000001 65000000 289 3 : 1 149000001 150000000 8 3 vs 6 64000001 65000000 14 1	0	19.9572	-2
1 149000001 150000000 70 7 vs 7 98000001 99000000 132 7 : 1 149000001 150000000 8 3 vs 7 98000001 99000000 6 0	0	19.9572	-2
1 149000001 150000000 70 7 vs 7 111000001 112000000 114 2 : 1 149000001 150000000 8 3 vs 7 111000001 112000000 7 1	0	19.9572	-2
1 149000001 150000000 70 7 vs 7 137000001 138000000 86 2 : 1 149000001 150000000 8 3 vs 7 137000001 138000000 4 0	0	19.9572	-2
1 149000001 150000000 70 7 vs 7 147000001 148000000 9 0 : 1 149000001 150000000 8 3 vs 7 147000001 148000000 5 0	0	19.9572	-2
1 149000001 150000000 70 7 vs 8 108000001 109000000 14 0 : 1 149000001 150000000 8 3 vs 8 108000001 109000000 5 0	0	19.9572	-2
1 149000001 150000000 70 7 vs 9 74000001 75000000 7 0 : 1 149000001 150000000 8 3 vs 9 74000001 75000000 4 0	0	19.9572	-2
1 149000001 150000000 70 7 vs 9 113000001 114000000 150 3 : 1 149000001 150000000 8 3 vs 9 113000001 114000000 5 0	0	19.9572	-2
1 149000001 150000000 70 7 vs 10 30000001 31000000 245 6 : 1 149000001 150000000 8 3 vs 10 30000001 31000000 10 1	0	19.9572	-2
1 149000001 150000000 70 7 vs 14 83000001 84000000 7 0 : 1 149000001 150000000 8 3 vs 14 83000001 84000000 3 0	0	19.9572	-2
1 149000001 150000000 70 7 vs 16 11000001 12000000 176 9 : 1 149000001 150000000 8 3 vs 16 11000001 12000000 5 0	0	19.9572	-2
1 149000001 150000000 70 7 vs 17 55000001 56000000 95 35 : 1 149000001 150000000 8 3 vs 17 55000001 56000000 14 38	0	19.9572	-2
1 149000001 150000000 70 7 vs 19 46000001 47000000 228 3 : 1 149000001 150000000 8 3 vs 19 46000001 47000000 7 1	0	19.9572	-2
1 150000001 151000000 117 6 vs 2 141000001 142000000 6 0 : 1 150000001 151000000 7 1 vs 2 141000001 142000000 3 0	0	19.9572	-2
1 150000001 151000000 117 6 vs 3 69000001 70000000 16 0 : 1 150000001 151000000 7 1 vs 3 69000001 70000000 5 0	0	19.9572	-2
1 150000001 151000000 117 6 vs 3 150000001 151000000 147 1 : 1 150000001 151000000 7 1 vs 3 150000001 151000000 6 1	0	19.9572	-2
1 150000001 151000000 117 6 vs 3 193000001 194000000 24 1 : 1 150000001 151000000 7 1 vs 3 193000001 194000000 4 0	0	19.9572	-2
1 150000001 151000000 117 6 vs 4 35000001 36000000 17 0 : 1 150000001 151000000 7 1 vs 4 35000001 36000000 3 0	0	19.9572	-2
1 150000001 151000000 117 6 vs 5 43000001 44000000 175 2 : 1 150000001 151000000 7 1 vs 5 43000001 44000000 48 3	0	19.9572	-2
1 150000001 151000000 117 6 vs 6 124000001 125000000 9 0 : 1 150000001 151000000 7 1 vs 6 124000001 125000000 3 0	0	19.9572	-2
1 150000001 151000000 117 6 vs 7 84000001 85000000 44 1 : 1 150000001 151000000 7 1 vs 7 84000001 85000000 6 0	0	19.9572	-2
1 150000001 151000000 117 6 vs 8 85000001 86000000 16 0 : 1 150000001 151000000 7 1 vs 8 85000001 86000000 4 0	0	19.9572	-2
1 150000001 151000000 117 6 vs 10 107000001 108000000 7 0 : 1 150000001 151000000 7 1 vs 10 107000001 108000000 3 0	0	19.9572	-2
1 150000001 151000000 117 6 vs 17 54000001 55000000 308 19 : 1 150000001 151000000 7 1 vs 17 54000001 55000000 114 6	0	19.9572	-2
1 150000001 151000000 117 6 vs 20 52000001 53000000 399 83 : 1 150000001 151000000 7 1 vs 20 52000001 53000000 47 66	0	19.9572	-2
1 151000001 152000000 24 1 vs 5 125000001 126000000 11 0 : 1 151000001 152000000 6 0 vs 5 125000001 126000000 4 0	0	19.9572	-2
1 151000001 152000000 24 1 vs 5 160000001 161000000 8 0 : 1 151000001 152000000 6 0 vs 5 160000001 161000000 4 0	0	19.9572	-2
1 151000001 152000000 24 1 vs 7 107000001 108000000 81 4 : 1 151000001 152000000 6 0 vs 7 107000001 108000000 5 0	0	19.9572	-2
1 151000001 152000000 24 1 vs 7 114000001 115000000 61 1 : 1 151000001 152000000 6 0 vs 7 114000001 115000000 3 0	0	19.9572	-2
1 151000001 152000000 24 1 vs 14 89000001 90000000 50 2 : 1 151000001 152000000 6 0 vs 14 89000001 90000000 5 1	0	19.9572	-2
1 151000001 152000000 24 1 vs 21 10000001 11000000 9 0 : 1 151000001 152000000 6 0 vs 21 10000001 11000000 5 0	0	19.9572	-2
1 152000001 153000000 84 3 vs 2 152000001 153000000 33 1 : 1 152000001 153000000 7 2 vs 2 152000001 153000000 3 0	0	19.9572	-2
1 152000001 153000000 84 3 vs 3 2000001 3000000 7 0 : 1 152000001 153000000 7 2 vs 3 2000001 3000000 3 0	0	19.9572	-2
1 152000001 153000000 84 3 vs 6 20000001 21000000 172 4 : 1 152000001 153000000 7 2 vs 6 20000001 21000000 5 0	0	19.9572	-2
1 152000001 153000000 84 3 vs 8 71000001 72000000 19 0 : 1 152000001 153000000 7 2 vs 8 71000001 72000000 3 0	0	19.9572	-2
1 152000001 153000000 84 3 vs 8 75000001 76000000 85 2 : 1 152000001 153000000 7 2 vs 8 75000001 76000000 4 0	0	19.9572	-2
1 152000001 153000000 84 3 vs 14 30000001 31000000 11 0 : 1 152000001 153000000 7 2 vs 14 30000001 31000000 5 0	0	19.9572	-2
1 152000001 153000000 84 3 vs 14 46000001 47000000 7 0 : 1 152000001 153000000 7 2 vs 14 46000001 47000000 4 0	0	19.9572	-2
1 152000001 153000000 84 3 vs 14 76000001 77000000 203 12 : 1 152000001 153000000 7 2 vs 14 76000001 77000000 10 2	0	19.9572	-2
1 152000001 153000000 84 3 vs 17 42000001 43000000 18 0 : 1 152000001 153000000 7 2 vs 17 42000001 43000000 8 4	0	19.9572	-2
1 152000001 153000000 84 3 vs 19 7000001 8000000 206 11 : 1 152000001 153000000 7 2 vs 19 7000001 8000000 5 0	0	19.9572	-2
1 152000001 153000000 84 3 vs 19 52000001 53000000 140 7 : 1 152000001 153000000 7 2 vs 19 52000001 53000000 7 1	0	19.9572	-2
1 153000001 154000000 101 5 vs 2 171000001 172000000 12 0 : 1 153000001 154000000 5 0 vs 2 171000001 172000000 4 0	0	19.9572	-2
1 153000001 154000000 101 5 vs 3 185000001 186000000 179 4 : 1 153000001 154000000 5 0 vs 3 185000001 186000000 5 0	0	19.9572	-2
1 153000001 154000000 101 5 vs 6 70000001 71000000 5 0 : 1 153000001 154000000 5 0 vs 6 70000001 71000000 4 0	0	19.9572	-2
1 153000001 154000000 101 5 vs 6 149000001 150000000 90 2 : 1 153000001 154000000 5 0 vs 6 149000001 150000000 5 0	0	19.9572	-2
1 153000001 154000000 101 5 vs 7 98000001 99000000 132 7 : 1 153000001 154000000 5 0 vs 7 98000001 99000000 6 0	0	19.9572	-2
1 153000001 154000000 101 5 vs 7 99000001 100000000 63 5 : 1 153000001 154000000 5 0 vs 7 99000001 100000000 7 3	0	19.9572	-2
1 153000001 154000000 101 5 vs 8 93000001 94000000 18 0 : 1 153000001 154000000 5 0 vs 8 93000001 94000000 4 0	0	19.9572	-2
1 153000001 154000000 101 5 vs 13 21000001 22000000 66 1 : 1 153000001 154000000 5 0 vs 13 21000001 22000000 4 0	0	19.9572	-2
1 153000001 154000000 101 5 vs 13 88000001 89000000 6 0 : 1 153000001 154000000 5 0 vs 13 88000001 89000000 3 0	0	19.9572	-2
1 153000001 154000000 101 5 vs 14 78000001 79000000 21 0 : 1 153000001 154000000 5 0 vs 14 78000001 79000000 4 0	0	19.9572	-2
1 153000001 154000000 101 5 vs 20 58000001 59000000 46 1 : 1 153000001 154000000 5 0 vs 20 58000001 59000000 5 0	0	19.9572	-2
1 154000001 155000000 107 2 vs 14 71000001 72000000 29 2 : 1 154000001 155000000 6 0 vs 14 71000001 72000000 5 0	0	19.9572	-2
1 154000001 155000000 107 2 vs 16 66000001 67000000 90 13 : 1 154000001 155000000 6 0 vs 16 66000001 67000000 5 1	0	19.9572	-2
1 154000001 155000000 107 2 vs 19 1 1000000 163 2 : 1 154000001 155000000 6 0 vs 19 1 1000000 5 0	0	19.9572	-2
1 155000001 156000000 119 4 vs 2 59000001 60000000 7 0 : 1 155000001 156000000 4 0 vs 2 59000001 60000000 3 0	0	19.9572	-2
1 155000001 156000000 119 4 vs 3 1000001 2000000 7 0 : 1 155000001 156000000 4 0 vs 3 1000001 2000000 4 0	0	19.9572	-2
1 155000001 156000000 119 4 vs 3 124000001 125000000 126 4 : 1 155000001 156000000 4 0 vs 3 124000001 125000000 5 0	0	19.9572	-2
1 155000001 156000000 119 4 vs 4 134000001 135000000 10 0 : 1 155000001 156000000 4 0 vs 4 134000001 135000000 3 0	0	19.9572	-2
1 155000001 156000000 119 4 vs 6 7000001 8000000 53 5 : 1 155000001 156000000 4 0 vs 6 7000001 8000000 7 0	0	19.9572	-2
1 155000001 156000000 119 4 vs 12 20000001 21000000 47 1 : 1 155000001 156000000 4 0 vs 12 20000001 21000000 24 1	0	19.9572	-2
1 155000001 156000000 119 4 vs 14 40000001 41000000 20 0 : 1 155000001 156000000 4 0 vs 14 40000001 41000000 4 0	0	19.9572	-2
1 155000001 156000000 119 4 vs 16 12000001 13000000 65 3 : 1 155000001 156000000 4 0 vs 16 12000001 13000000 4 0	0	19.9572	-2
1 155000001 156000000 119 4 vs 16 31000001 32000000 30 1 : 1 155000001 156000000 4 0 vs 16 31000001 32000000 4 0	0	19.9572	-2
1 156000001 157000000 10 0 vs 3 62000001 63000000 89 3 : 1 156000001 157000000 4 0 vs 3 62000001 63000000 6 0	0	19.9572	-2
1 156000001 157000000 10 0 vs 3 64000001 65000000 105 22 : 1 156000001 157000000 4 0 vs 3 64000001 65000000 8 21	0	19.9572	-2
1 156000001 157000000 10 0 vs 4 108000001 109000000 9 0 : 1 156000001 157000000 4 0 vs 4 108000001 109000000 4 0	0	19.9572	-2
1 156000001 157000000 10 0 vs 6 52000001 53000000 100 1 : 1 156000001 157000000 4 0 vs 6 52000001 53000000 5 0	0	19.9572	-2
1 156000001 157000000 10 0 vs 18 65000001 66000000 6 0 : 1 156000001 157000000 4 0 vs 18 65000001 66000000 2 0	0	19.9572	-2
1 156000001 157000000 10 0 vs 20 7000001 8000000 30 2 : 1 156000001 157000000 4 0 vs 20 7000001 8000000 3 0	0	19.9572	-2
1 156000001 157000000 10 0 vs 20 51000001 52000000 325 158 : 1 156000001 157000000 4 0 vs 20 51000001 52000000 26 102	0	19.9572	-2
1 157000001 158000000 10 0 vs 2 195000001 196000000 10 0 : 1 157000001 158000000 4 0 vs 2 195000001 196000000 3 0	0	19.9572	-2
1 157000001 158000000 10 0 vs 3 64000001 65000000 105 22 : 1 157000001 158000000 4 0 vs 3 64000001 65000000 8 21	0	19.9572	-2
1 157000001 158000000 10 0 vs 5 150000001 151000000 34 3 : 1 157000001 158000000 4 0 vs 5 150000001 151000000 4 0	0	19.9572	-2
1 157000001 158000000 10 0 vs 12 58000001 59000000 9 0 : 1 157000001 158000000 4 0 vs 12 58000001 59000000 4 0	0	19.9572	-2
1 157000001 158000000 10 0 vs 16 12000001 13000000 65 3 : 1 157000001 158000000 4 0 vs 16 12000001 13000000 4 0	0	19.9572	-2
1 157000001 158000000 10 0 vs 20 45000001 46000000 244 94 : 1 157000001 158000000 4 0 vs 20 45000001 46000000 15 90	0	19.9572	-2
1 157000001 158000000 10 0 vs 23 71000001 72000000 28 1 : 1 157000001 158000000 4 0 vs 23 71000001 72000000 3 0	0	19.9572	-2
1 158000001 159000000 43 1 vs 6 62000001 63000000 8 0 : 1 158000001 159000000 6 0 vs 6 62000001 63000000 3 0	0	19.9572	-2
1 158000001 159000000 43 1 vs 8 88000001 89000000 44 1 : 1 158000001 159000000 6 0 vs 8 88000001 89000000 4 0	0	19.9572	-2
1 158000001 159000000 43 1 vs 8 112000001 113000000 51 2 : 1 158000001 159000000 6 0 vs 8 112000001 113000000 4 0	0	19.9572	-2
1 158000001 159000000 43 1 vs 12 3000001 4000000 172 6 : 1 158000001 159000000 6 0 vs 12 3000001 4000000 11 1	0	19.9572	-2
1 158000001 159000000 43 1 vs 20 45000001 46000000 244 94 : 1 158000001 159000000 6 0 vs 20 45000001 46000000 15 90	0	19.9572	-2
1 159000001 160000000 61 1 vs 6 10000001 11000000 85 2 : 1 159000001 160000000 5 0 vs 6 10000001 11000000 4 0	0	19.9572	-2
1 159000001 160000000 61 1 vs 6 149000001 150000000 90 2 : 1 159000001 160000000 5 0 vs 6 149000001 150000000 5 0	0	19.9572	-2
1 160000001 161000000 130 5 vs 3 64000001 65000000 105 22 : 1 160000001 161000000 5 0 vs 3 64000001 65000000 8 21	0	19.9572	-2
1 160000001 161000000 130 5 vs 7 149000001 150000000 17 0 : 1 160000001 161000000 5 0 vs 7 149000001 150000000 6 0	0	19.9572	-2
1 161000001 162000000 39 1 vs 3 150000001 151000000 147 1 : 1 161000001 162000000 4 0 vs 3 150000001 151000000 6 1	0	19.9572	-2
1 161000001 162000000 39 1 vs 4 72000001 73000000 5 0 : 1 161000001 162000000 4 0 vs 4 72000001 73000000 3 0	0	19.9572	-2
1 161000001 162000000 39 1 vs 4 143000001 144000000 119 2 : 1 161000001 162000000 4 0 vs 4 143000001 144000000 12 1	0	19.9572	-2
1 161000001 162000000 39 1 vs 7 57000001 58000000 8 0 : 1 161000001 162000000 4 0 vs 7 57000001 58000000 6 1	0	19.9572	-2
1 161000001 162000000 39 1 vs 7 112000001 113000000 14 0 : 1 161000001 162000000 4 0 vs 7 112000001 113000000 6 3	0	19.9572	-2
1 161000001 162000000 39 1 vs 8 14000001 15000000 4 0 : 1 161000001 162000000 4 0 vs 8 14000001 15000000 3 0	0	19.9572	-2
1 161000001 162000000 39 1 vs 20 55000001 56000000 283 95 : 1 161000001 162000000 4 0 vs 20 55000001 56000000 13 79	0	19.9572	-2
1 162000001 163000000 149 2 vs 2 190000001 191000000 109 1 : 1 162000001 163000000 5 0 vs 2 190000001 191000000 3 0	0	19.9572	-2
1 162000001 163000000 149 2 vs 4 169000001 170000000 243 7 : 1 162000001 163000000 5 0 vs 4 169000001 170000000 7 0	0	19.9572	-2
1 162000001 163000000 149 2 vs 7 83000001 84000000 60 1 : 1 162000001 163000000 5 0 vs 7 83000001 84000000 4 0	0	19.9572	-2
1 162000001 163000000 149 2 vs 10 92000001 93000000 43 1 : 1 162000001 163000000 5 0 vs 10 92000001 93000000 5 0	0	19.9572	-2
1 162000001 163000000 149 2 vs 23 96000001 97000000 10 0 : 1 162000001 163000000 5 0 vs 23 96000001 97000000 4 0	0	19.9572	-2
1 163000001 164000000 29 1 vs 2 77000001 78000000 14 0 : 1 163000001 164000000 4 0 vs 2 77000001 78000000 3 0	0	19.9572	-2
1 163000001 164000000 29 1 vs 6 65000001 66000000 5 0 : 1 163000001 164000000 4 0 vs 6 65000001 66000000 3 0	0	19.9572	-2
1 163000001 164000000 29 1 vs 7 75000001 76000000 83 5 : 1 163000001 164000000 4 0 vs 7 75000001 76000000 8 1	0	19.9572	-2
1 163000001 164000000 29 1 vs 7 143000001 144000000 13 0 : 1 163000001 164000000 4 0 vs 7 143000001 144000000 4 0	0	19.9572	-2
1 163000001 164000000 29 1 vs 8 22000001 23000000 191 7 : 1 163000001 164000000 4 0 vs 8 22000001 23000000 17 1	0	19.9572	-2
1 163000001 164000000 29 1 vs 11 65000001 66000000 168 6 : 1 163000001 164000000 4 0 vs 11 65000001 66000000 6 2	0	19.9572	-2
1 163000001 164000000 29 1 vs 14 101000001 102000000 47 2 : 1 163000001 164000000 4 0 vs 14 101000001 102000000 5 0	0	19.9572	-2
1 163000001 164000000 29 1 vs 20 39000001 40000000 44 5 : 1 163000001 164000000 4 0 vs 20 39000001 40000000 6 1	0	19.9572	-2
1 164000001 165000000 21 1 vs 3 134000001 135000000 83 2 : 1 164000001 165000000 3 0 vs 3 134000001 135000000 5 0	0	19.9572	-2
1 164000001 165000000 21 1 vs 4 178000001 179000000 12 0 : 1 164000001 165000000 3 0 vs 4 178000001 179000000 4 0	0	19.9572	-2
1 164000001 165000000 21 1 vs 5 130000001 131000000 12 0 : 1 164000001 165000000 3 0 vs 5 130000001 131000000 4 0	0	19.9572	-2
1 164000001 165000000 21 1 vs 7 85000001 86000000 9 0 : 1 164000001 165000000 3 0 vs 7 85000001 86000000 4 0	0	19.9572	-2
1 164000001 165000000 21 1 vs 12 59000001 60000000 6 0 : 1 164000001 165000000 3 0 vs 12 59000001 60000000 4 0	0	19.9572	-2
1 164000001 165000000 21 1 vs 12 87000001 88000000 143 7 : 1 164000001 165000000 3 0 vs 12 87000001 88000000 4 0	0	19.9572	-2
1 164000001 165000000 21 1 vs 23 140000001 141000000 10 0 : 1 164000001 165000000 3 0 vs 23 140000001 141000000 3 0	0	19.9572	-2
1 165000001 166000000 15 0 vs 2 58000001 59000000 8 0 : 1 165000001 166000000 5 0 vs 2 58000001 59000000 3 0	0	19.9572	-2
1 165000001 166000000 15 0 vs 6 1000001 2000000 352 6 : 1 165000001 166000000 5 0 vs 6 1000001 2000000 16 1	0	19.9572	-2
1 165000001 166000000 15 0 vs 7 83000001 84000000 60 1 : 1 165000001 166000000 5 0 vs 7 83000001 84000000 4 0	0	19.9572	-2
1 165000001 166000000 15 0 vs 7 90000001 91000000 24 1 : 1 165000001 166000000 5 0 vs 7 90000001 91000000 5 0	0	19.9572	-2
1 165000001 166000000 15 0 vs 9 123000001 124000000 134 5 : 1 165000001 166000000 5 0 vs 9 123000001 124000000 6 0	0	19.9572	-2
1 165000001 166000000 15 0 vs 16 72000001 73000000 19 0 : 1 165000001 166000000 5 0 vs 16 72000001 73000000 4 0	0	19.9572	-2
1 165000001 166000000 15 0 vs 18 73000001 74000000 5 0 : 1 165000001 166000000 5 0 vs 18 73000001 74000000 3 0	0	19.9572	-2
1 166000001 167000000 14 0 vs 2 137000001 138000000 53 2 : 1 166000001 167000000 6 1 vs 2 137000001 138000000 4 0	0	19.9572	-2
1 166000001 167000000 14 0 vs 6 107000001 108000000 8 0 : 1 166000001 167000000 6 1 vs 6 107000001 108000000 4 0	0	19.9572	-2
1 166000001 167000000 14 0 vs 6 111000001 112000000 8 0 : 1 166000001 167000000 6 1 vs 6 111000001 112000000 5 0	0	19.9572	-2
1 166000001 167000000 14 0 vs 8 104000001 105000000 42 1 : 1 166000001 167000000 6 1 vs 8 104000001 105000000 5 0	0	19.9572	-2
1 166000001 167000000 14 0 vs 9 71000001 72000000 12 0 : 1 166000001 167000000 6 1 vs 9 71000001 72000000 3 0	0	19.9572	-2
1 166000001 167000000 14 0 vs 12 53000001 54000000 42 1 : 1 166000001 167000000 6 1 vs 12 53000001 54000000 4 0	0	19.9572	-2
1 166000001 167000000 14 0 vs 20 52000001 53000000 399 83 : 1 166000001 167000000 6 1 vs 20 52000001 53000000 47 66	0	19.9572	-2
1 167000001 168000000 56 2 vs 2 54000001 55000000 104 2 : 1 167000001 168000000 4 0 vs 2 54000001 55000000 5 0	0	19.9572	-2
1 167000001 168000000 56 2 vs 2 151000001 152000000 61 1 : 1 167000001 168000000 4 0 vs 2 151000001 152000000 3 0	0	19.9572	-2
1 167000001 168000000 56 2 vs 4 161000001 162000000 7 0 : 1 167000001 168000000 4 0 vs 4 161000001 162000000 3 0	0	19.9572	-2
1 167000001 168000000 56 2 vs 5 27000001 28000000 6 0 : 1 167000001 168000000 4 0 vs 5 27000001 28000000 2 0	0	19.9572	-2
1 167000001 168000000 56 2 vs 5 112000001 113000000 123 1 : 1 167000001 168000000 4 0 vs 5 112000001 113000000 4 0	0	19.9572	-2
1 167000001 168000000 56 2 vs 5 164000001 165000000 7 0 : 1 167000001 168000000 4 0 vs 5 164000001 165000000 3 0	0	19.9572	-2
1 167000001 168000000 56 2 vs 6 41000001 42000000 15 0 : 1 167000001 168000000 4 0 vs 6 41000001 42000000 5 0	0	19.9572	-2
1 167000001 168000000 56 2 vs 6 101000001 102000000 6 0 : 1 167000001 168000000 4 0 vs 6 101000001 102000000 3 0	0	19.9572	-2
1 167000001 168000000 56 2 vs 7 91000001 92000000 39 1 : 1 167000001 168000000 4 0 vs 7 91000001 92000000 5 1	0	19.9572	-2
1 167000001 168000000 56 2 vs 9 12000001 13000000 10 0 : 1 167000001 168000000 4 0 vs 9 12000001 13000000 4 0	0	19.9572	-2
1 167000001 168000000 56 2 vs 10 33000001 34000000 26 2 : 1 167000001 168000000 4 0 vs 10 33000001 34000000 4 0	0	19.9572	-2
1 167000001 168000000 56 2 vs 10 56000001 57000000 8 0 : 1 167000001 168000000 4 0 vs 10 56000001 57000000 3 0	0	19.9572	-2
1 167000001 168000000 56 2 vs 10 97000001 98000000 97 1 : 1 167000001 168000000 4 0 vs 10 97000001 98000000 5 0	0	19.9572	-2
1 167000001 168000000 56 2 vs 10 118000001 119000000 31 1 : 1 167000001 168000000 4 0 vs 10 118000001 119000000 4 0	0	19.9572	-2
1 167000001 168000000 56 2 vs 10 120000001 121000000 71 2 : 1 167000001 168000000 4 0 vs 10 120000001 121000000 4 0	0	19.9572	-2
1 167000001 168000000 56 2 vs 13 45000001 46000000 72 5 : 1 167000001 168000000 4 0 vs 13 45000001 46000000 4 0	0	19.9572	-2
1 167000001 168000000 56 2 vs 13 81000001 82000000 237 2 : 1 167000001 168000000 4 0 vs 13 81000001 82000000 14 1	0	19.9572	-2
1 167000001 168000000 56 2 vs 17 71000001 72000000 82 4 : 1 167000001 168000000 4 0 vs 17 71000001 72000000 5 0	0	19.9572	-2
1 168000001 169000000 15 0 vs 3 171000001 172000000 131 6 : 1 168000001 169000000 4 0 vs 3 171000001 172000000 11 1	0	19.9572	-2
1 168000001 169000000 15 0 vs 6 10000001 11000000 85 2 : 1 168000001 169000000 4 0 vs 6 10000001 11000000 4 0	0	19.9572	-2
1 168000001 169000000 15 0 vs 6 77000001 78000000 6 0 : 1 168000001 169000000 4 0 vs 6 77000001 78000000 3 0	0	19.9572	-2
1 168000001 169000000 15 0 vs 10 24000001 25000000 44 1 : 1 168000001 169000000 4 0 vs 10 24000001 25000000 5 0	0	19.9572	-2
1 168000001 169000000 15 0 vs 11 119000001 120000000 211 3 : 1 168000001 169000000 4 0 vs 11 119000001 120000000 5 1	0	19.9572	-2
1 168000001 169000000 15 0 vs 16 56000001 57000000 59 2 : 1 168000001 169000000 4 0 vs 16 56000001 57000000 6 0	0	19.9572	-2
1 168000001 169000000 15 0 vs 21 40000001 41000000 201 10 : 1 168000001 169000000 4 0 vs 21 40000001 41000000 6 0	0	19.9572	-2
1 169000001 170000000 19 0 vs 2 91000001 92000000 6 0 : 1 169000001 170000000 4 0 vs 2 91000001 92000000 3 0	0	19.9572	-2
1 169000001 170000000 19 0 vs 4 18000001 19000000 10 0 : 1 169000001 170000000 4 0 vs 4 18000001 19000000 3 0	0	19.9572	-2
1 169000001 170000000 19 0 vs 6 56000001 57000000 60 2 : 1 169000001 170000000 4 0 vs 6 56000001 57000000 3 0	0	19.9572	-2
1 169000001 170000000 19 0 vs 7 26000001 27000000 128 6 : 1 169000001 170000000 4 0 vs 7 26000001 27000000 3 0	0	19.9572	-2
1 169000001 170000000 19 0 vs 7 107000001 108000000 81 4 : 1 169000001 170000000 4 0 vs 7 107000001 108000000 5 0	0	19.9572	-2
1 169000001 170000000 19 0 vs 7 112000001 113000000 14 0 : 1 169000001 170000000 4 0 vs 7 112000001 113000000 6 3	0	19.9572	-2
1 169000001 170000000 19 0 vs 10 12000001 13000000 154 7 : 1 169000001 170000000 4 0 vs 10 12000001 13000000 6 1	0	19.9572	-2
1 169000001 170000000 19 0 vs 11 97000001 98000000 6 0 : 1 169000001 170000000 4 0 vs 11 97000001 98000000 3 0	0	19.9572	-2
1 169000001 170000000 19 0 vs 14 67000001 68000000 280 7 : 1 169000001 170000000 4 0 vs 14 67000001 68000000 37 1	0	19.9572	-2
1 170000001 171000000 58 2 vs 2 10000001 11000000 104 8 : 1 170000001 171000000 5 0 vs 2 10000001 11000000 7 0	0	19.9572	-2
1 170000001 171000000 58 2 vs 4 30000001 31000000 7 0 : 1 170000001 171000000 5 0 vs 4 30000001 31000000 3 0	0	19.9572	-2
1 170000001 171000000 58 2 vs 4 174000001 175000000 29 2 : 1 170000001 171000000 5 0 vs 4 174000001 175000000 5 0	0	19.9572	-2
1 170000001 171000000 58 2 vs 5 63000001 64000000 14 0 : 1 170000001 171000000 5 0 vs 5 63000001 64000000 4 0	0	19.9572	-2
1 170000001 171000000 58 2 vs 5 161000001 162000000 9 0 : 1 170000001 171000000 5 0 vs 5 161000001 162000000 3 0	0	19.9572	-2
1 170000001 171000000 58 2 vs 6 23000001 24000000 47 2 : 1 170000001 171000000 5 0 vs 6 23000001 24000000 4 0	0	19.9572	-2
1 170000001 171000000 58 2 vs 6 57000001 58000000 11 0 : 1 170000001 171000000 5 0 vs 6 57000001 58000000 4 0	0	19.9572	-2
1 170000001 171000000 58 2 vs 6 101000001 102000000 6 0 : 1 170000001 171000000 5 0 vs 6 101000001 102000000 3 0	0	19.9572	-2
1 170000001 171000000 58 2 vs 6 131000001 132000000 8 0 : 1 170000001 171000000 5 0 vs 6 131000001 132000000 4 0	0	19.9572	-2
1 170000001 171000000 58 2 vs 7 109000001 110000000 56 2 : 1 170000001 171000000 5 0 vs 7 109000001 110000000 5 0	0	19.9572	-2
1 170000001 171000000 58 2 vs 7 120000001 121000000 122 3 : 1 170000001 171000000 5 0 vs 7 120000001 121000000 6 1	0	19.9572	-2
1 170000001 171000000 58 2 vs 12 80000001 81000000 14 0 : 1 170000001 171000000 5 0 vs 12 80000001 81000000 3 0	0	19.9572	-2
1 170000001 171000000 58 2 vs 14 40000001 41000000 20 0 : 1 170000001 171000000 5 0 vs 14 40000001 41000000 4 0	0	19.9572	-2
1 170000001 171000000 58 2 vs 14 85000001 86000000 7 0 : 1 170000001 171000000 5 0 vs 14 85000001 86000000 3 0	0	19.9572	-2
1 170000001 171000000 58 2 vs 17 57000001 58000000 169 12 : 1 170000001 171000000 5 0 vs 17 57000001 58000000 10 9	0	19.9572	-2
1 170000001 171000000 58 2 vs 20 45000001 46000000 244 94 : 1 170000001 171000000 5 0 vs 20 45000001 46000000 15 90	0	19.9572	-2
1 171000001 172000000 33 1 vs 2 44000001 45000000 97 2 : 1 171000001 172000000 4 0 vs 2 44000001 45000000 5 0	0	19.9572	-2
1 171000001 172000000 33 1 vs 2 179000001 180000000 10 0 : 1 171000001 172000000 4 0 vs 2 179000001 180000000 4 0	0	19.9572	-2
1 171000001 172000000 33 1 vs 2 228000001 229000000 29 1 : 1 171000001 172000000 4 0 vs 2 228000001 229000000 4 0	0	19.9572	-2
1 171000001 172000000 33 1 vs 4 29000001 30000000 10 0 : 1 171000001 172000000 4 0 vs 4 29000001 30000000 3 0	0	19.9572	-2
1 171000001 172000000 33 1 vs 6 115000001 116000000 4 0 : 1 171000001 172000000 4 0 vs 6 115000001 116000000 5 0	0	19.9572	-2
1 171000001 172000000 33 1 vs 7 11000001 12000000 53 1 : 1 171000001 172000000 4 0 vs 7 11000001 12000000 5 0	0	19.9572	-2
1 171000001 172000000 33 1 vs 7 28000001 29000000 67 2 : 1 171000001 172000000 4 0 vs 7 28000001 29000000 4 0	0	19.9572	-2
1 171000001 172000000 33 1 vs 7 63000001 64000000 233 8 : 1 171000001 172000000 4 0 vs 7 63000001 64000000 6 0	0	19.9572	-2
1 171000001 172000000 33 1 vs 7 106000001 107000000 23 1 : 1 171000001 172000000 4 0 vs 7 106000001 107000000 4 0	0	19.9572	-2
1 171000001 172000000 33 1 vs 9 1000001 2000000 274 3 : 1 171000001 172000000 4 0 vs 9 1000001 2000000 6 0	0	19.9572	-2
1 171000001 172000000 33 1 vs 9 111000001 112000000 52 1 : 1 171000001 172000000 4 0 vs 9 111000001 112000000 4 0	0	19.9572	-2
1 171000001 172000000 33 1 vs 20 8000001 9000000 15 0 : 1 171000001 172000000 4 0 vs 20 8000001 9000000 4 0	0	19.9572	-2
1 171000001 172000000 33 1 vs 20 20000001 21000000 132 3 : 1 171000001 172000000 4 0 vs 20 20000001 21000000 5 0	0	19.9572	-2
1 172000001 173000000 37 1 vs 2 120000001 121000000 278 11 : 1 172000001 173000000 5 0 vs 2 120000001 121000000 5 0	0	19.9572	-2
1 172000001 173000000 37 1 vs 3 1 1000000 10 0 : 1 172000001 173000000 5 0 vs 3 1 1000000 3 0	0	19.9572	-2
1 172000001 173000000 37 1 vs 3 19000001 20000000 34 1 : 1 172000001 173000000 5 0 vs 3 19000001 20000000 3 0	0	19.9572	-2
1 172000001 173000000 37 1 vs 3 62000001 63000000 89 3 : 1 172000001 173000000 5 0 vs 3 62000001 63000000 6 0	0	19.9572	-2
1 172000001 173000000 37 1 vs 3 63000001 64000000 64 12 : 1 172000001 173000000 5 0 vs 3 63000001 64000000 16 5	0	19.9572	-2
1 172000001 173000000 37 1 vs 6 74000001 75000000 9 0 : 1 172000001 173000000 5 0 vs 6 74000001 75000000 3 0	0	19.9572	-2
1 172000001 173000000 37 1 vs 8 77000001 78000000 86 1 : 1 172000001 173000000 5 0 vs 8 77000001 78000000 4 0	0	19.9572	-2
1 172000001 173000000 37 1 vs 8 80000001 81000000 19 0 : 1 172000001 173000000 5 0 vs 8 80000001 81000000 4 0	0	19.9572	-2
1 172000001 173000000 37 1 vs 8 123000001 124000000 169 2 : 1 172000001 173000000 5 0 vs 8 123000001 124000000 5 0	0	19.9572	-2
1 172000001 173000000 37 1 vs 8 127000001 128000000 37 3 : 1 172000001 173000000 5 0 vs 8 127000001 128000000 5 0	0	19.9572	-2
1 172000001 173000000 37 1 vs 9 98000001 99000000 17 0 : 1 172000001 173000000 5 0 vs 9 98000001 99000000 5 0	0	19.9572	-2
1 172000001 173000000 37 1 vs 9 118000001 119000000 7 0 : 1 172000001 173000000 5 0 vs 9 118000001 119000000 4 0	0	19.9572	-2
1 172000001 173000000 37 1 vs 11 73000001 74000000 22 1 : 1 172000001 173000000 5 0 vs 11 73000001 74000000 6 0	0	19.9572	-2
1 172000001 173000000 37 1 vs 12 22000001 23000000 14 0 : 1 172000001 173000000 5 0 vs 12 22000001 23000000 5 0	0	19.9572	-2
1 172000001 173000000 37 1 vs 12 65000001 66000000 17 0 : 1 172000001 173000000 5 0 vs 12 65000001 66000000 4 0	0	19.9572	-2
1 172000001 173000000 37 1 vs 12 103000001 104000000 87 2 : 1 172000001 173000000 5 0 vs 12 103000001 104000000 6 1	0	19.9572	-2
1 172000001 173000000 37 1 vs 14 76000001 77000000 203 12 : 1 172000001 173000000 5 0 vs 14 76000001 77000000 10 2	0	19.9572	-2
1 172000001 173000000 37 1 vs 15 51000001 52000000 142 8 : 1 172000001 173000000 5 0 vs 15 51000001 52000000 9 1	0	19.9572	-2
1 172000001 173000000 37 1 vs 16 6000001 7000000 8 0 : 1 172000001 173000000 5 0 vs 16 6000001 7000000 4 0	0	19.9572	-2
1 172000001 173000000 37 1 vs 16 70000001 71000000 85 3 : 1 172000001 173000000 5 0 vs 16 70000001 71000000 5 0	0	19.9572	-2
1 172000001 173000000 37 1 vs 16 78000001 79000000 87 2 : 1 172000001 173000000 5 0 vs 16 78000001 79000000 5 0	0	19.9572	-2
1 172000001 173000000 37 1 vs 20 8000001 9000000 15 0 : 1 172000001 173000000 5 0 vs 20 8000001 9000000 4 0	0	19.9572	-2
1 172000001 173000000 37 1 vs 20 40000001 41000000 27 1 : 1 172000001 173000000 5 0 vs 20 40000001 41000000 4 0	0	19.9572	-2
1 172000001 173000000 37 1 vs 20 56000001 57000000 157 2 : 1 172000001 173000000 5 0 vs 20 56000001 57000000 5 0	0	19.9572	-2
1 172000001 173000000 37 1 vs 23 76000001 77000000 4 0 : 1 172000001 173000000 5 0 vs 23 76000001 77000000 3 0	0	19.9572	-2
1 173000001 174000000 51 2 vs 2 178000001 179000000 15 0 : 1 173000001 174000000 6 0 vs 2 178000001 179000000 4 0	0	19.9572	-2
1 173000001 174000000 51 2 vs 3 65000001 66000000 189 3 : 1 173000001 174000000 6 0 vs 3 65000001 66000000 4 0	0	19.9572	-2
1 173000001 174000000 51 2 vs 3 71000001 72000000 155 2 : 1 173000001 174000000 6 0 vs 3 71000001 72000000 7 1	0	19.9572	-2
1 173000001 174000000 51 2 vs 6 129000001 130000000 9 0 : 1 173000001 174000000 6 0 vs 6 129000001 130000000 4 0	0	19.9572	-2
1 173000001 174000000 51 2 vs 8 54000001 55000000 18 0 : 1 173000001 174000000 6 0 vs 8 54000001 55000000 4 0	0	19.9572	-2
1 173000001 174000000 51 2 vs 8 126000001 127000000 20 0 : 1 173000001 174000000 6 0 vs 8 126000001 127000000 7 2	0	19.9572	-2
1 173000001 174000000 51 2 vs 11 131000001 132000000 84 3 : 1 173000001 174000000 6 0 vs 11 131000001 132000000 4 0	0	19.9572	-2
1 173000001 174000000 51 2 vs 12 41000001 42000000 85 3 : 1 173000001 174000000 6 0 vs 12 41000001 42000000 4 0	0	19.9572	-2
1 173000001 174000000 51 2 vs 12 99000001 100000000 15 0 : 1 173000001 174000000 6 0 vs 12 99000001 100000000 4 0	0	19.9572	-2
1 173000001 174000000 51 2 vs 14 31000001 32000000 11 0 : 1 173000001 174000000 6 0 vs 14 31000001 32000000 4 0	0	19.9572	-2
1 173000001 174000000 51 2 vs 20 45000001 46000000 244 94 : 1 173000001 174000000 6 0 vs 20 45000001 46000000 15 90	0	19.9572	-2
1 174000001 175000000 33 1 vs 3 28000001 29000000 16 0 : 1 174000001 175000000 5 0 vs 3 28000001 29000000 4 0	0	19.9572	-2
1 174000001 175000000 33 1 vs 3 117000001 118000000 93 1 : 1 174000001 175000000 5 0 vs 3 117000001 118000000 4 0	0	19.9572	-2
1 174000001 175000000 33 1 vs 4 53000001 54000000 53 1 : 1 174000001 175000000 5 0 vs 4 53000001 54000000 3 0	0	19.9572	-2
1 174000001 175000000 33 1 vs 5 160000001 161000000 8 0 : 1 174000001 175000000 5 0 vs 5 160000001 161000000 4 0	0	19.9572	-2
1 174000001 175000000 33 1 vs 6 41000001 42000000 15 0 : 1 174000001 175000000 5 0 vs 6 41000001 42000000 5 0	0	19.9572	-2
1 174000001 175000000 33 1 vs 6 105000001 106000000 10 0 : 1 174000001 175000000 5 0 vs 6 105000001 106000000 3 0	0	19.9572	-2
1 174000001 175000000 33 1 vs 7 90000001 91000000 24 1 : 1 174000001 175000000 5 0 vs 7 90000001 91000000 5 0	0	19.9572	-2
1 174000001 175000000 33 1 vs 7 93000001 94000000 113 1 : 1 174000001 175000000 5 0 vs 7 93000001 94000000 6 0	0	19.9572	-2
1 174000001 175000000 33 1 vs 7 106000001 107000000 23 1 : 1 174000001 175000000 5 0 vs 7 106000001 107000000 4 0	0	19.9572	-2
1 174000001 175000000 33 1 vs 9 21000001 22000000 7 0 : 1 174000001 175000000 5 0 vs 9 21000001 22000000 4 0	0	19.9572	-2
1 174000001 175000000 33 1 vs 9 109000001 110000000 186 8 : 1 174000001 175000000 5 0 vs 9 109000001 110000000 5 0	0	19.9572	-2
1 174000001 175000000 33 1 vs 10 108000001 109000000 9 0 : 1 174000001 175000000 5 0 vs 10 108000001 109000000 4 0	0	19.9572	-2
1 174000001 175000000 33 1 vs 12 36000001 37000000 11 0 : 1 174000001 175000000 5 0 vs 12 36000001 37000000 3 0	0	19.9572	-2
1 174000001 175000000 33 1 vs 13 36000001 37000000 77 2 : 1 174000001 175000000 5 0 vs 13 36000001 37000000 13 1	0	19.9572	-2
1 174000001 175000000 33 1 vs 14 86000001 87000000 35 1 : 1 174000001 175000000 5 0 vs 14 86000001 87000000 3 0	0	19.9572	-2
1 174000001 175000000 33 1 vs 15 63000001 64000000 48 4 : 1 174000001 175000000 5 0 vs 15 63000001 64000000 5 0	0	19.9572	-2
1 174000001 175000000 33 1 vs 15 81000001 82000000 40 2 : 1 174000001 175000000 5 0 vs 15 81000001 82000000 5 0	0	19.9572	-2
1 174000001 175000000 33 1 vs 20 45000001 46000000 244 94 : 1 174000001 175000000 5 0 vs 20 45000001 46000000 15 90	0	19.9572	-2
1 174000001 175000000 33 1 vs 23 122000001 123000000 51 1 : 1 174000001 175000000 5 0 vs 23 122000001 123000000 4 0	0	19.9572	-2
1 175000001 176000000 291 6 vs 2 184000001 185000000 7 0 : 1 175000001 176000000 17 1 vs 2 184000001 185000000 3 0	0	19.9572	-2
1 175000001 176000000 291 6 vs 2 200000001 201000000 110 4 : 1 175000001 176000000 17 1 vs 2 200000001 201000000 5 0	0	19.9572	-2
1 175000001 176000000 291 6 vs 3 60000001 61000000 22 0 : 1 175000001 176000000 17 1 vs 3 60000001 61000000 3 0	0	19.9572	-2
1 175000001 176000000 291 6 vs 3 61000001 62000000 321 9 : 1 175000001 176000000 17 1 vs 3 61000001 62000000 5 0	0	19.9572	-2
1 175000001 176000000 291 6 vs 3 197000001 198000000 280 5 : 1 175000001 176000000 17 1 vs 3 197000001 198000000 6 0	0	19.9572	-2
1 175000001 176000000 291 6 vs 5 134000001 135000000 170 9 : 1 175000001 176000000 17 1 vs 5 134000001 135000000 17 4	0	19.9572	-2
1 175000001 176000000 291 6 vs 7 27000001 28000000 64 2 : 1 175000001 176000000 17 1 vs 7 27000001 28000000 5 0	0	19.9572	-2
1 175000001 176000000 291 6 vs 7 151000001 152000000 282 9 : 1 175000001 176000000 17 1 vs 7 151000001 152000000 14 2	0	19.9572	-2
1 175000001 176000000 291 6 vs 8 126000001 127000000 20 0 : 1 175000001 176000000 17 1 vs 8 126000001 127000000 7 2	0	19.9572	-2
1 175000001 176000000 291 6 vs 9 81000001 82000000 15 0 : 1 175000001 176000000 17 1 vs 9 81000001 82000000 5 0	0	19.9572	-2
1 175000001 176000000 291 6 vs 9 99000001 100000000 48 2 : 1 175000001 176000000 17 1 vs 9 99000001 100000000 4 0	0	19.9572	-2
1 175000001 176000000 291 6 vs 10 90000001 91000000 14 0 : 1 175000001 176000000 17 1 vs 10 90000001 91000000 4 0	0	19.9572	-2
1 175000001 176000000 291 6 vs 11 85000001 86000000 74 2 : 1 175000001 176000000 17 1 vs 11 85000001 86000000 5 0	0	19.9572	-2
1 175000001 176000000 291 6 vs 12 47000001 48000000 70 4 : 1 175000001 176000000 17 1 vs 12 47000001 48000000 6 0	0	19.9572	-2
1 175000001 176000000 291 6 vs 13 66000001 67000000 5 0 : 1 175000001 176000000 17 1 vs 13 66000001 67000000 3 0	0	19.9572	-2
1 175000001 176000000 291 6 vs 13 100000001 101000000 9 0 : 1 175000001 176000000 17 1 vs 13 100000001 101000000 4 0	0	19.9572	-2
1 175000001 176000000 291 6 vs 14 90000001 91000000 257 10 : 1 175000001 176000000 17 1 vs 14 90000001 91000000 10 2	0	19.9572	-2
1 175000001 176000000 291 6 vs 18 41000001 42000000 224 9 : 1 175000001 176000000 17 1 vs 18 41000001 42000000 6 0	0	19.9572	-2
1 175000001 176000000 291 6 vs 20 51000001 52000000 325 158 : 1 175000001 176000000 17 1 vs 20 51000001 52000000 26 102	0	19.9572	-2
1 175000001 176000000 291 6 vs 23 9000001 10000000 122 4 : 1 175000001 176000000 17 1 vs 23 9000001 10000000 3 0	0	19.9572	-2
1 176000001 177000000 154 4 vs 4 162000001 163000000 10 0 : 1 176000001 177000000 5 0 vs 4 162000001 163000000 3 0	0	19.9572	-2
1 176000001 177000000 154 4 vs 6 25000001 26000000 14 0 : 1 176000001 177000000 5 0 vs 6 25000001 26000000 4 0	0	19.9572	-2
1 176000001 177000000 154 4 vs 6 114000001 115000000 21 0 : 1 176000001 177000000 5 0 vs 6 114000001 115000000 3 0	0	19.9572	-2
1 176000001 177000000 154 4 vs 7 79000001 80000000 20 0 : 1 176000001 177000000 5 0 vs 7 79000001 80000000 4 0	0	19.9572	-2
1 176000001 177000000 154 4 vs 9 8000001 9000000 5 0 : 1 176000001 177000000 5 0 vs 9 8000001 9000000 3 0	0	19.9572	-2
1 176000001 177000000 154 4 vs 11 20000001 21000000 162 4 : 1 176000001 177000000 5 0 vs 11 20000001 21000000 3 0	0	19.9572	-2
1 176000001 177000000 154 4 vs 15 95000001 96000000 11 0 : 1 176000001 177000000 5 0 vs 15 95000001 96000000 4 0	0	19.9572	-2
1 176000001 177000000 154 4 vs 16 19000001 20000000 131 4 : 1 176000001 177000000 5 0 vs 16 19000001 20000000 5 1	0	19.9572	-2
1 176000001 177000000 154 4 vs 17 37000001 38000000 96 3 : 1 176000001 177000000 5 0 vs 17 37000001 38000000 6 0	0	19.9572	-2
1 176000001 177000000 154 4 vs 18 1 1000000 92 4 : 1 176000001 177000000 5 0 vs 18 1 1000000 29 2	0	19.9572	-2
1 177000001 178000000 12 0 vs 2 174000001 175000000 138 7 : 1 177000001 178000000 5 0 vs 2 174000001 175000000 4 0	0	19.9572	-2
1 177000001 178000000 12 0 vs 3 64000001 65000000 105 22 : 1 177000001 178000000 5 0 vs 3 64000001 65000000 8 21	0	19.9572	-2
1 177000001 178000000 12 0 vs 4 161000001 162000000 7 0 : 1 177000001 178000000 5 0 vs 4 161000001 162000000 3 0	0	19.9572	-2
1 177000001 178000000 12 0 vs 6 38000001 39000000 100 5 : 1 177000001 178000000 5 0 vs 6 38000001 39000000 4 0	0	19.9572	-2
1 177000001 178000000 12 0 vs 6 139000001 140000000 10 0 : 1 177000001 178000000 5 0 vs 6 139000001 140000000 4 0	0	19.9572	-2
1 177000001 178000000 12 0 vs 6 149000001 150000000 90 2 : 1 177000001 178000000 5 0 vs 6 149000001 150000000 5 0	0	19.9572	-2
1 177000001 178000000 12 0 vs 7 37000001 38000000 20 0 : 1 177000001 178000000 5 0 vs 7 37000001 38000000 4 0	0	19.9572	-2
1 177000001 178000000 12 0 vs 7 69000001 70000000 14 0 : 1 177000001 178000000 5 0 vs 7 69000001 70000000 3 0	0	19.9572	-2
1 177000001 178000000 12 0 vs 7 88000001 89000000 17 0 : 1 177000001 178000000 5 0 vs 7 88000001 89000000 4 0	0	19.9572	-2
1 177000001 178000000 12 0 vs 7 105000001 106000000 282 19 : 1 177000001 178000000 5 0 vs 7 105000001 106000000 7 4	0	19.9572	-2
1 177000001 178000000 12 0 vs 8 59000001 60000000 35 1 : 1 177000001 178000000 5 0 vs 8 59000001 60000000 4 0	0	19.9572	-2
1 177000001 178000000 12 0 vs 8 111000001 112000000 24 0 : 1 177000001 178000000 5 0 vs 8 111000001 112000000 5 0	0	19.9572	-2
1 177000001 178000000 12 0 vs 9 26000001 27000000 6 0 : 1 177000001 178000000 5 0 vs 9 26000001 27000000 3 0	0	19.9572	-2
1 177000001 178000000 12 0 vs 10 104000001 105000000 167 4 : 1 177000001 178000000 5 0 vs 10 104000001 105000000 8 1	0	19.9572	-2
1 177000001 178000000 12 0 vs 11 7000001 8000000 18 0 : 1 177000001 178000000 5 0 vs 11 7000001 8000000 4 0	0	19.9572	-2
1 177000001 178000000 12 0 vs 11 104000001 105000000 7 0 : 1 177000001 178000000 5 0 vs 11 104000001 105000000 3 0	0	19.9572	-2
1 177000001 178000000 12 0 vs 12 68000001 69000000 152 1 : 1 177000001 178000000 5 0 vs 12 68000001 69000000 9 2	0	19.9572	-2
1 177000001 178000000 12 0 vs 13 46000001 47000000 31 1 : 1 177000001 178000000 5 0 vs 13 46000001 47000000 6 0	0	19.9572	-2
1 177000001 178000000 12 0 vs 14 35000001 36000000 26 1 : 1 177000001 178000000 5 0 vs 14 35000001 36000000 5 0	0	19.9572	-2
1 177000001 178000000 12 0 vs 15 63000001 64000000 48 4 : 1 177000001 178000000 5 0 vs 15 63000001 64000000 5 0	0	19.9572	-2
1 177000001 178000000 12 0 vs 17 30000001 31000000 11 0 : 1 177000001 178000000 5 0 vs 17 30000001 31000000 3 0	0	19.9572	-2
1 177000001 178000000 12 0 vs 20 20000001 21000000 132 3 : 1 177000001 178000000 5 0 vs 20 20000001 21000000 5 0	0	19.9572	-2
1 178000001 179000000 123 4 vs 2 210000001 211000000 8 0 : 1 178000001 179000000 6 1 vs 2 210000001 211000000 3 0	0	19.9572	-2
1 178000001 179000000 123 4 vs 4 62000001 63000000 6 0 : 1 178000001 179000000 6 1 vs 4 62000001 63000000 3 0	0	19.9572	-2
1 178000001 179000000 123 4 vs 5 18000001 19000000 47 1 : 1 178000001 179000000 6 1 vs 5 18000001 19000000 3 0	0	19.9572	-2
1 178000001 179000000 123 4 vs 7 105000001 106000000 282 19 : 1 178000001 179000000 6 1 vs 7 105000001 106000000 7 4	0	19.9572	-2
1 178000001 179000000 123 4 vs 8 125000001 126000000 101 6 : 1 178000001 179000000 6 1 vs 8 125000001 126000000 6 0	0	19.9572	-2
1 178000001 179000000 123 4 vs 13 34000001 35000000 8 0 : 1 178000001 179000000 6 1 vs 13 34000001 35000000 4 0	0	19.9572	-2
1 178000001 179000000 123 4 vs 14 45000001 46000000 147 2 : 1 178000001 179000000 6 1 vs 14 45000001 46000000 3 0	0	19.9572	-2
1 178000001 179000000 123 4 vs 14 79000001 80000000 25 0 : 1 178000001 179000000 6 1 vs 14 79000001 80000000 5 0	0	19.9572	-2
1 178000001 179000000 123 4 vs 15 54000001 55000000 8 0 : 1 178000001 179000000 6 1 vs 15 54000001 55000000 5 0	0	19.9572	-2
1 178000001 179000000 123 4 vs 17 54000001 55000000 308 19 : 1 178000001 179000000 6 1 vs 17 54000001 55000000 114 6	0	19.9572	-2
1 178000001 179000000 123 4 vs 17 59000001 60000000 68 4 : 1 178000001 179000000 6 1 vs 17 59000001 60000000 10 3	0	19.9572	-2
1 178000001 179000000 123 4 vs 23 49000001 50000000 5 0 : 1 178000001 179000000 6 1 vs 23 49000001 50000000 4 0	0	19.9572	-2
1 179000001 180000000 257 4 vs 2 43000001 44000000 90 3 : 1 179000001 180000000 7 0 vs 2 43000001 44000000 5 0	0	19.9572	-2
1 179000001 180000000 257 4 vs 2 77000001 78000000 14 0 : 1 179000001 180000000 7 0 vs 2 77000001 78000000 3 0	0	19.9572	-2
1 179000001 180000000 257 4 vs 2 133000001 134000000 289 7 : 1 179000001 180000000 7 0 vs 2 133000001 134000000 5 0	0	19.9572	-2
1 179000001 180000000 257 4 vs 3 107000001 108000000 10 0 : 1 179000001 180000000 7 0 vs 3 107000001 108000000 4 0	0	19.9572	-2
1 179000001 180000000 257 4 vs 3 122000001 123000000 11 0 : 1 179000001 180000000 7 0 vs 3 122000001 123000000 3 0	0	19.9572	-2
1 179000001 180000000 257 4 vs 3 139000001 140000000 43 2 : 1 179000001 180000000 7 0 vs 3 139000001 140000000 8 1	0	19.9572	-2
1 179000001 180000000 257 4 vs 3 147000001 148000000 27 0 : 1 179000001 180000000 7 0 vs 3 147000001 148000000 4 0	0	19.9572	-2
1 179000001 180000000 257 4 vs 4 72000001 73000000 5 0 : 1 179000001 180000000 7 0 vs 4 72000001 73000000 3 0	0	19.9572	-2
1 179000001 180000000 257 4 vs 6 141000001 142000000 8 0 : 1 179000001 180000000 7 0 vs 6 141000001 142000000 4 0	0	19.9572	-2
1 179000001 180000000 257 4 vs 7 89000001 90000000 10 0 : 1 179000001 180000000 7 0 vs 7 89000001 90000000 5 0	0	19.9572	-2
1 179000001 180000000 257 4 vs 7 106000001 107000000 23 1 : 1 179000001 180000000 7 0 vs 7 106000001 107000000 4 0	0	19.9572	-2
1 179000001 180000000 257 4 vs 7 112000001 113000000 14 0 : 1 179000001 180000000 7 0 vs 7 112000001 113000000 6 3	0	19.9572	-2
1 179000001 180000000 257 4 vs 7 133000001 134000000 27 1 : 1 179000001 180000000 7 0 vs 7 133000001 134000000 4 0	0	19.9572	-2
1 179000001 180000000 257 4 vs 10 118000001 119000000 31 1 : 1 179000001 180000000 7 0 vs 10 118000001 119000000 4 0	0	19.9572	-2
1 179000001 180000000 257 4 vs 14 94000001 95000000 309 6 : 1 179000001 180000000 7 0 vs 14 94000001 95000000 6 0	0	19.9572	-2
1 179000001 180000000 257 4 vs 15 19000001 20000000 9 0 : 1 179000001 180000000 7 0 vs 15 19000001 20000000 3 0	0	19.9572	-2
1 179000001 180000000 257 4 vs 15 66000001 67000000 22 0 : 1 179000001 180000000 7 0 vs 15 66000001 67000000 6 1	0	19.9572	-2
1 179000001 180000000 257 4 vs 19 42000001 43000000 13 0 : 1 179000001 180000000 7 0 vs 19 42000001 43000000 5 1	0	19.9572	-2
1 179000001 180000000 257 4 vs 22 35000001 36000000 134 5 : 1 179000001 180000000 7 0 vs 22 35000001 36000000 4 0	0	19.9572	-2
1 180000001 181000000 122 5 vs 2 196000001 197000000 14 0 : 1 180000001 181000000 4 0 vs 2 196000001 197000000 4 0	0	19.9572	-2
1 180000001 181000000 122 5 vs 7 6000001 7000000 16 0 : 1 180000001 181000000 4 0 vs 7 6000001 7000000 6 0	0	19.9572	-2
1 180000001 181000000 122 5 vs 8 16000001 17000000 55 1 : 1 180000001 181000000 4 0 vs 8 16000001 17000000 3 0	0	19.9572	-2
1 180000001 181000000 122 5 vs 14 51000001 52000000 11 0 : 1 180000001 181000000 4 0 vs 14 51000001 52000000 4 0	0	19.9572	-2
1 180000001 181000000 122 5 vs 16 78000001 79000000 87 2 : 1 180000001 181000000 4 0 vs 16 78000001 79000000 5 0	0	19.9572	-2
1 180000001 181000000 122 5 vs 23 147000001 148000000 9 0 : 1 180000001 181000000 4 0 vs 23 147000001 148000000 3 0	0	19.9572	-2
1 181000001 182000000 241 5 vs 3 2000001 3000000 7 0 : 1 181000001 182000000 4 0 vs 3 2000001 3000000 3 0	0	19.9572	-2
1 181000001 182000000 241 5 vs 3 154000001 155000000 18 0 : 1 181000001 182000000 4 0 vs 3 154000001 155000000 3 0	0	19.9572	-2
1 181000001 182000000 241 5 vs 3 167000001 168000000 8 0 : 1 181000001 182000000 4 0 vs 3 167000001 168000000 4 0	0	19.9572	-2
1 181000001 182000000 241 5 vs 6 90000001 91000000 24 0 : 1 181000001 182000000 4 0 vs 6 90000001 91000000 4 0	0	19.9572	-2
1 181000001 182000000 241 5 vs 6 137000001 138000000 15 0 : 1 181000001 182000000 4 0 vs 6 137000001 138000000 3 0	0	19.9572	-2
1 181000001 182000000 241 5 vs 7 117000001 118000000 36 1 : 1 181000001 182000000 4 0 vs 7 117000001 118000000 5 0	0	19.9572	-2
1 181000001 182000000 241 5 vs 8 76000001 77000000 9 0 : 1 181000001 182000000 4 0 vs 8 76000001 77000000 3 0	0	19.9572	-2
1 181000001 182000000 241 5 vs 8 106000001 107000000 14 0 : 1 181000001 182000000 4 0 vs 8 106000001 107000000 3 0	0	19.9572	-2
1 181000001 182000000 241 5 vs 9 35000001 36000000 102 3 : 1 181000001 182000000 4 0 vs 9 35000001 36000000 5 0	0	19.9572	-2
1 181000001 182000000 241 5 vs 9 130000001 131000000 189 6 : 1 181000001 182000000 4 0 vs 9 130000001 131000000 5 0	0	19.9572	-2
1 181000001 182000000 241 5 vs 11 47000001 48000000 80 2 : 1 181000001 182000000 4 0 vs 11 47000001 48000000 20 1	0	19.9572	-2
1 181000001 182000000 241 5 vs 11 121000001 122000000 50 1 : 1 181000001 182000000 4 0 vs 11 121000001 122000000 4 0	0	19.9572	-2
1 181000001 182000000 241 5 vs 12 7000001 8000000 151 1 : 1 181000001 182000000 4 0 vs 12 7000001 8000000 5 0	0	19.9572	-2
1 181000001 182000000 241 5 vs 12 39000001 40000000 73 1 : 1 181000001 182000000 4 0 vs 12 39000001 40000000 3 0	0	19.9572	-2
1 181000001 182000000 241 5 vs 12 79000001 80000000 11 0 : 1 181000001 182000000 4 0 vs 12 79000001 80000000 4 0	0	19.9572	-2
1 181000001 182000000 241 5 vs 14 61000001 62000000 112 2 : 1 181000001 182000000 4 0 vs 14 61000001 62000000 5 0	0	19.9572	-2
1 181000001 182000000 241 5 vs 15 51000001 52000000 142 8 : 1 181000001 182000000 4 0 vs 15 51000001 52000000 9 1	0	19.9572	-2
1 181000001 182000000 241 5 vs 16 12000001 13000000 65 3 : 1 181000001 182000000 4 0 vs 16 12000001 13000000 4 0	0	19.9572	-2
1 181000001 182000000 241 5 vs 16 81000001 82000000 8 0 : 1 181000001 182000000 4 0 vs 16 81000001 82000000 6 0	0	19.9572	-2
1 181000001 182000000 241 5 vs 17 56000001 57000000 110 87 : 1 181000001 182000000 4 0 vs 17 56000001 57000000 15 92	0	19.9572	-2
1 181000001 182000000 241 5 vs 18 13000001 14000000 100 8 : 1 181000001 182000000 4 0 vs 18 13000001 14000000 4 0	0	19.9572	-2
1 181000001 182000000 241 5 vs 19 14000001 15000000 67 4 : 1 181000001 182000000 4 0 vs 19 14000001 15000000 5 0	0	19.9572	-2
1 181000001 182000000 241 5 vs 22 49000001 49976971 17 0 : 1 181000001 182000000 4 0 vs 22 49000001 49976971 4 0	0	19.9572	-2
1 182000001 183000000 161 4 vs 2 191000001 192000000 197 1 : 1 182000001 183000000 6 0 vs 2 191000001 192000000 5 0	0	19.9572	-2
1 182000001 183000000 161 4 vs 2 223000001 224000000 35 2 : 1 182000001 183000000 6 0 vs 2 223000001 224000000 4 0	0	19.9572	-2
1 182000001 183000000 161 4 vs 3 33000001 34000000 172 2 : 1 182000001 183000000 6 0 vs 3 33000001 34000000 5 1	0	19.9572	-2
1 182000001 183000000 161 4 vs 3 88000001 89000000 23 0 : 1 182000001 183000000 6 0 vs 3 88000001 89000000 3 0	0	19.9572	-2
1 182000001 183000000 161 4 vs 3 114000001 115000000 9 0 : 1 182000001 183000000 6 0 vs 3 114000001 115000000 4 0	0	19.9572	-2
1 182000001 183000000 161 4 vs 3 141000001 142000000 16 0 : 1 182000001 183000000 6 0 vs 3 141000001 142000000 4 0	0	19.9572	-2
1 182000001 183000000 161 4 vs 4 31000001 32000000 47 1 : 1 182000001 183000000 6 0 vs 4 31000001 32000000 4 0	0	19.9572	-2
1 182000001 183000000 161 4 vs 6 4000001 5000000 33 4 : 1 182000001 183000000 6 0 vs 6 4000001 5000000 5 0	0	19.9572	-2
1 182000001 183000000 161 4 vs 6 68000001 69000000 50 1 : 1 182000001 183000000 6 0 vs 6 68000001 69000000 4 0	0	19.9572	-2
1 182000001 183000000 161 4 vs 6 96000001 97000000 16 0 : 1 182000001 183000000 6 0 vs 6 96000001 97000000 3 0	0	19.9572	-2
1 182000001 183000000 161 4 vs 6 162000001 163000000 13 0 : 1 182000001 183000000 6 0 vs 6 162000001 163000000 3 0	0	19.9572	-2
1 182000001 183000000 161 4 vs 7 90000001 91000000 24 1 : 1 182000001 183000000 6 0 vs 7 90000001 91000000 5 0	0	19.9572	-2
1 182000001 183000000 161 4 vs 7 92000001 93000000 93 1 : 1 182000001 183000000 6 0 vs 7 92000001 93000000 11 1	0	19.9572	-2
1 182000001 183000000 161 4 vs 7 113000001 114000000 16 0 : 1 182000001 183000000 6 0 vs 7 113000001 114000000 5 0	0	19.9572	-2
1 182000001 183000000 161 4 vs 7 121000001 122000000 7 0 : 1 182000001 183000000 6 0 vs 7 121000001 122000000 3 0	0	19.9572	-2
1 182000001 183000000 161 4 vs 11 14000001 15000000 8 0 : 1 182000001 183000000 6 0 vs 11 14000001 15000000 3 0	0	19.9572	-2
1 182000001 183000000 161 4 vs 13 107000001 108000000 7 0 : 1 182000001 183000000 6 0 vs 13 107000001 108000000 4 0	0	19.9572	-2
1 182000001 183000000 161 4 vs 14 21000001 22000000 111 3 : 1 182000001 183000000 6 0 vs 14 21000001 22000000 5 0	0	19.9572	-2
1 182000001 183000000 161 4 vs 14 50000001 51000000 32 1 : 1 182000001 183000000 6 0 vs 14 50000001 51000000 4 0	0	19.9572	-2
1 182000001 183000000 161 4 vs 16 77000001 78000000 197 5 : 1 182000001 183000000 6 0 vs 16 77000001 78000000 7 1	0	19.9572	-2
1 182000001 183000000 161 4 vs 17 9000001 10000000 51 4 : 1 182000001 183000000 6 0 vs 17 9000001 10000000 4 0	0	19.9572	-2
1 182000001 183000000 161 4 vs 17 50000001 51000000 8 0 : 1 182000001 183000000 6 0 vs 17 50000001 51000000 4 0	0	19.9572	-2
1 182000001 183000000 161 4 vs 17 54000001 55000000 308 19 : 1 182000001 183000000 6 0 vs 17 54000001 55000000 114 6	0	19.9572	-2
1 182000001 183000000 161 4 vs 20 18000001 19000000 23 0 : 1 182000001 183000000 6 0 vs 20 18000001 19000000 4 0	0	19.9572	-2
1 182000001 183000000 161 4 vs 20 45000001 46000000 244 94 : 1 182000001 183000000 6 0 vs 20 45000001 46000000 15 90	0	19.9572	-2
1 182000001 183000000 161 4 vs 20 52000001 53000000 399 83 : 1 182000001 183000000 6 0 vs 20 52000001 53000000 47 66	0	19.9572	-2
1 182000001 183000000 161 4 vs 22 31000001 32000000 69 4 : 1 182000001 183000000 6 0 vs 22 31000001 32000000 5 0	0	19.9572	-2
1 182000001 183000000 161 4 vs 23 51000001 52000000 6 0 : 1 182000001 183000000 6 0 vs 23 51000001 52000000 3 0	0	19.9572	-2
1 183000001 184000000 22 1 vs 3 23000001 24000000 16 0 : 1 183000001 184000000 3 0 vs 3 23000001 24000000 4 0	0	19.9572	-2
1 183000001 184000000 22 1 vs 3 88000001 89000000 23 0 : 1 183000001 184000000 3 0 vs 3 88000001 89000000 3 0	0	19.9572	-2
1 183000001 184000000 22 1 vs 3 95000001 96000000 9 0 : 1 183000001 184000000 3 0 vs 3 95000001 96000000 4 0	0	19.9572	-2
1 183000001 184000000 22 1 vs 4 175000001 176000000 75 3 : 1 183000001 184000000 3 0 vs 4 175000001 176000000 12 1	0	19.9572	-2
1 183000001 184000000 22 1 vs 5 157000001 158000000 55 5 : 1 183000001 184000000 3 0 vs 5 157000001 158000000 4 0	0	19.9572	-2
1 183000001 184000000 22 1 vs 6 14000001 15000000 72 3 : 1 183000001 184000000 3 0 vs 6 14000001 15000000 5 0	0	19.9572	-2
1 183000001 184000000 22 1 vs 6 26000001 27000000 163 4 : 1 183000001 184000000 3 0 vs 6 26000001 27000000 7 0	0	19.9572	-2
1 183000001 184000000 22 1 vs 6 65000001 66000000 5 0 : 1 183000001 184000000 3 0 vs 6 65000001 66000000 3 0	0	19.9572	-2
1 183000001 184000000 22 1 vs 6 113000001 114000000 23 1 : 1 183000001 184000000 3 0 vs 6 113000001 114000000 4 0	0	19.9572	-2
1 183000001 184000000 22 1 vs 11 61000001 62000000 99 2 : 1 183000001 184000000 3 0 vs 11 61000001 62000000 5 0	0	19.9572	-2
1 183000001 184000000 22 1 vs 12 68000001 69000000 152 1 : 1 183000001 184000000 3 0 vs 12 68000001 69000000 9 2	0	19.9572	-2
1 183000001 184000000 22 1 vs 13 55000001 56000000 9 0 : 1 183000001 184000000 3 0 vs 13 55000001 56000000 3 0	0	19.9572	-2
1 183000001 184000000 22 1 vs 13 81000001 82000000 237 2 : 1 183000001 184000000 3 0 vs 13 81000001 82000000 14 1	0	19.9572	-2
1 183000001 184000000 22 1 vs 17 1 1000000 135 2 : 1 183000001 184000000 3 0 vs 17 1 1000000 34 1	0	19.9572	-2
1 183000001 184000000 22 1 vs 17 55000001 56000000 95 35 : 1 183000001 184000000 3 0 vs 17 55000001 56000000 14 38	0	19.9572	-2
1 183000001 184000000 22 1 vs 18 22000001 23000000 100 2 : 1 183000001 184000000 3 0 vs 18 22000001 23000000 5 0	0	19.9572	-2
1 183000001 184000000 22 1 vs 20 55000001 56000000 283 95 : 1 183000001 184000000 3 0 vs 20 55000001 56000000 13 79	0	19.9572	-2
1 184000001 185000000 57 2 vs 3 64000001 65000000 105 22 : 1 184000001 185000000 5 0 vs 3 64000001 65000000 8 21	0	19.9572	-2
1 184000001 185000000 57 2 vs 3 123000001 124000000 10 0 : 1 184000001 185000000 5 0 vs 3 123000001 124000000 5 0	0	19.9572	-2
1 184000001 185000000 57 2 vs 4 36000001 37000000 14 0 : 1 184000001 185000000 5 0 vs 4 36000001 37000000 4 0	0	19.9572	-2
1 184000001 185000000 57 2 vs 4 75000001 76000000 45 1 : 1 184000001 185000000 5 0 vs 4 75000001 76000000 4 0	0	19.9572	-2
1 184000001 185000000 57 2 vs 4 186000001 187000000 290 3 : 1 184000001 185000000 5 0 vs 4 186000001 187000000 8 1	0	19.9572	-2
1 184000001 185000000 57 2 vs 6 25000001 26000000 14 0 : 1 184000001 185000000 5 0 vs 6 25000001 26000000 4 0	0	19.9572	-2
1 184000001 185000000 57 2 vs 6 127000001 128000000 11 0 : 1 184000001 185000000 5 0 vs 6 127000001 128000000 4 0	0	19.9572	-2
1 184000001 185000000 57 2 vs 6 165000001 166000000 113 1 : 1 184000001 185000000 5 0 vs 6 165000001 166000000 4 0	0	19.9572	-2
1 184000001 185000000 57 2 vs 7 87000001 88000000 38 1 : 1 184000001 185000000 5 0 vs 7 87000001 88000000 4 0	0	19.9572	-2
1 184000001 185000000 57 2 vs 9 12000001 13000000 10 0 : 1 184000001 185000000 5 0 vs 9 12000001 13000000 4 0	0	19.9572	-2
1 184000001 185000000 57 2 vs 10 9000001 10000000 25 1 : 1 184000001 185000000 5 0 vs 10 9000001 10000000 5 0	0	19.9572	-2
1 184000001 185000000 57 2 vs 10 105000001 106000000 91 2 : 1 184000001 185000000 5 0 vs 10 105000001 106000000 5 0	0	19.9572	-2
1 184000001 185000000 57 2 vs 11 67000001 68000000 150 4 : 1 184000001 185000000 5 0 vs 11 67000001 68000000 5 0	0	19.9572	-2
1 184000001 185000000 57 2 vs 12 67000001 68000000 145 6 : 1 184000001 185000000 5 0 vs 12 67000001 68000000 8 1	0	19.9572	-2
1 184000001 185000000 57 2 vs 14 42000001 43000000 15 0 : 1 184000001 185000000 5 0 vs 14 42000001 43000000 4 0	0	19.9572	-2
1 184000001 185000000 57 2 vs 15 56000001 57000000 40 1 : 1 184000001 185000000 5 0 vs 15 56000001 57000000 4 0	0	19.9572	-2
1 184000001 185000000 57 2 vs 16 5000001 6000000 41 1 : 1 184000001 185000000 5 0 vs 16 5000001 6000000 5 0	0	19.9572	-2
1 184000001 185000000 57 2 vs 17 46000001 47000000 298 9 : 1 184000001 185000000 5 0 vs 17 46000001 47000000 8 1	0	19.9572	-2
1 184000001 185000000 57 2 vs 20 46000001 47000000 375 44 : 1 184000001 185000000 5 0 vs 20 46000001 47000000 43 23	0	19.9572	-2
1 185000001 186000000 28 1 vs 2 75000001 76000000 39 2 : 1 185000001 186000000 4 0 vs 2 75000001 76000000 3 0	0	19.9572	-2
1 185000001 186000000 28 1 vs 2 177000001 178000000 130 2 : 1 185000001 186000000 4 0 vs 2 177000001 178000000 5 0	0	19.9572	-2
1 185000001 186000000 28 1 vs 3 63000001 64000000 64 12 : 1 185000001 186000000 4 0 vs 3 63000001 64000000 16 5	0	19.9572	-2
1 185000001 186000000 28 1 vs 3 75000001 76000000 6 0 : 1 185000001 186000000 4 0 vs 3 75000001 76000000 5 0	0	19.9572	-2
1 185000001 186000000 28 1 vs 3 161000001 162000000 21 0 : 1 185000001 186000000 4 0 vs 3 161000001 162000000 5 1	0	19.9572	-2
1 185000001 186000000 28 1 vs 5 28000001 29000000 65 1 : 1 185000001 186000000 4 0 vs 5 28000001 29000000 3 0	0	19.9572	-2
1 185000001 186000000 28 1 vs 6 21000001 22000000 47 1 : 1 185000001 186000000 4 0 vs 6 21000001 22000000 4 0	0	19.9572	-2
1 185000001 186000000 28 1 vs 6 40000001 41000000 56 3 : 1 185000001 186000000 4 0 vs 6 40000001 41000000 5 0	0	19.9572	-2
1 185000001 186000000 28 1 vs 6 144000001 145000000 12 0 : 1 185000001 186000000 4 0 vs 6 144000001 145000000 4 0	0	19.9572	-2
1 185000001 186000000 28 1 vs 6 146000001 147000000 7 0 : 1 185000001 186000000 4 0 vs 6 146000001 147000000 3 0	0	19.9572	-2
1 185000001 186000000 28 1 vs 7 89000001 90000000 10 0 : 1 185000001 186000000 4 0 vs 7 89000001 90000000 5 0	0	19.9572	-2
1 185000001 186000000 28 1 vs 7 94000001 95000000 31 1 : 1 185000001 186000000 4 0 vs 7 94000001 95000000 5 0	0	19.9572	-2
1 185000001 186000000 28 1 vs 7 131000001 132000000 223 8 : 1 185000001 186000000 4 0 vs 7 131000001 132000000 10 3	0	19.9572	-2
1 185000001 186000000 28 1 vs 7 146000001 147000000 7 0 : 1 185000001 186000000 4 0 vs 7 146000001 147000000 3 0	0	19.9572	-2
1 185000001 186000000 28 1 vs 7 151000001 152000000 282 9 : 1 185000001 186000000 4 0 vs 7 151000001 152000000 14 2	0	19.9572	-2
1 185000001 186000000 28 1 vs 8 106000001 107000000 14 0 : 1 185000001 186000000 4 0 vs 8 106000001 107000000 3 0	0	19.9572	-2
1 185000001 186000000 28 1 vs 10 13000001 14000000 24 0 : 1 185000001 186000000 4 0 vs 10 13000001 14000000 6 0	0	19.9572	-2
1 185000001 186000000 28 1 vs 11 74000001 75000000 128 9 : 1 185000001 186000000 4 0 vs 11 74000001 75000000 8 2	0	19.9572	-2
1 185000001 186000000 28 1 vs 12 10000001 11000000 20 1 : 1 185000001 186000000 4 0 vs 12 10000001 11000000 3 0	0	19.9572	-2
1 185000001 186000000 28 1 vs 12 17000001 18000000 8 0 : 1 185000001 186000000 4 0 vs 12 17000001 18000000 3 0	0	19.9572	-2
1 185000001 186000000 28 1 vs 12 114000001 115000000 200 6 : 1 185000001 186000000 4 0 vs 12 114000001 115000000 5 0	0	19.9572	-2
1 185000001 186000000 28 1 vs 13 61000001 62000000 8 0 : 1 185000001 186000000 4 0 vs 13 61000001 62000000 3 0	0	19.9572	-2
1 185000001 186000000 28 1 vs 14 25000001 26000000 28 1 : 1 185000001 186000000 4 0 vs 14 25000001 26000000 4 0	0	19.9572	-2
1 185000001 186000000 28 1 vs 14 45000001 46000000 147 2 : 1 185000001 186000000 4 0 vs 14 45000001 46000000 3 0	0	19.9572	-2
1 185000001 186000000 28 1 vs 14 62000001 63000000 11 0 : 1 185000001 186000000 4 0 vs 14 62000001 63000000 5 0	0	19.9572	-2
1 185000001 186000000 28 1 vs 15 54000001 55000000 8 0 : 1 185000001 186000000 4 0 vs 15 54000001 55000000 5 0	0	19.9572	-2
1 185000001 186000000 28 1 vs 16 74000001 75000000 18 0 : 1 185000001 186000000 4 0 vs 16 74000001 75000000 6 0	0	19.9572	-2
1 185000001 186000000 28 1 vs 17 56000001 57000000 110 87 : 1 185000001 186000000 4 0 vs 17 56000001 57000000 15 92	0	19.9572	-2
1 186000001 187000000 73 3 vs 2 13000001 14000000 23 0 : 1 186000001 187000000 4 0 vs 2 13000001 14000000 4 0	0	19.9572	-2
1 186000001 187000000 73 3 vs 2 179000001 180000000 10 0 : 1 186000001 187000000 4 0 vs 2 179000001 180000000 4 0	0	19.9572	-2
1 186000001 187000000 73 3 vs 3 31000001 32000000 62 1 : 1 186000001 187000000 4 0 vs 3 31000001 32000000 4 0	0	19.9572	-2
1 186000001 187000000 73 3 vs 3 116000001 117000000 38 1 : 1 186000001 187000000 4 0 vs 3 116000001 117000000 3 0	0	19.9572	-2
1 186000001 187000000 73 3 vs 4 41000001 42000000 24 0 : 1 186000001 187000000 4 0 vs 4 41000001 42000000 4 0	0	19.9572	-2
1 186000001 187000000 73 3 vs 4 178000001 179000000 12 0 : 1 186000001 187000000 4 0 vs 4 178000001 179000000 4 0	0	19.9572	-2
1 186000001 187000000 73 3 vs 5 38000001 39000000 60 2 : 1 186000001 187000000 4 0 vs 5 38000001 39000000 6 0	0	19.9572	-2
1 186000001 187000000 73 3 vs 5 140000001 141000000 17 0 : 1 186000001 187000000 4 0 vs 5 140000001 141000000 6 0	0	19.9572	-2
1 186000001 187000000 73 3 vs 6 111000001 112000000 8 0 : 1 186000001 187000000 4 0 vs 6 111000001 112000000 5 0	0	19.9572	-2
1 186000001 187000000 73 3 vs 6 117000001 118000000 12 0 : 1 186000001 187000000 4 0 vs 6 117000001 118000000 4 0	0	19.9572	-2
1 186000001 187000000 73 3 vs 9 121000001 122000000 46 1 : 1 186000001 187000000 4 0 vs 9 121000001 122000000 4 0	0	19.9572	-2
1 186000001 187000000 73 3 vs 11 33000001 34000000 9 0 : 1 186000001 187000000 4 0 vs 11 33000001 34000000 5 0	0	19.9572	-2
1 186000001 187000000 73 3 vs 12 1000001 2000000 103 5 : 1 186000001 187000000 4 0 vs 12 1000001 2000000 5 0	0	19.9572	-2
1 186000001 187000000 73 3 vs 12 17000001 18000000 8 0 : 1 186000001 187000000 4 0 vs 12 17000001 18000000 3 0	0	19.9572	-2
1 186000001 187000000 73 3 vs 15 47000001 48000000 24 2 : 1 186000001 187000000 4 0 vs 15 47000001 48000000 8 4	0	19.9572	-2
1 186000001 187000000 73 3 vs 17 9000001 10000000 51 4 : 1 186000001 187000000 4 0 vs 17 9000001 10000000 4 0	0	19.9572	-2
1 186000001 187000000 73 3 vs 17 51000001 52000000 44 2 : 1 186000001 187000000 4 0 vs 17 51000001 52000000 3 0	0	19.9572	-2
1 186000001 187000000 73 3 vs 20 20000001 21000000 132 3 : 1 186000001 187000000 4 0 vs 20 20000001 21000000 5 0	0	19.9572	-2
1 187000001 188000000 15 0 vs 3 64000001 65000000 105 22 : 1 187000001 188000000 4 0 vs 3 64000001 65000000 8 21	0	19.9572	-2
1 187000001 188000000 15 0 vs 3 159000001 160000000 15 0 : 1 187000001 188000000 4 0 vs 3 159000001 160000000 4 0	0	19.9572	-2
1 187000001 188000000 15 0 vs 5 52000001 53000000 229 5 : 1 187000001 188000000 4 0 vs 5 52000001 53000000 4 0	0	19.9572	-2
1 187000001 188000000 15 0 vs 6 159000001 160000000 146 4 : 1 187000001 188000000 4 0 vs 6 159000001 160000000 4 0	0	19.9572	-2
1 187000001 188000000 15 0 vs 7 85000001 86000000 9 0 : 1 187000001 188000000 4 0 vs 7 85000001 86000000 4 0	0	19.9572	-2
1 187000001 188000000 15 0 vs 13 74000001 75000000 62 1 : 1 187000001 188000000 4 0 vs 13 74000001 75000000 3 0	0	19.9572	-2
1 187000001 188000000 15 0 vs 15 51000001 52000000 142 8 : 1 187000001 188000000 4 0 vs 15 51000001 52000000 9 1	0	19.9572	-2
1 187000001 188000000 15 0 vs 18 71000001 72000000 77 2 : 1 187000001 188000000 4 0 vs 18 71000001 72000000 4 0	0	19.9572	-2
1 187000001 188000000 15 0 vs 20 47000001 48000000 172 4 : 1 187000001 188000000 4 0 vs 20 47000001 48000000 7 1	0	19.9572	-2
1 187000001 188000000 15 0 vs 20 51000001 52000000 325 158 : 1 187000001 188000000 4 0 vs 20 51000001 52000000 26 102	0	19.9572	-2
1 187000001 188000000 15 0 vs 20 56000001 57000000 157 2 : 1 187000001 188000000 4 0 vs 20 56000001 57000000 5 0	0	19.9572	-2
1 187000001 188000000 15 0 vs 21 16000001 17000000 5 0 : 1 187000001 188000000 4 0 vs 21 16000001 17000000 3 0	0	19.9572	-2
1 187000001 188000000 15 0 vs 22 35000001 36000000 134 5 : 1 187000001 188000000 4 0 vs 22 35000001 36000000 4 0	0	19.9572	-2
1 187000001 188000000 15 0 vs 23 57000001 58000000 5 0 : 1 187000001 188000000 4 0 vs 23 57000001 58000000 4 0	0	19.9572	-2
1 188000001 189000000 27 0 vs 2 1000001 2000000 87 5 : 1 188000001 189000000 5 0 vs 2 1000001 2000000 5 1	0	19.9572	-2
1 188000001 189000000 27 0 vs 2 119000001 120000000 135 1 : 1 188000001 189000000 5 0 vs 2 119000001 120000000 5 0	0	19.9572	-2
1 188000001 189000000 27 0 vs 2 125000001 126000000 6 0 : 1 188000001 189000000 5 0 vs 2 125000001 126000000 4 0	0	19.9572	-2
1 188000001 189000000 27 0 vs 2 213000001 214000000 19 0 : 1 188000001 189000000 5 0 vs 2 213000001 214000000 3 0	0	19.9572	-2
1 188000001 189000000 27 0 vs 3 8000001 9000000 131 6 : 1 188000001 189000000 5 0 vs 3 8000001 9000000 4 0	0	19.9572	-2
1 188000001 189000000 27 0 vs 3 62000001 63000000 89 3 : 1 188000001 189000000 5 0 vs 3 62000001 63000000 6 0	0	19.9572	-2
1 188000001 189000000 27 0 vs 4 10000001 11000000 8 0 : 1 188000001 189000000 5 0 vs 4 10000001 11000000 4 0	0	19.9572	-2
1 188000001 189000000 27 0 vs 4 70000001 71000000 34 1 : 1 188000001 189000000 5 0 vs 4 70000001 71000000 13 1	0	19.9572	-2
1 188000001 189000000 27 0 vs 4 142000001 143000000 12 0 : 1 188000001 189000000 5 0 vs 4 142000001 143000000 3 0	0	19.9572	-2
1 188000001 189000000 27 0 vs 4 172000001 173000000 6 0 : 1 188000001 189000000 5 0 vs 4 172000001 173000000 4 0	0	19.9572	-2
1 188000001 189000000 27 0 vs 6 9000001 10000000 114 1 : 1 188000001 189000000 5 0 vs 6 9000001 10000000 4 0	0	19.9572	-2
1 188000001 189000000 27 0 vs 6 125000001 126000000 219 6 : 1 188000001 189000000 5 0 vs 6 125000001 126000000 10 1	0	19.9572	-2
1 188000001 189000000 27 0 vs 7 95000001 96000000 107 1 : 1 188000001 189000000 5 0 vs 7 95000001 96000000 6 0	0	19.9572	-2
1 188000001 189000000 27 0 vs 7 132000001 133000000 23 1 : 1 188000001 189000000 5 0 vs 7 132000001 133000000 6 0	0	19.9572	-2
1 188000001 189000000 27 0 vs 8 56000001 57000000 20 0 : 1 188000001 189000000 5 0 vs 8 56000001 57000000 4 0	0	19.9572	-2
1 188000001 189000000 27 0 vs 8 101000001 102000000 100 9 : 1 188000001 189000000 5 0 vs 8 101000001 102000000 5 1	0	19.9572	-2
1 188000001 189000000 27 0 vs 9 88000001 89000000 21 0 : 1 188000001 189000000 5 0 vs 9 88000001 89000000 5 0	0	19.9572	-2
1 188000001 189000000 27 0 vs 9 100000001 101000000 37 1 : 1 188000001 189000000 5 0 vs 9 100000001 101000000 6 0	0	19.9572	-2
1 188000001 189000000 27 0 vs 11 18000001 19000000 11 0 : 1 188000001 189000000 5 0 vs 11 18000001 19000000 3 0	0	19.9572	-2
1 188000001 189000000 27 0 vs 11 61000001 62000000 99 2 : 1 188000001 189000000 5 0 vs 11 61000001 62000000 5 0	0	19.9572	-2
1 188000001 189000000 27 0 vs 11 127000001 128000000 8 0 : 1 188000001 189000000 5 0 vs 11 127000001 128000000 4 0	0	19.9572	-2
1 188000001 189000000 27 0 vs 12 41000001 42000000 85 3 : 1 188000001 189000000 5 0 vs 12 41000001 42000000 4 0	0	19.9572	-2
1 188000001 189000000 27 0 vs 12 79000001 80000000 11 0 : 1 188000001 189000000 5 0 vs 12 79000001 80000000 4 0	0	19.9572	-2
1 188000001 189000000 27 0 vs 14 48000001 49000000 60 1 : 1 188000001 189000000 5 0 vs 14 48000001 49000000 3 0	0	19.9572	-2
1 188000001 189000000 27 0 vs 14 54000001 55000000 72 2 : 1 188000001 189000000 5 0 vs 14 54000001 55000000 4 0	0	19.9572	-2
1 188000001 189000000 27 0 vs 15 40000001 41000000 172 3 : 1 188000001 189000000 5 0 vs 15 40000001 41000000 3 0	0	19.9572	-2
1 188000001 189000000 27 0 vs 18 5000001 6000000 8 0 : 1 188000001 189000000 5 0 vs 18 5000001 6000000 3 0	0	19.9572	-2
1 188000001 189000000 27 0 vs 18 68000001 69000000 8 0 : 1 188000001 189000000 5 0 vs 18 68000001 69000000 3 0	0	19.9572	-2
1 189000001 190000000 18 0 vs 2 209000001 210000000 10 0 : 1 189000001 190000000 4 0 vs 2 209000001 210000000 4 0	0	19.9572	-2
1 189000001 190000000 18 0 vs 3 125000001 126000000 93 3 : 1 189000001 190000000 4 0 vs 3 125000001 126000000 4 0	0	19.9572	-2
1 189000001 190000000 18 0 vs 4 13000001 14000000 7 0 : 1 189000001 190000000 4 0 vs 4 13000001 14000000 5 0	0	19.9572	-2
1 189000001 190000000 18 0 vs 5 105000001 106000000 191 1 : 1 189000001 190000000 4 0 vs 5 105000001 106000000 4 0	0	19.9572	-2
1 189000001 190000000 18 0 vs 6 28000001 29000000 42 1 : 1 189000001 190000000 4 0 vs 6 28000001 29000000 5 0	0	19.9572	-2
1 189000001 190000000 18 0 vs 7 105000001 106000000 282 19 : 1 189000001 190000000 4 0 vs 7 105000001 106000000 7 4	0	19.9572	-2
1 189000001 190000000 18 0 vs 7 108000001 109000000 31 1 : 1 189000001 190000000 4 0 vs 7 108000001 109000000 6 0	0	19.9572	-2
1 189000001 190000000 18 0 vs 7 155000001 156000000 93 8 : 1 189000001 190000000 4 0 vs 7 155000001 156000000 5 0	0	19.9572	-2
1 189000001 190000000 18 0 vs 8 85000001 86000000 16 0 : 1 189000001 190000000 4 0 vs 8 85000001 86000000 4 0	0	19.9572	-2
1 189000001 190000000 18 0 vs 8 133000001 134000000 18 0 : 1 189000001 190000000 4 0 vs 8 133000001 134000000 4 0	0	19.9572	-2
1 189000001 190000000 18 0 vs 9 35000001 36000000 102 3 : 1 189000001 190000000 4 0 vs 9 35000001 36000000 5 0	0	19.9572	-2
1 189000001 190000000 18 0 vs 10 97000001 98000000 97 1 : 1 189000001 190000000 4 0 vs 10 97000001 98000000 5 0	0	19.9572	-2
1 189000001 190000000 18 0 vs 11 98000001 99000000 4 0 : 1 189000001 190000000 4 0 vs 11 98000001 99000000 3 0	0	19.9572	-2
1 189000001 190000000 18 0 vs 14 49000001 50000000 216 5 : 1 189000001 190000000 4 0 vs 14 49000001 50000000 7 0	0	19.9572	-2
1 189000001 190000000 18 0 vs 14 71000001 72000000 29 2 : 1 189000001 190000000 4 0 vs 14 71000001 72000000 5 0	0	19.9572	-2
1 189000001 190000000 18 0 vs 14 80000001 81000000 73 1 : 1 189000001 190000000 4 0 vs 14 80000001 81000000 5 0	0	19.9572	-2
1 189000001 190000000 18 0 vs 15 51000001 52000000 142 8 : 1 189000001 190000000 4 0 vs 15 51000001 52000000 9 1	0	19.9572	-2
1 189000001 190000000 18 0 vs 19 10000001 11000000 231 11 : 1 189000001 190000000 4 0 vs 19 10000001 11000000 5 0	0	19.9572	-2
1 190000001 191000000 9 0 vs 3 101000001 102000000 83 3 : 1 190000001 191000000 3 0 vs 3 101000001 102000000 9 1	0	19.9572	-2
1 190000001 191000000 9 0 vs 3 179000001 180000000 8 0 : 1 190000001 191000000 3 0 vs 3 179000001 180000000 4 0	0	19.9572	-2
1 190000001 191000000 9 0 vs 3 193000001 194000000 24 1 : 1 190000001 191000000 3 0 vs 3 193000001 194000000 4 0	0	19.9572	-2
1 190000001 191000000 9 0 vs 4 142000001 143000000 12 0 : 1 190000001 191000000 3 0 vs 4 142000001 143000000 3 0	0	19.9572	-2
1 190000001 191000000 9 0 vs 5 171000001 172000000 75 3 : 1 190000001 191000000 3 0 vs 5 171000001 172000000 5 0	0	19.9572	-2
1 190000001 191000000 9 0 vs 6 148000001 149000000 161 1 : 1 190000001 191000000 3 0 vs 6 148000001 149000000 3 0	0	19.9572	-2
1 190000001 191000000 9 0 vs 10 88000001 89000000 106 4 : 1 190000001 191000000 3 0 vs 10 88000001 89000000 4 0	0	19.9572	-2
1 190000001 191000000 9 0 vs 11 20000001 21000000 162 4 : 1 190000001 191000000 3 0 vs 11 20000001 21000000 3 0	0	19.9572	-2
1 190000001 191000000 9 0 vs 11 84000001 85000000 24 0 : 1 190000001 191000000 3 0 vs 11 84000001 85000000 6 0	0	19.9572	-2
1 190000001 191000000 9 0 vs 14 77000001 78000000 55 2 : 1 190000001 191000000 3 0 vs 14 77000001 78000000 4 0	0	19.9572	-2
1 190000001 191000000 9 0 vs 20 16000001 17000000 110 2 : 1 190000001 191000000 3 0 vs 20 16000001 17000000 4 0	0	19.9572	-2
1 191000001 192000000 29 1 vs 2 155000001 156000000 12 0 : 1 191000001 192000000 6 0 vs 2 155000001 156000000 4 0	0	19.9572	-2
1 191000001 192000000 29 1 vs 3 77000001 78000000 38 1 : 1 191000001 192000000 6 0 vs 3 77000001 78000000 4 0	0	19.9572	-2
1 191000001 192000000 29 1 vs 3 159000001 160000000 15 0 : 1 191000001 192000000 6 0 vs 3 159000001 160000000 4 0	0	19.9572	-2
1 191000001 192000000 29 1 vs 3 192000001 193000000 37 1 : 1 191000001 192000000 6 0 vs 3 192000001 193000000 3 0	0	19.9572	-2
1 191000001 192000000 29 1 vs 4 19000001 20000000 10 0 : 1 191000001 192000000 6 0 vs 4 19000001 20000000 3 0	0	19.9572	-2
1 191000001 192000000 29 1 vs 4 21000001 22000000 14 0 : 1 191000001 192000000 6 0 vs 4 21000001 22000000 4 0	0	19.9572	-2
1 191000001 192000000 29 1 vs 4 97000001 98000000 9 0 : 1 191000001 192000000 6 0 vs 4 97000001 98000000 4 0	0	19.9572	-2
1 191000001 192000000 29 1 vs 5 128000001 129000000 64 1 : 1 191000001 192000000 6 0 vs 5 128000001 129000000 4 0	0	19.9572	-2
1 191000001 192000000 29 1 vs 7 86000001 87000000 77 1 : 1 191000001 192000000 6 0 vs 7 86000001 87000000 5 2	0	19.9572	-2
1 191000001 192000000 29 1 vs 8 125000001 126000000 101 6 : 1 191000001 192000000 6 0 vs 8 125000001 126000000 6 0	0	19.9572	-2
1 191000001 192000000 29 1 vs 10 128000001 129000000 234 6 : 1 191000001 192000000 6 0 vs 10 128000001 129000000 15 1	0	19.9572	-2
1 191000001 192000000 29 1 vs 12 45000001 46000000 127 5 : 1 191000001 192000000 6 0 vs 12 45000001 46000000 4 0	0	19.9572	-2
1 191000001 192000000 29 1 vs 13 48000001 49000000 15 0 : 1 191000001 192000000 6 0 vs 13 48000001 49000000 3 0	0	19.9572	-2
1 191000001 192000000 29 1 vs 13 96000001 97000000 24 0 : 1 191000001 192000000 6 0 vs 13 96000001 97000000 3 0	0	19.9572	-2
1 191000001 192000000 29 1 vs 14 97000001 98000000 91 2 : 1 191000001 192000000 6 0 vs 14 97000001 98000000 7 1	0	19.9572	-2
1 191000001 192000000 29 1 vs 14 102000001 103000000 118 4 : 1 191000001 192000000 6 0 vs 14 102000001 103000000 7 0	0	19.9572	-2
1 191000001 192000000 29 1 vs 15 48000001 49000000 208 18 : 1 191000001 192000000 6 0 vs 15 48000001 49000000 10 6	0	19.9572	-2
1 191000001 192000000 29 1 vs 16 27000001 28000000 266 2 : 1 191000001 192000000 6 0 vs 16 27000001 28000000 20 1	0	19.9572	-2
1 191000001 192000000 29 1 vs 21 24000001 25000000 5 0 : 1 191000001 192000000 6 0 vs 21 24000001 25000000 3 0	0	19.9572	-2
1 192000001 193000000 63 1 vs 2 235000001 236000000 81 2 : 1 192000001 193000000 4 0 vs 2 235000001 236000000 5 0	0	19.9572	-2
1 192000001 193000000 63 1 vs 3 189000001 190000000 112 7 : 1 192000001 193000000 4 0 vs 3 189000001 190000000 4 0	0	19.9572	-2
1 192000001 193000000 63 1 vs 4 38000001 39000000 38 2 : 1 192000001 193000000 4 0 vs 4 38000001 39000000 3 0	0	19.9572	-2
1 192000001 193000000 63 1 vs 4 175000001 176000000 75 3 : 1 192000001 193000000 4 0 vs 4 175000001 176000000 12 1	0	19.9572	-2
1 192000001 193000000 63 1 vs 6 25000001 26000000 14 0 : 1 192000001 193000000 4 0 vs 6 25000001 26000000 4 0	0	19.9572	-2
1 192000001 193000000 63 1 vs 6 109000001 110000000 41 2 : 1 192000001 193000000 4 0 vs 6 109000001 110000000 5 0	0	19.9572	-2
1 192000001 193000000 63 1 vs 7 99000001 100000000 63 5 : 1 192000001 193000000 4 0 vs 7 99000001 100000000 7 3	0	19.9572	-2
1 192000001 193000000 63 1 vs 8 88000001 89000000 44 1 : 1 192000001 193000000 4 0 vs 8 88000001 89000000 4 0	0	19.9572	-2
1 192000001 193000000 63 1 vs 9 22000001 23000000 9 0 : 1 192000001 193000000 4 0 vs 9 22000001 23000000 4 0	0	19.9572	-2
1 192000001 193000000 63 1 vs 9 24000001 25000000 5 0 : 1 192000001 193000000 4 0 vs 9 24000001 25000000 2 0	0	19.9572	-2
1 192000001 193000000 63 1 vs 13 50000001 51000000 15 0 : 1 192000001 193000000 4 0 vs 13 50000001 51000000 4 0	0	19.9572	-2
1 192000001 193000000 63 1 vs 14 48000001 49000000 60 1 : 1 192000001 193000000 4 0 vs 14 48000001 49000000 3 0	0	19.9572	-2
1 192000001 193000000 63 1 vs 14 53000001 54000000 158 3 : 1 192000001 193000000 4 0 vs 14 53000001 54000000 4 0	0	19.9572	-2
1 192000001 193000000 63 1 vs 14 77000001 78000000 55 2 : 1 192000001 193000000 4 0 vs 14 77000001 78000000 4 0	0	19.9572	-2
1 192000001 193000000 63 1 vs 16 17000001 18000000 162 8 : 1 192000001 193000000 4 0 vs 16 17000001 18000000 6 0	0	19.9572	-2
1 192000001 193000000 63 1 vs 20 19000001 20000000 230 9 : 1 192000001 193000000 4 0 vs 20 19000001 20000000 4 0	0	19.9572	-2
1 192000001 193000000 63 1 vs 20 37000001 38000000 58 4 : 1 192000001 193000000 4 0 vs 20 37000001 38000000 6 0	0	19.9572	-2
1 192000001 193000000 63 1 vs 20 39000001 40000000 44 5 : 1 192000001 193000000 4 0 vs 20 39000001 40000000 6 1	0	19.9572	-2
1 192000001 193000000 63 1 vs 20 46000001 47000000 375 44 : 1 192000001 193000000 4 0 vs 20 46000001 47000000 43 23	0	19.9572	-2
1 192000001 193000000 63 1 vs 23 143000001 144000000 5 0 : 1 192000001 193000000 4 0 vs 23 143000001 144000000 2 0	0	19.9572	-2
1 193000001 194000000 7 0 vs 2 164000001 165000000 41 1 : 1 193000001 194000000 3 0 vs 2 164000001 165000000 4 0	0	19.9572	-2
1 193000001 194000000 7 0 vs 2 170000001 171000000 255 4 : 1 193000001 194000000 3 0 vs 2 170000001 171000000 14 1	0	19.9572	-2
1 193000001 194000000 7 0 vs 2 187000001 188000000 12 0 : 1 193000001 194000000 3 0 vs 2 187000001 188000000 3 0	0	19.9572	-2
1 193000001 194000000 7 0 vs 2 198000001 199000000 13 0 : 1 193000001 194000000 3 0 vs 2 198000001 199000000 3 0	0	19.9572	-2
1 193000001 194000000 7 0 vs 2 231000001 232000000 14 0 : 1 193000001 194000000 3 0 vs 2 231000001 232000000 4 0	0	19.9572	-2
1 193000001 194000000 7 0 vs 3 63000001 64000000 64 12 : 1 193000001 194000000 3 0 vs 3 63000001 64000000 16 5	0	19.9572	-2
1 193000001 194000000 7 0 vs 3 190000001 191000000 164 3 : 1 193000001 194000000 3 0 vs 3 190000001 191000000 7 1	0	19.9572	-2
1 193000001 194000000 7 0 vs 4 18000001 19000000 10 0 : 1 193000001 194000000 3 0 vs 4 18000001 19000000 3 0	0	19.9572	-2
1 193000001 194000000 7 0 vs 6 88000001 89000000 36 1 : 1 193000001 194000000 3 0 vs 6 88000001 89000000 5 0	0	19.9572	-2
1 193000001 194000000 7 0 vs 7 112000001 113000000 14 0 : 1 193000001 194000000 3 0 vs 7 112000001 113000000 6 3	0	19.9572	-2
1 193000001 194000000 7 0 vs 8 77000001 78000000 86 1 : 1 193000001 194000000 3 0 vs 8 77000001 78000000 4 0	0	19.9572	-2
1 193000001 194000000 7 0 vs 9 95000001 96000000 67 1 : 1 193000001 194000000 3 0 vs 9 95000001 96000000 5 0	0	19.9572	-2
1 193000001 194000000 7 0 vs 10 89000001 90000000 26 0 : 1 193000001 194000000 3 0 vs 10 89000001 90000000 4 0	0	19.9572	-2
1 193000001 194000000 7 0 vs 16 6000001 7000000 8 0 : 1 193000001 194000000 3 0 vs 16 6000001 7000000 4 0	0	19.9572	-2
1 193000001 194000000 7 0 vs 20 30000001 31000000 275 5 : 1 193000001 194000000 3 0 vs 20 30000001 31000000 6 1	0	19.9572	-2
1 193000001 194000000 7 0 vs 23 117000001 118000000 8 0 : 1 193000001 194000000 3 0 vs 23 117000001 118000000 5 0	0	19.9572	-2
1 193000001 194000000 7 0 vs 23 131000001 132000000 70 1 : 1 193000001 194000000 3 0 vs 23 131000001 132000000 3 0	0	19.9572	-2
1 194000001 195000000 22 0 vs 2 39000001 40000000 253 4 : 1 194000001 195000000 4 0 vs 2 39000001 40000000 4 0	0	19.9572	-2
1 194000001 195000000 22 0 vs 2 56000001 57000000 7 0 : 1 194000001 195000000 4 0 vs 2 56000001 57000000 4 0	0	19.9572	-2
1 194000001 195000000 22 0 vs 3 10000001 11000000 78 1 : 1 194000001 195000000 4 0 vs 3 10000001 11000000 4 0	0	19.9572	-2
1 194000001 195000000 22 0 vs 3 70000001 71000000 10 0 : 1 194000001 195000000 4 0 vs 3 70000001 71000000 3 0	0	19.9572	-2
1 194000001 195000000 22 0 vs 3 130000001 131000000 107 5 : 1 194000001 195000000 4 0 vs 3 130000001 131000000 5 0	0	19.9572	-2
1 194000001 195000000 22 0 vs 3 189000001 190000000 112 7 : 1 194000001 195000000 4 0 vs 3 189000001 190000000 4 0	0	19.9572	-2
1 194000001 195000000 22 0 vs 4 66000001 67000000 6 0 : 1 194000001 195000000 4 0 vs 4 66000001 67000000 3 0	0	19.9572	-2
1 194000001 195000000 22 0 vs 4 178000001 179000000 12 0 : 1 194000001 195000000 4 0 vs 4 178000001 179000000 4 0	0	19.9572	-2
1 194000001 195000000 22 0 vs 6 43000001 44000000 136 9 : 1 194000001 195000000 4 0 vs 6 43000001 44000000 7 0	0	19.9572	-2
1 194000001 195000000 22 0 vs 6 106000001 107000000 211 3 : 1 194000001 195000000 4 0 vs 6 106000001 107000000 4 0	0	19.9572	-2
1 194000001 195000000 22 0 vs 6 150000001 151000000 58 1 : 1 194000001 195000000 4 0 vs 6 150000001 151000000 4 0	0	19.9572	-2
1 194000001 195000000 22 0 vs 7 95000001 96000000 107 1 : 1 194000001 195000000 4 0 vs 7 95000001 96000000 6 0	0	19.9572	-2
1 194000001 195000000 22 0 vs 7 98000001 99000000 132 7 : 1 194000001 195000000 4 0 vs 7 98000001 99000000 6 0	0	19.9572	-2
1 194000001 195000000 22 0 vs 7 110000001 111000000 138 5 : 1 194000001 195000000 4 0 vs 7 110000001 111000000 5 0	0	19.9572	-2
1 194000001 195000000 22 0 vs 8 28000001 29000000 46 1 : 1 194000001 195000000 4 0 vs 8 28000001 29000000 4 0	0	19.9572	-2
1 194000001 195000000 22 0 vs 8 80000001 81000000 19 0 : 1 194000001 195000000 4 0 vs 8 80000001 81000000 4 0	0	19.9572	-2
1 194000001 195000000 22 0 vs 8 104000001 105000000 42 1 : 1 194000001 195000000 4 0 vs 8 104000001 105000000 5 0	0	19.9572	-2
1 194000001 195000000 22 0 vs 8 116000001 117000000 176 1 : 1 194000001 195000000 4 0 vs 8 116000001 117000000 17 1	0	19.9572	-2
1 194000001 195000000 22 0 vs 12 65000001 66000000 17 0 : 1 194000001 195000000 4 0 vs 12 65000001 66000000 4 0	0	19.9572	-2
1 194000001 195000000 22 0 vs 13 87000001 88000000 6 0 : 1 194000001 195000000 4 0 vs 13 87000001 88000000 3 0	0	19.9572	-2
1 194000001 195000000 22 0 vs 19 41000001 42000000 30 3 : 1 194000001 195000000 4 0 vs 19 41000001 42000000 6 1	0	19.9572	-2
1 194000001 195000000 22 0 vs 20 21000001 22000000 21 0 : 1 194000001 195000000 4 0 vs 20 21000001 22000000 6 0	0	19.9572	-2
1 194000001 195000000 22 0 vs 23 115000001 116000000 9 0 : 1 194000001 195000000 4 0 vs 23 115000001 116000000 3 0	0	19.9572	-2
1 195000001 196000000 26 1 vs 2 7000001 8000000 80 3 : 1 195000001 196000000 5 0 vs 2 7000001 8000000 5 0	0	19.9572	-2
1 195000001 196000000 26 1 vs 2 50000001 51000000 7 0 : 1 195000001 196000000 5 0 vs 2 50000001 51000000 3 0	0	19.9572	-2
1 195000001 196000000 26 1 vs 3 62000001 63000000 89 3 : 1 195000001 196000000 5 0 vs 3 62000001 63000000 6 0	0	19.9572	-2
1 195000001 196000000 26 1 vs 3 104000001 105000000 37 1 : 1 195000001 196000000 5 0 vs 3 104000001 105000000 5 0	0	19.9572	-2
1 195000001 196000000 26 1 vs 3 122000001 123000000 11 0 : 1 195000001 196000000 5 0 vs 3 122000001 123000000 3 0	0	19.9572	-2
1 195000001 196000000 26 1 vs 3 153000001 154000000 10 0 : 1 195000001 196000000 5 0 vs 3 153000001 154000000 5 0	0	19.9572	-2
1 195000001 196000000 26 1 vs 4 115000001 116000000 15 0 : 1 195000001 196000000 5 0 vs 4 115000001 116000000 4 0	0	19.9572	-2
1 195000001 196000000 26 1 vs 4 123000001 124000000 116 1 : 1 195000001 196000000 5 0 vs 4 123000001 124000000 4 0	0	19.9572	-2
1 195000001 196000000 26 1 vs 4 134000001 135000000 10 0 : 1 195000001 196000000 5 0 vs 4 134000001 135000000 3 0	0	19.9572	-2
1 195000001 196000000 26 1 vs 5 142000001 143000000 116 7 : 1 195000001 196000000 5 0 vs 5 142000001 143000000 7 1	0	19.9572	-2
1 195000001 196000000 26 1 vs 5 166000001 167000000 7 0 : 1 195000001 196000000 5 0 vs 5 166000001 167000000 4 0	0	19.9572	-2
1 195000001 196000000 26 1 vs 6 124000001 125000000 9 0 : 1 195000001 196000000 5 0 vs 6 124000001 125000000 3 0	0	19.9572	-2
1 195000001 196000000 26 1 vs 7 8000001 9000000 19 0 : 1 195000001 196000000 5 0 vs 7 8000001 9000000 5 0	0	19.9572	-2
1 195000001 196000000 26 1 vs 7 148000001 149000000 203 1 : 1 195000001 196000000 5 0 vs 7 148000001 149000000 5 0	0	19.9572	-2
1 195000001 196000000 26 1 vs 11 25000001 26000000 5 0 : 1 195000001 196000000 5 0 vs 11 25000001 26000000 3 0	0	19.9572	-2
1 195000001 196000000 26 1 vs 12 9000001 10000000 76 1 : 1 195000001 196000000 5 0 vs 12 9000001 10000000 3 0	0	19.9572	-2
1 195000001 196000000 26 1 vs 14 37000001 38000000 60 4 : 1 195000001 196000000 5 0 vs 14 37000001 38000000 10 3	0	19.9572	-2
1 195000001 196000000 26 1 vs 15 36000001 37000000 212 1 : 1 195000001 196000000 5 0 vs 15 36000001 37000000 6 0	0	19.9572	-2
1 195000001 196000000 26 1 vs 15 47000001 48000000 24 2 : 1 195000001 196000000 5 0 vs 15 47000001 48000000 8 4	0	19.9572	-2
1 195000001 196000000 26 1 vs 18 42000001 43000000 64 2 : 1 195000001 196000000 5 0 vs 18 42000001 43000000 5 0	0	19.9572	-2
1 195000001 196000000 26 1 vs 20 17000001 18000000 154 4 : 1 195000001 196000000 5 0 vs 20 17000001 18000000 5 0	0	19.9572	-2
1 195000001 196000000 26 1 vs 23 136000001 137000000 191 2 : 1 195000001 196000000 5 0 vs 23 136000001 137000000 4 0	0	19.9572	-2
1 196000001 197000000 35 2 vs 2 18000001 19000000 12 0 : 1 196000001 197000000 6 0 vs 2 18000001 19000000 4 0	0	19.9572	-2
1 196000001 197000000 35 2 vs 3 185000001 186000000 179 4 : 1 196000001 197000000 6 0 vs 3 185000001 186000000 5 0	0	19.9572	-2
1 196000001 197000000 35 2 vs 3 191000001 192000000 310 3 : 1 196000001 197000000 6 0 vs 3 191000001 192000000 5 0	0	19.9572	-2
1 196000001 197000000 35 2 vs 5 38000001 39000000 60 2 : 1 196000001 197000000 6 0 vs 5 38000001 39000000 6 0	0	19.9572	-2
1 196000001 197000000 35 2 vs 5 106000001 107000000 73 3 : 1 196000001 197000000 6 0 vs 5 106000001 107000000 4 0	0	19.9572	-2
1 196000001 197000000 35 2 vs 5 172000001 173000000 183 9 : 1 196000001 197000000 6 0 vs 5 172000001 173000000 5 0	0	19.9572	-2
1 196000001 197000000 35 2 vs 5 177000001 178000000 263 7 : 1 196000001 197000000 6 0 vs 5 177000001 178000000 12 2	0	19.9572	-2
1 196000001 197000000 35 2 vs 7 87000001 88000000 38 1 : 1 196000001 197000000 6 0 vs 7 87000001 88000000 4 0	0	19.9572	-2
1 196000001 197000000 35 2 vs 7 106000001 107000000 23 1 : 1 196000001 197000000 6 0 vs 7 106000001 107000000 4 0	0	19.9572	-2
1 196000001 197000000 35 2 vs 7 147000001 148000000 9 0 : 1 196000001 197000000 6 0 vs 7 147000001 148000000 5 0	0	19.9572	-2
1 196000001 197000000 35 2 vs 9 6000001 7000000 44 1 : 1 196000001 197000000 6 0 vs 9 6000001 7000000 3 0	0	19.9572	-2
1 196000001 197000000 35 2 vs 12 88000001 89000000 196 3 : 1 196000001 197000000 6 0 vs 12 88000001 89000000 22 1	0	19.9572	-2
1 196000001 197000000 35 2 vs 12 89000001 90000000 6 0 : 1 196000001 197000000 6 0 vs 12 89000001 90000000 4 0	0	19.9572	-2
1 196000001 197000000 35 2 vs 12 94000001 95000000 43 1 : 1 196000001 197000000 6 0 vs 12 94000001 95000000 4 0	0	19.9572	-2
1 196000001 197000000 35 2 vs 12 128000001 129000000 36 1 : 1 196000001 197000000 6 0 vs 12 128000001 129000000 4 0	0	19.9572	-2
1 196000001 197000000 35 2 vs 14 44000001 45000000 14 0 : 1 196000001 197000000 6 0 vs 14 44000001 45000000 3 0	0	19.9572	-2
1 196000001 197000000 35 2 vs 14 59000001 60000000 94 1 : 1 196000001 197000000 6 0 vs 14 59000001 60000000 4 0	0	19.9572	-2
1 196000001 197000000 35 2 vs 14 80000001 81000000 73 1 : 1 196000001 197000000 6 0 vs 14 80000001 81000000 5 0	0	19.9572	-2
1 196000001 197000000 35 2 vs 16 6000001 7000000 8 0 : 1 196000001 197000000 6 0 vs 16 6000001 7000000 4 0	0	19.9572	-2
1 196000001 197000000 35 2 vs 16 68000001 69000000 102 3 : 1 196000001 197000000 6 0 vs 16 68000001 69000000 5 1	0	19.9572	-2
1 196000001 197000000 35 2 vs 16 69000001 70000000 108 3 : 1 196000001 197000000 6 0 vs 16 69000001 70000000 6 0	0	19.9572	-2
1 196000001 197000000 35 2 vs 20 39000001 40000000 44 5 : 1 196000001 197000000 6 0 vs 20 39000001 40000000 6 1	0	19.9572	-2
1 196000001 197000000 35 2 vs 22 20000001 21000000 95 5 : 1 196000001 197000000 6 0 vs 22 20000001 21000000 5 0	0	19.9572	-2
1 196000001 197000000 35 2 vs 23 142000001 143000000 6 0 : 1 196000001 197000000 6 0 vs 23 142000001 143000000 3 0	0	19.9572	-2
1 197000001 198000000 16 1 vs 3 60000001 61000000 22 0 : 1 197000001 198000000 5 0 vs 3 60000001 61000000 3 0	0	19.9572	-2
1 197000001 198000000 16 1 vs 3 118000001 119000000 53 2 : 1 197000001 198000000 5 0 vs 3 118000001 119000000 3 0	0	19.9572	-2
1 197000001 198000000 16 1 vs 3 135000001 136000000 211 2 : 1 197000001 198000000 5 0 vs 3 135000001 136000000 6 0	0	19.9572	-2
1 197000001 198000000 16 1 vs 4 15000001 16000000 157 2 : 1 197000001 198000000 5 0 vs 4 15000001 16000000 5 0	0	19.9572	-2
1 197000001 198000000 16 1 vs 4 21000001 22000000 14 0 : 1 197000001 198000000 5 0 vs 4 21000001 22000000 4 0	0	19.9572	-2
1 197000001 198000000 16 1 vs 7 65000001 66000000 162 3 : 1 197000001 198000000 5 0 vs 7 65000001 66000000 4 0	0	19.9572	-2
1 197000001 198000000 16 1 vs 7 99000001 100000000 63 5 : 1 197000001 198000000 5 0 vs 7 99000001 100000000 7 3	0	19.9572	-2
1 197000001 198000000 16 1 vs 7 132000001 133000000 23 1 : 1 197000001 198000000 5 0 vs 7 132000001 133000000 6 0	0	19.9572	-2
1 197000001 198000000 16 1 vs 10 17000001 18000000 257 2 : 1 197000001 198000000 5 0 vs 10 17000001 18000000 14 1	0	19.9572	-2
1 197000001 198000000 16 1 vs 13 29000001 30000000 77 5 : 1 197000001 198000000 5 0 vs 13 29000001 30000000 4 0	0	19.9572	-2
1 197000001 198000000 16 1 vs 13 86000001 87000000 7 0 : 1 197000001 198000000 5 0 vs 13 86000001 87000000 2 0	0	19.9572	-2
1 197000001 198000000 16 1 vs 17 13000001 14000000 34 1 : 1 197000001 198000000 5 0 vs 17 13000001 14000000 5 0	0	19.9572	-2
1 197000001 198000000 16 1 vs 17 56000001 57000000 110 87 : 1 197000001 198000000 5 0 vs 17 56000001 57000000 15 92	0	19.9572	-2
1 197000001 198000000 16 1 vs 19 60000001 61000000 40 1 : 1 197000001 198000000 5 0 vs 19 60000001 61000000 5 0	0	19.9572	-2
1 198000001 199000000 183 5 vs 5 171000001 172000000 75 3 : 1 198000001 199000000 7 1 vs 5 171000001 172000000 5 0	0	19.9572	-2
1 198000001 199000000 183 5 vs 6 8000001 9000000 14 0 : 1 198000001 199000000 7 1 vs 6 8000001 9000000 4 0	0	19.9572	-2
1 198000001 199000000 183 5 vs 6 16000001 17000000 43 2 : 1 198000001 199000000 7 1 vs 6 16000001 17000000 5 0	0	19.9572	-2
1 198000001 199000000 183 5 vs 6 103000001 104000000 6 0 : 1 198000001 199000000 7 1 vs 6 103000001 104000000 3 0	0	19.9572	-2
1 198000001 199000000 183 5 vs 6 141000001 142000000 8 0 : 1 198000001 199000000 7 1 vs 6 141000001 142000000 4 0	0	19.9572	-2
1 198000001 199000000 183 5 vs 6 148000001 149000000 161 1 : 1 198000001 199000000 7 1 vs 6 148000001 149000000 3 0	0	19.9572	-2
1 198000001 199000000 183 5 vs 8 125000001 126000000 101 6 : 1 198000001 199000000 7 1 vs 8 125000001 126000000 6 0	0	19.9572	-2
1 198000001 199000000 183 5 vs 9 100000001 101000000 37 1 : 1 198000001 199000000 7 1 vs 9 100000001 101000000 6 0	0	19.9572	-2
1 198000001 199000000 183 5 vs 9 108000001 109000000 211 2 : 1 198000001 199000000 7 1 vs 9 108000001 109000000 4 0	0	19.9572	-2
1 198000001 199000000 183 5 vs 10 29000001 30000000 285 11 : 1 198000001 199000000 7 1 vs 10 29000001 30000000 5 0	0	19.9572	-2
1 198000001 199000000 183 5 vs 10 31000001 32000000 15 0 : 1 198000001 199000000 7 1 vs 10 31000001 32000000 5 0	0	19.9572	-2
1 198000001 199000000 183 5 vs 11 28000001 29000000 8 0 : 1 198000001 199000000 7 1 vs 11 28000001 29000000 3 0	0	19.9572	-2
1 198000001 199000000 183 5 vs 11 44000001 45000000 184 5 : 1 198000001 199000000 7 1 vs 11 44000001 45000000 5 0	0	19.9572	-2
1 198000001 199000000 183 5 vs 16 27000001 28000000 266 2 : 1 198000001 199000000 7 1 vs 16 27000001 28000000 20 1	0	19.9572	-2
1 198000001 199000000 183 5 vs 16 76000001 77000000 17 0 : 1 198000001 199000000 7 1 vs 16 76000001 77000000 6 0	0	19.9572	-2
1 198000001 199000000 183 5 vs 17 17000001 18000000 193 7 : 1 198000001 199000000 7 1 vs 17 17000001 18000000 8 1	0	19.9572	-2
1 198000001 199000000 183 5 vs 23 43000001 44000000 23 0 : 1 198000001 199000000 7 1 vs 23 43000001 44000000 3 0	0	19.9572	-2
1 199000001 200000000 114 10 vs 3 82000001 83000000 7 0 : 1 199000001 200000000 7 4 vs 3 82000001 83000000 4 0	0	19.9572	-2
1 199000001 200000000 114 10 vs 4 124000001 125000000 13 0 : 1 199000001 200000000 7 4 vs 4 124000001 125000000 4 0	0	19.9572	-2
1 199000001 200000000 114 10 vs 5 15000001 16000000 16 0 : 1 199000001 200000000 7 4 vs 5 15000001 16000000 4 0	0	19.9572	-2
1 199000001 200000000 114 10 vs 7 17000001 18000000 57 2 : 1 199000001 200000000 7 4 vs 7 17000001 18000000 3 0	0	19.9572	-2
1 199000001 200000000 114 10 vs 9 111000001 112000000 52 1 : 1 199000001 200000000 7 4 vs 9 111000001 112000000 4 0	0	19.9572	-2
1 199000001 200000000 114 10 vs 10 8000001 9000000 197 4 : 1 199000001 200000000 7 4 vs 10 8000001 9000000 11 1	0	19.9572	-2
1 199000001 200000000 114 10 vs 11 42000001 43000000 5 0 : 1 199000001 200000000 7 4 vs 11 42000001 43000000 6 0	0	19.9572	-2
1 199000001 200000000 114 10 vs 14 19000001 20000000 13 0 : 1 199000001 200000000 7 4 vs 14 19000001 20000000 3 0	0	19.9572	-2
1 199000001 200000000 114 10 vs 15 48000001 49000000 208 18 : 1 199000001 200000000 7 4 vs 15 48000001 49000000 10 6	0	19.9572	-2
1 199000001 200000000 114 10 vs 16 65000001 66000000 24 0 : 1 199000001 200000000 7 4 vs 16 65000001 66000000 4 0	0	19.9572	-2
1 199000001 200000000 114 10 vs 17 48000001 49000000 6 0 : 1 199000001 200000000 7 4 vs 17 48000001 49000000 3 0	0	19.9572	-2
1 199000001 200000000 114 10 vs 20 29000001 30000000 167 5 : 1 199000001 200000000 7 4 vs 20 29000001 30000000 5 0	0	19.9572	-2
1 200000001 201000000 261 15 vs 3 64000001 65000000 105 22 : 1 200000001 201000000 5 0 vs 3 64000001 65000000 8 21	0	19.9572	-2
1 200000001 201000000 261 15 vs 3 176000001 177000000 82 3 : 1 200000001 201000000 5 0 vs 3 176000001 177000000 6 0	0	19.9572	-2
1 200000001 201000000 261 15 vs 4 135000001 136000000 14 0 : 1 200000001 201000000 5 0 vs 4 135000001 136000000 4 0	0	19.9572	-2
1 200000001 201000000 261 15 vs 5 137000001 138000000 153 5 : 1 200000001 201000000 5 0 vs 5 137000001 138000000 7 0	0	19.9572	-2
1 201000001 202000000 376 12 vs 2 53000001 54000000 42 1 : 1 201000001 202000000 17 2 vs 2 53000001 54000000 5 0	0	19.9572	-2
1 201000001 202000000 376 12 vs 2 106000001 107000000 45 1 : 1 201000001 202000000 17 2 vs 2 106000001 107000000 4 0	0	19.9572	-2
1 201000001 202000000 376 12 vs 3 62000001 63000000 89 3 : 1 201000001 202000000 17 2 vs 3 62000001 63000000 6 0	0	19.9572	-2
1 201000001 202000000 376 12 vs 3 182000001 183000000 26 0 : 1 201000001 202000000 17 2 vs 3 182000001 183000000 3 0	0	19.9572	-2
1 201000001 202000000 376 12 vs 5 16000001 17000000 225 6 : 1 201000001 202000000 17 2 vs 5 16000001 17000000 4 0	0	19.9572	-2
1 201000001 202000000 376 12 vs 5 161000001 162000000 9 0 : 1 201000001 202000000 17 2 vs 5 161000001 162000000 3 0	0	19.9572	-2
1 201000001 202000000 376 12 vs 6 38000001 39000000 100 5 : 1 201000001 202000000 17 2 vs 6 38000001 39000000 4 0	0	19.9572	-2
1 201000001 202000000 376 12 vs 6 106000001 107000000 211 3 : 1 201000001 202000000 17 2 vs 6 106000001 107000000 4 0	0	19.9572	-2
1 201000001 202000000 376 12 vs 14 94000001 95000000 309 6 : 1 201000001 202000000 17 2 vs 14 94000001 95000000 6 0	0	19.9572	-2
1 201000001 202000000 376 12 vs 16 13000001 14000000 85 1 : 1 201000001 202000000 17 2 vs 16 13000001 14000000 6 0	0	19.9572	-2
1 202000001 203000000 222 11 vs 2 85000001 86000000 30 2 : 1 202000001 203000000 6 0 vs 2 85000001 86000000 7 1	0	19.9572	-2
1 202000001 203000000 222 11 vs 2 141000001 142000000 6 0 : 1 202000001 203000000 6 0 vs 2 141000001 142000000 3 0	0	19.9572	-2
1 202000001 203000000 222 11 vs 2 151000001 152000000 61 1 : 1 202000001 203000000 6 0 vs 2 151000001 152000000 3 0	0	19.9572	-2
1 202000001 203000000 222 11 vs 3 89000001 90000000 11 0 : 1 202000001 203000000 6 0 vs 3 89000001 90000000 3 0	0	19.9572	-2
1 202000001 203000000 222 11 vs 3 183000001 184000000 15 0 : 1 202000001 203000000 6 0 vs 3 183000001 184000000 6 0	0	19.9572	-2
1 202000001 203000000 222 11 vs 3 193000001 194000000 24 1 : 1 202000001 203000000 6 0 vs 3 193000001 194000000 4 0	0	19.9572	-2
1 202000001 203000000 222 11 vs 6 54000001 55000000 11 0 : 1 202000001 203000000 6 0 vs 6 54000001 55000000 4 0	0	19.9572	-2
1 202000001 203000000 222 11 vs 6 96000001 97000000 16 0 : 1 202000001 203000000 6 0 vs 6 96000001 97000000 3 0	0	19.9572	-2
1 202000001 203000000 222 11 vs 7 89000001 90000000 10 0 : 1 202000001 203000000 6 0 vs 7 89000001 90000000 5 0	0	19.9572	-2
1 202000001 203000000 222 11 vs 7 111000001 112000000 114 2 : 1 202000001 203000000 6 0 vs 7 111000001 112000000 7 1	0	19.9572	-2
1 202000001 203000000 222 11 vs 8 123000001 124000000 169 2 : 1 202000001 203000000 6 0 vs 8 123000001 124000000 5 0	0	19.9572	-2
1 202000001 203000000 222 11 vs 10 45000001 46000000 10 0 : 1 202000001 203000000 6 0 vs 10 45000001 46000000 4 0	0	19.9572	-2
1 202000001 203000000 222 11 vs 11 37000001 38000000 6 0 : 1 202000001 203000000 6 0 vs 11 37000001 38000000 3 0	0	19.9572	-2
1 202000001 203000000 222 11 vs 14 29000001 30000000 10 0 : 1 202000001 203000000 6 0 vs 14 29000001 30000000 4 0	0	19.9572	-2
1 202000001 203000000 222 11 vs 14 44000001 45000000 14 0 : 1 202000001 203000000 6 0 vs 14 44000001 45000000 3 0	0	19.9572	-2
1 202000001 203000000 222 11 vs 14 49000001 50000000 216 5 : 1 202000001 203000000 6 0 vs 14 49000001 50000000 7 0	0	19.9572	-2
1 202000001 203000000 222 11 vs 19 9000001 10000000 314 1 : 1 202000001 203000000 6 0 vs 19 9000001 10000000 5 0	0	19.9572	-2
1 202000001 203000000 222 11 vs 19 49000001 50000000 39 4 : 1 202000001 203000000 6 0 vs 19 49000001 50000000 5 0	0	19.9572	-2
1 202000001 203000000 222 11 vs 20 57000001 58000000 95 5 : 1 202000001 203000000 6 0 vs 20 57000001 58000000 6 0	0	19.9572	-2
1 202000001 203000000 222 11 vs 23 105000001 106000000 26 0 : 1 202000001 203000000 6 0 vs 23 105000001 106000000 3 0	0	19.9572	-2
1 202000001 203000000 222 11 vs 23 128000001 129000000 55 2 : 1 202000001 203000000 6 0 vs 23 128000001 129000000 3 0	0	19.9572	-2
1 203000001 204000000 90 4 vs 4 120000001 121000000 14 0 : 1 203000001 204000000 17 1 vs 4 120000001 121000000 3 0	0	19.9572	-2
1 203000001 204000000 90 4 vs 5 79000001 80000000 53 1 : 1 203000001 204000000 17 1 vs 5 79000001 80000000 4 0	0	19.9572	-2
1 203000001 204000000 90 4 vs 6 5000001 6000000 15 0 : 1 203000001 204000000 17 1 vs 6 5000001 6000000 4 0	0	19.9572	-2
1 203000001 204000000 90 4 vs 6 25000001 26000000 14 0 : 1 203000001 204000000 17 1 vs 6 25000001 26000000 4 0	0	19.9572	-2
1 203000001 204000000 90 4 vs 9 119000001 120000000 7 0 : 1 203000001 204000000 17 1 vs 9 119000001 120000000 3 0	0	19.9572	-2
1 203000001 204000000 90 4 vs 12 4000001 5000000 45 2 : 1 203000001 204000000 17 1 vs 12 4000001 5000000 8 1	0	19.9572	-2
1 203000001 204000000 90 4 vs 14 64000001 65000000 257 5 : 1 203000001 204000000 17 1 vs 14 64000001 65000000 6 0	0	19.9572	-2
1 203000001 204000000 90 4 vs 15 82000001 83000000 20 0 : 1 203000001 204000000 17 1 vs 15 82000001 83000000 4 0	0	19.9572	-2
1 203000001 204000000 90 4 vs 16 7000001 8000000 17 0 : 1 203000001 204000000 17 1 vs 16 7000001 8000000 5 0	0	19.9572	-2
1 203000001 204000000 90 4 vs 20 53000001 54000000 14 0 : 1 203000001 204000000 17 1 vs 20 53000001 54000000 4 0	0	19.9572	-2
1 204000001 205000000 35 2 vs 3 151000001 152000000 370 11 : 1 204000001 205000000 5 0 vs 3 151000001 152000000 6 0	0	19.9572	-2
1 204000001 205000000 35 2 vs 5 99000001 100000000 23 0 : 1 204000001 205000000 5 0 vs 5 99000001 100000000 3 0	0	19.9572	-2
1 204000001 205000000 35 2 vs 5 137000001 138000000 153 5 : 1 204000001 205000000 5 0 vs 5 137000001 138000000 7 0	0	19.9572	-2
1 204000001 205000000 35 2 vs 11 72000001 73000000 362 8 : 1 204000001 205000000 5 0 vs 11 72000001 73000000 39 2	0	19.9572	-2
1 204000001 205000000 35 2 vs 13 21000001 22000000 66 1 : 1 204000001 205000000 5 0 vs 13 21000001 22000000 4 0	0	19.9572	-2
1 204000001 205000000 35 2 vs 14 100000001 101000000 159 4 : 1 204000001 205000000 5 0 vs 14 100000001 101000000 6 0	0	19.9572	-2
1 204000001 205000000 35 2 vs 16 26000001 27000000 7 0 : 1 204000001 205000000 5 0 vs 16 26000001 27000000 4 0	0	19.9572	-2
1 204000001 205000000 35 2 vs 17 57000001 58000000 169 12 : 1 204000001 205000000 5 0 vs 17 57000001 58000000 10 9	0	19.9572	-2
1 204000001 205000000 35 2 vs 20 52000001 53000000 399 83 : 1 204000001 205000000 5 0 vs 20 52000001 53000000 47 66	0	19.9572	-2
1 205000001 206000000 284 13 vs 2 178000001 179000000 15 0 : 1 205000001 206000000 33 2 vs 2 178000001 179000000 4 0	0	19.9572	-2
1 205000001 206000000 284 13 vs 3 21000001 22000000 7 0 : 1 205000001 206000000 33 2 vs 3 21000001 22000000 4 0	0	19.9572	-2
1 205000001 206000000 284 13 vs 3 159000001 160000000 15 0 : 1 205000001 206000000 33 2 vs 3 159000001 160000000 4 0	0	19.9572	-2
1 205000001 206000000 284 13 vs 3 193000001 194000000 24 1 : 1 205000001 206000000 33 2 vs 3 193000001 194000000 4 0	0	19.9572	-2
1 205000001 206000000 284 13 vs 4 96000001 97000000 16 0 : 1 205000001 206000000 33 2 vs 4 96000001 97000000 4 0	0	19.9572	-2
1 205000001 206000000 284 13 vs 5 80000001 81000000 9 0 : 1 205000001 206000000 33 2 vs 5 80000001 81000000 6 0	0	19.9572	-2
1 205000001 206000000 284 13 vs 6 126000001 127000000 14 0 : 1 205000001 206000000 33 2 vs 6 126000001 127000000 3 0	0	19.9572	-2
1 205000001 206000000 284 13 vs 7 87000001 88000000 38 1 : 1 205000001 206000000 33 2 vs 7 87000001 88000000 4 0	0	19.9572	-2
1 205000001 206000000 284 13 vs 7 91000001 92000000 39 1 : 1 205000001 206000000 33 2 vs 7 91000001 92000000 5 1	0	19.9572	-2
1 205000001 206000000 284 13 vs 7 93000001 94000000 113 1 : 1 205000001 206000000 33 2 vs 7 93000001 94000000 6 0	0	19.9572	-2
1 205000001 206000000 284 13 vs 7 149000001 150000000 17 0 : 1 205000001 206000000 33 2 vs 7 149000001 150000000 6 0	0	19.9572	-2
1 205000001 206000000 284 13 vs 8 53000001 54000000 12 0 : 1 205000001 206000000 33 2 vs 8 53000001 54000000 3 0	0	19.9572	-2
1 205000001 206000000 284 13 vs 8 124000001 125000000 39 4 : 1 205000001 206000000 33 2 vs 8 124000001 125000000 6 1	0	19.9572	-2
1 205000001 206000000 284 13 vs 12 48000001 49000000 176 1 : 1 205000001 206000000 33 2 vs 12 48000001 49000000 5 0	0	19.9572	-2
1 205000001 206000000 284 13 vs 14 27000001 28000000 10 0 : 1 205000001 206000000 33 2 vs 14 27000001 28000000 3 0	0	19.9572	-2
1 205000001 206000000 284 13 vs 14 97000001 98000000 91 2 : 1 205000001 206000000 33 2 vs 14 97000001 98000000 7 1	0	19.9572	-2
1 205000001 206000000 284 13 vs 17 7000001 8000000 253 9 : 1 205000001 206000000 33 2 vs 17 7000001 8000000 9 1	0	19.9572	-2
1 205000001 206000000 284 13 vs 17 53000001 54000000 270 5 : 1 205000001 206000000 33 2 vs 17 53000001 54000000 12 2	0	19.9572	-2
1 205000001 206000000 284 13 vs 19 56000001 57000000 88 3 : 1 205000001 206000000 33 2 vs 19 56000001 57000000 5 0	0	19.9572	-2
1 205000001 206000000 284 13 vs 23 5000001 6000000 28 0 : 1 205000001 206000000 33 2 vs 23 5000001 6000000 3 0	0	19.9572	-2
1 205000001 206000000 284 13 vs 23 72000001 73000000 4 0 : 1 205000001 206000000 33 2 vs 23 72000001 73000000 2 0	0	19.9572	-2
1 206000001 207000000 70 3 vs 5 128000001 129000000 64 1 : 1 206000001 207000000 4 0 vs 5 128000001 129000000 4 0	0	19.9572	-2
1 206000001 207000000 70 3 vs 6 131000001 132000000 8 0 : 1 206000001 207000000 4 0 vs 6 131000001 132000000 4 0	0	19.9572	-2
1 207000001 208000000 82 1 vs 3 78000001 79000000 9 0 : 1 207000001 208000000 4 0 vs 3 78000001 79000000 3 0	0	19.9572	-2
1 207000001 208000000 82 1 vs 7 95000001 96000000 107 1 : 1 207000001 208000000 4 0 vs 7 95000001 96000000 6 0	0	19.9572	-2
1 208000001 209000000 19 0 vs 4 17000001 18000000 102 6 : 1 208000001 209000000 5 0 vs 4 17000001 18000000 6 0	0	19.9572	-2
1 208000001 209000000 19 0 vs 7 133000001 134000000 27 1 : 1 208000001 209000000 5 0 vs 7 133000001 134000000 4 0	0	19.9572	-2
1 208000001 209000000 19 0 vs 10 65000001 66000000 250 3 : 1 208000001 209000000 5 0 vs 10 65000001 66000000 4 0	0	19.9572	-2
1 208000001 209000000 19 0 vs 11 40000001 41000000 4 0 : 1 208000001 209000000 5 0 vs 11 40000001 41000000 3 0	0	19.9572	-2
1 208000001 209000000 19 0 vs 12 109000001 110000000 124 3 : 1 208000001 209000000 5 0 vs 12 109000001 110000000 7 0	0	19.9572	-2
1 209000001 210000000 105 4 vs 20 45000001 46000000 244 94 : 1 209000001 210000000 4 0 vs 20 45000001 46000000 15 90	0	19.9572	-2
1 210000001 211000000 73 5 vs 3 22000001 23000000 155 1 : 1 210000001 211000000 5 0 vs 3 22000001 23000000 3 0	0	19.9572	-2
1 210000001 211000000 73 5 vs 5 83000001 84000000 9 0 : 1 210000001 211000000 5 0 vs 5 83000001 84000000 4 0	0	19.9572	-2
1 210000001 211000000 73 5 vs 7 112000001 113000000 14 0 : 1 210000001 211000000 5 0 vs 7 112000001 113000000 6 3	0	19.9572	-2
1 210000001 211000000 73 5 vs 9 71000001 72000000 12 0 : 1 210000001 211000000 5 0 vs 9 71000001 72000000 3 0	0	19.9572	-2
1 210000001 211000000 73 5 vs 12 48000001 49000000 176 1 : 1 210000001 211000000 5 0 vs 12 48000001 49000000 5 0	0	19.9572	-2
1 211000001 212000000 18 0 vs 3 130000001 131000000 107 5 : 1 211000001 212000000 3 0 vs 3 130000001 131000000 5 0	0	19.9572	-2
1 211000001 212000000 18 0 vs 4 171000001 172000000 11 0 : 1 211000001 212000000 3 0 vs 4 171000001 172000000 4 0	0	19.9572	-2
1 211000001 212000000 18 0 vs 7 81000001 82000000 12 0 : 1 211000001 212000000 3 0 vs 7 81000001 82000000 4 0	0	19.9572	-2
1 211000001 212000000 18 0 vs 12 65000001 66000000 17 0 : 1 211000001 212000000 3 0 vs 12 65000001 66000000 4 0	0	19.9572	-2
1 211000001 212000000 18 0 vs 20 45000001 46000000 244 94 : 1 211000001 212000000 3 0 vs 20 45000001 46000000 15 90	0	19.9572	-2
1 212000001 213000000 53 1 vs 2 225000001 226000000 14 0 : 1 212000001 213000000 6 0 vs 2 225000001 226000000 4 0	0	19.9572	-2
1 212000001 213000000 53 1 vs 3 153000001 154000000 10 0 : 1 212000001 213000000 6 0 vs 3 153000001 154000000 5 0	0	19.9572	-2
1 212000001 213000000 53 1 vs 20 14000001 15000000 27 0 : 1 212000001 213000000 6 0 vs 20 14000001 15000000 4 0	0	19.9572	-2
1 212000001 213000000 53 1 vs 21 43000001 44000000 84 3 : 1 212000001 213000000 6 0 vs 21 43000001 44000000 5 0	0	19.9572	-2
1 212000001 213000000 53 1 vs 23 79000001 80000000 7 0 : 1 212000001 213000000 6 0 vs 23 79000001 80000000 4 0	0	19.9572	-2
1 213000001 214000000 167 6 vs 2 146000001 147000000 5 0 : 1 213000001 214000000 4 0 vs 2 146000001 147000000 3 0	0	19.9572	-2
1 213000001 214000000 167 6 vs 2 168000001 169000000 33 2 : 1 213000001 214000000 4 0 vs 2 168000001 169000000 4 0	0	19.9572	-2
1 213000001 214000000 167 6 vs 3 86000001 87000000 5 0 : 1 213000001 214000000 4 0 vs 3 86000001 87000000 3 0	0	19.9572	-2
1 213000001 214000000 167 6 vs 4 70000001 71000000 34 1 : 1 213000001 214000000 4 0 vs 4 70000001 71000000 13 1	0	19.9572	-2
1 213000001 214000000 167 6 vs 5 99000001 100000000 23 0 : 1 213000001 214000000 4 0 vs 5 99000001 100000000 3 0	0	19.9572	-2
1 213000001 214000000 167 6 vs 5 119000001 120000000 16 0 : 1 213000001 214000000 4 0 vs 5 119000001 120000000 4 0	0	19.9572	-2
1 213000001 214000000 167 6 vs 5 165000001 166000000 14 0 : 1 213000001 214000000 4 0 vs 5 165000001 166000000 3 0	0	19.9572	-2
1 213000001 214000000 167 6 vs 6 19000001 20000000 116 3 : 1 213000001 214000000 4 0 vs 6 19000001 20000000 5 0	0	19.9572	-2
1 213000001 214000000 167 6 vs 6 116000001 117000000 21 0 : 1 213000001 214000000 4 0 vs 6 116000001 117000000 4 0	0	19.9572	-2
1 213000001 214000000 167 6 vs 7 31000001 32000000 11 0 : 1 213000001 214000000 4 0 vs 7 31000001 32000000 4 0	0	19.9572	-2
1 213000001 214000000 167 6 vs 7 80000001 81000000 61 5 : 1 213000001 214000000 4 0 vs 7 80000001 81000000 5 0	0	19.9572	-2
1 213000001 214000000 167 6 vs 7 81000001 82000000 12 0 : 1 213000001 214000000 4 0 vs 7 81000001 82000000 4 0	0	19.9572	-2
1 213000001 214000000 167 6 vs 7 86000001 87000000 77 1 : 1 213000001 214000000 4 0 vs 7 86000001 87000000 5 2	0	19.9572	-2
1 213000001 214000000 167 6 vs 7 97000001 98000000 82 4 : 1 213000001 214000000 4 0 vs 7 97000001 98000000 4 0	0	19.9572	-2
1 213000001 214000000 167 6 vs 7 113000001 114000000 16 0 : 1 213000001 214000000 4 0 vs 7 113000001 114000000 5 0	0	19.9572	-2
1 213000001 214000000 167 6 vs 7 118000001 119000000 10 0 : 1 213000001 214000000 4 0 vs 7 118000001 119000000 3 0	0	19.9572	-2
1 213000001 214000000 167 6 vs 8 99000001 100000000 79 2 : 1 213000001 214000000 4 0 vs 8 99000001 100000000 5 1	0	19.9572	-2
1 213000001 214000000 167 6 vs 10 12000001 13000000 154 7 : 1 213000001 214000000 4 0 vs 10 12000001 13000000 6 1	0	19.9572	-2
1 213000001 214000000 167 6 vs 12 10000001 11000000 20 1 : 1 213000001 214000000 4 0 vs 12 10000001 11000000 3 0	0	19.9572	-2
1 213000001 214000000 167 6 vs 12 78000001 79000000 65 1 : 1 213000001 214000000 4 0 vs 12 78000001 79000000 7 0	0	19.9572	-2
1 213000001 214000000 167 6 vs 12 113000001 114000000 14 0 : 1 213000001 214000000 4 0 vs 12 113000001 114000000 4 0	0	19.9572	-2
1 213000001 214000000 167 6 vs 14 82000001 83000000 11 0 : 1 213000001 214000000 4 0 vs 14 82000001 83000000 4 0	0	19.9572	-2
1 213000001 214000000 167 6 vs 16 20000001 21000000 91 6 : 1 213000001 214000000 4 0 vs 16 20000001 21000000 6 0	0	19.9572	-2
1 213000001 214000000 167 6 vs 16 70000001 71000000 85 3 : 1 213000001 214000000 4 0 vs 16 70000001 71000000 5 0	0	19.9572	-2
1 213000001 214000000 167 6 vs 17 19000001 20000000 89 2 : 1 213000001 214000000 4 0 vs 17 19000001 20000000 4 0	0	19.9572	-2
1 213000001 214000000 167 6 vs 17 47000001 48000000 17 0 : 1 213000001 214000000 4 0 vs 17 47000001 48000000 3 0	0	19.9572	-2
1 213000001 214000000 167 6 vs 17 49000001 50000000 6 0 : 1 213000001 214000000 4 0 vs 17 49000001 50000000 5 0	0	19.9572	-2
1 214000001 215000000 10 0 vs 2 229000001 230000000 19 0 : 1 214000001 215000000 3 0 vs 2 229000001 230000000 5 0	0	19.9572	-2
1 214000001 215000000 10 0 vs 3 88000001 89000000 23 0 : 1 214000001 215000000 3 0 vs 3 88000001 89000000 3 0	0	19.9572	-2
1 214000001 215000000 10 0 vs 4 141000001 142000000 333 6 : 1 214000001 215000000 3 0 vs 4 141000001 142000000 6 1	0	19.9572	-2
1 214000001 215000000 10 0 vs 4 154000001 155000000 24 2 : 1 214000001 215000000 3 0 vs 4 154000001 155000000 5 0	0	19.9572	-2
1 214000001 215000000 10 0 vs 5 20000001 21000000 49 1 : 1 214000001 215000000 3 0 vs 5 20000001 21000000 4 0	0	19.9572	-2
1 214000001 215000000 10 0 vs 5 120000001 121000000 10 0 : 1 214000001 215000000 3 0 vs 5 120000001 121000000 3 0	0	19.9572	-2
1 214000001 215000000 10 0 vs 7 44000001 45000000 105 6 : 1 214000001 215000000 3 0 vs 7 44000001 45000000 5 0	0	19.9572	-2
1 214000001 215000000 10 0 vs 7 92000001 93000000 93 1 : 1 214000001 215000000 3 0 vs 7 92000001 93000000 11 1	0	19.9572	-2
1 214000001 215000000 10 0 vs 7 94000001 95000000 31 1 : 1 214000001 215000000 3 0 vs 7 94000001 95000000 5 0	0	19.9572	-2
1 214000001 215000000 10 0 vs 7 113000001 114000000 16 0 : 1 214000001 215000000 3 0 vs 7 113000001 114000000 5 0	0	19.9572	-2
1 214000001 215000000 10 0 vs 8 120000001 121000000 155 3 : 1 214000001 215000000 3 0 vs 8 120000001 121000000 4 0	0	19.9572	-2
1 214000001 215000000 10 0 vs 8 127000001 128000000 37 3 : 1 214000001 215000000 3 0 vs 8 127000001 128000000 5 0	0	19.9572	-2
1 214000001 215000000 10 0 vs 9 21000001 22000000 7 0 : 1 214000001 215000000 3 0 vs 9 21000001 22000000 4 0	0	19.9572	-2
1 214000001 215000000 10 0 vs 10 2000001 3000000 8 0 : 1 214000001 215000000 3 0 vs 10 2000001 3000000 4 0	0	19.9572	-2
1 214000001 215000000 10 0 vs 11 78000001 79000000 273 4 : 1 214000001 215000000 3 0 vs 11 78000001 79000000 5 0	0	19.9572	-2
1 214000001 215000000 10 0 vs 14 58000001 59000000 97 2 : 1 214000001 215000000 3 0 vs 14 58000001 59000000 7 0	0	19.9572	-2
1 214000001 215000000 10 0 vs 14 72000001 73000000 33 1 : 1 214000001 215000000 3 0 vs 14 72000001 73000000 5 0	0	19.9572	-2
1 214000001 215000000 10 0 vs 14 86000001 87000000 35 1 : 1 214000001 215000000 3 0 vs 14 86000001 87000000 3 0	0	19.9572	-2
1 214000001 215000000 10 0 vs 14 98000001 99000000 193 6 : 1 214000001 215000000 3 0 vs 14 98000001 99000000 5 0	0	19.9572	-2
1 214000001 215000000 10 0 vs 17 53000001 54000000 270 5 : 1 214000001 215000000 3 0 vs 17 53000001 54000000 12 2	0	19.9572	-2
1 214000001 215000000 10 0 vs 17 59000001 60000000 68 4 : 1 214000001 215000000 3 0 vs 17 59000001 60000000 10 3	0	19.9572	-2
1 214000001 215000000 10 0 vs 20 32000001 33000000 20 0 : 1 214000001 215000000 3 0 vs 20 32000001 33000000 4 0	0	19.9572	-2
1 214000001 215000000 10 0 vs 23 21000001 22000000 125 2 : 1 214000001 215000000 3 0 vs 23 21000001 22000000 3 0	0	19.9572	-2
1 215000001 216000000 20 0 vs 2 189000001 190000000 98 1 : 1 215000001 216000000 5 1 vs 2 189000001 190000000 3 0	0	19.9572	-2
1 215000001 216000000 20 0 vs 2 208000001 209000000 36 2 : 1 215000001 216000000 5 1 vs 2 208000001 209000000 5 0	0	19.9572	-2
1 215000001 216000000 20 0 vs 4 189000001 190000000 9 0 : 1 215000001 216000000 5 1 vs 4 189000001 190000000 3 0	0	19.9572	-2
1 215000001 216000000 20 0 vs 5 43000001 44000000 175 2 : 1 215000001 216000000 5 1 vs 5 43000001 44000000 48 3	0	19.9572	-2
1 215000001 216000000 20 0 vs 6 48000001 49000000 6 0 : 1 215000001 216000000 5 1 vs 6 48000001 49000000 3 0	0	19.9572	-2
1 215000001 216000000 20 0 vs 6 118000001 119000000 19 0 : 1 215000001 216000000 5 1 vs 6 118000001 119000000 3 0	0	19.9572	-2
1 215000001 216000000 20 0 vs 7 88000001 89000000 17 0 : 1 215000001 216000000 5 1 vs 7 88000001 89000000 4 0	0	19.9572	-2
1 215000001 216000000 20 0 vs 8 124000001 125000000 39 4 : 1 215000001 216000000 5 1 vs 8 124000001 125000000 6 1	0	19.9572	-2
1 215000001 216000000 20 0 vs 8 125000001 126000000 101 6 : 1 215000001 216000000 5 1 vs 8 125000001 126000000 6 0	0	19.9572	-2
1 215000001 216000000 20 0 vs 10 8000001 9000000 197 4 : 1 215000001 216000000 5 1 vs 10 8000001 9000000 11 1	0	19.9572	-2
1 215000001 216000000 20 0 vs 10 107000001 108000000 7 0 : 1 215000001 216000000 5 1 vs 10 107000001 108000000 3 0	0	19.9572	-2
1 215000001 216000000 20 0 vs 10 131000001 132000000 11 0 : 1 215000001 216000000 5 1 vs 10 131000001 132000000 6 0	0	19.9572	-2
1 215000001 216000000 20 0 vs 11 36000001 37000000 10 0 : 1 215000001 216000000 5 1 vs 11 36000001 37000000 5 0	0	19.9572	-2
1 215000001 216000000 20 0 vs 11 37000001 38000000 6 0 : 1 215000001 216000000 5 1 vs 11 37000001 38000000 3 0	0	19.9572	-2
1 215000001 216000000 20 0 vs 14 46000001 47000000 7 0 : 1 215000001 216000000 5 1 vs 14 46000001 47000000 4 0	0	19.9572	-2
1 215000001 216000000 20 0 vs 15 61000001 62000000 172 12 : 1 215000001 216000000 5 1 vs 15 61000001 62000000 8 1	0	19.9572	-2
1 215000001 216000000 20 0 vs 16 82000001 83000000 287 6 : 1 215000001 216000000 5 1 vs 16 82000001 83000000 6 0	0	19.9572	-2
1 215000001 216000000 20 0 vs 20 9000001 10000000 31 1 : 1 215000001 216000000 5 1 vs 20 9000001 10000000 4 0	0	19.9572	-2
1 215000001 216000000 20 0 vs 20 55000001 56000000 283 95 : 1 215000001 216000000 5 1 vs 20 55000001 56000000 13 79	0	19.9572	-2
1 216000001 217000000 13 0 vs 2 9000001 10000000 84 4 : 1 216000001 217000000 5 0 vs 2 9000001 10000000 5 0	0	19.9572	-2
1 216000001 217000000 13 0 vs 2 53000001 54000000 42 1 : 1 216000001 217000000 5 0 vs 2 53000001 54000000 5 0	0	19.9572	-2
1 216000001 217000000 13 0 vs 2 73000001 74000000 101 3 : 1 216000001 217000000 5 0 vs 2 73000001 74000000 6 0	0	19.9572	-2
1 216000001 217000000 13 0 vs 2 139000001 140000000 34 1 : 1 216000001 217000000 5 0 vs 2 139000001 140000000 3 0	0	19.9572	-2
1 216000001 217000000 13 0 vs 2 141000001 142000000 6 0 : 1 216000001 217000000 5 0 vs 2 141000001 142000000 3 0	0	19.9572	-2
1 216000001 217000000 13 0 vs 3 15000001 16000000 296 5 : 1 216000001 217000000 5 0 vs 3 15000001 16000000 10 1	0	19.9572	-2
1 216000001 217000000 13 0 vs 4 15000001 16000000 157 2 : 1 216000001 217000000 5 0 vs 4 15000001 16000000 5 0	0	19.9572	-2
1 216000001 217000000 13 0 vs 5 123000001 124000000 7 0 : 1 216000001 217000000 5 0 vs 5 123000001 124000000 4 0	0	19.9572	-2
1 216000001 217000000 13 0 vs 5 175000001 176000000 118 1 : 1 216000001 217000000 5 0 vs 5 175000001 176000000 5 0	0	19.9572	-2
1 216000001 217000000 13 0 vs 6 4000001 5000000 33 4 : 1 216000001 217000000 5 0 vs 6 4000001 5000000 5 0	0	19.9572	-2
1 216000001 217000000 13 0 vs 6 27000001 28000000 25 0 : 1 216000001 217000000 5 0 vs 6 27000001 28000000 5 0	0	19.9572	-2
1 216000001 217000000 13 0 vs 6 104000001 105000000 8 0 : 1 216000001 217000000 5 0 vs 6 104000001 105000000 3 0	0	19.9572	-2
1 216000001 217000000 13 0 vs 6 153000001 154000000 45 1 : 1 216000001 217000000 5 0 vs 6 153000001 154000000 4 0	0	19.9572	-2
1 216000001 217000000 13 0 vs 7 3000001 4000000 115 4 : 1 216000001 217000000 5 0 vs 7 3000001 4000000 5 0	0	19.9572	-2
1 216000001 217000000 13 0 vs 7 103000001 104000000 52 2 : 1 216000001 217000000 5 0 vs 7 103000001 104000000 5 1	0	19.9572	-2
1 216000001 217000000 13 0 vs 7 121000001 122000000 7 0 : 1 216000001 217000000 5 0 vs 7 121000001 122000000 3 0	0	19.9572	-2
1 216000001 217000000 13 0 vs 8 82000001 83000000 21 1 : 1 216000001 217000000 5 0 vs 8 82000001 83000000 5 0	0	19.9572	-2
1 216000001 217000000 13 0 vs 8 96000001 97000000 160 5 : 1 216000001 217000000 5 0 vs 8 96000001 97000000 5 0	0	19.9572	-2
1 216000001 217000000 13 0 vs 9 79000001 80000000 46 2 : 1 216000001 217000000 5 0 vs 9 79000001 80000000 6 0	0	19.9572	-2
1 216000001 217000000 13 0 vs 9 129000001 130000000 332 16 : 1 216000001 217000000 5 0 vs 9 129000001 130000000 11 2	0	19.9572	-2
1 216000001 217000000 13 0 vs 10 25000001 26000000 58 2 : 1 216000001 217000000 5 0 vs 10 25000001 26000000 6 0	0	19.9572	-2
1 216000001 217000000 13 0 vs 11 84000001 85000000 24 0 : 1 216000001 217000000 5 0 vs 11 84000001 85000000 6 0	0	19.9572	-2
1 216000001 217000000 13 0 vs 12 117000001 118000000 8 0 : 1 216000001 217000000 5 0 vs 12 117000001 118000000 4 0	0	19.9572	-2
1 216000001 217000000 13 0 vs 13 19000001 20000000 46 2 : 1 216000001 217000000 5 0 vs 13 19000001 20000000 5 0	0	19.9572	-2
1 216000001 217000000 13 0 vs 14 68000001 69000000 324 8 : 1 216000001 217000000 5 0 vs 14 68000001 69000000 6 1	0	19.9572	-2
1 216000001 217000000 13 0 vs 16 9000001 10000000 109 2 : 1 216000001 217000000 5 0 vs 16 9000001 10000000 6 1	0	19.9572	-2
1 216000001 217000000 13 0 vs 16 33000001 34000000 11 0 : 1 216000001 217000000 5 0 vs 16 33000001 34000000 3 0	0	19.9572	-2
1 216000001 217000000 13 0 vs 20 46000001 47000000 375 44 : 1 216000001 217000000 5 0 vs 20 46000001 47000000 43 23	0	19.9572	-2
1 216000001 217000000 13 0 vs 23 86000001 87000000 13 0 : 1 216000001 217000000 5 0 vs 23 86000001 87000000 3 0	0	19.9572	-2
1 217000001 218000000 37 1 vs 2 56000001 57000000 7 0 : 1 217000001 218000000 5 0 vs 2 56000001 57000000 4 0	0	19.9572	-2
1 217000001 218000000 37 1 vs 4 66000001 67000000 6 0 : 1 217000001 218000000 5 0 vs 4 66000001 67000000 3 0	0	19.9572	-2
1 217000001 218000000 37 1 vs 4 130000001 131000000 10 0 : 1 217000001 218000000 5 0 vs 4 130000001 131000000 4 0	0	19.9572	-2
1 217000001 218000000 37 1 vs 5 93000001 94000000 24 1 : 1 217000001 218000000 5 0 vs 5 93000001 94000000 3 0	0	19.9572	-2
1 217000001 218000000 37 1 vs 5 103000001 104000000 8 0 : 1 217000001 218000000 5 0 vs 5 103000001 104000000 6 0	0	19.9572	-2
1 217000001 218000000 37 1 vs 5 110000001 111000000 9 0 : 1 217000001 218000000 5 0 vs 5 110000001 111000000 3 0	0	19.9572	-2
1 217000001 218000000 37 1 vs 6 91000001 92000000 51 1 : 1 217000001 218000000 5 0 vs 6 91000001 92000000 4 0	0	19.9572	-2
1 217000001 218000000 37 1 vs 6 135000001 136000000 141 5 : 1 217000001 218000000 5 0 vs 6 135000001 136000000 4 0	0	19.9572	-2
1 217000001 218000000 37 1 vs 7 20000001 21000000 12 0 : 1 217000001 218000000 5 0 vs 7 20000001 21000000 6 0	0	19.9572	-2
1 217000001 218000000 37 1 vs 7 81000001 82000000 12 0 : 1 217000001 218000000 5 0 vs 7 81000001 82000000 4 0	0	19.9572	-2
1 217000001 218000000 37 1 vs 7 86000001 87000000 77 1 : 1 217000001 218000000 5 0 vs 7 86000001 87000000 5 2	0	19.9572	-2
1 217000001 218000000 37 1 vs 8 111000001 112000000 24 0 : 1 217000001 218000000 5 0 vs 8 111000001 112000000 5 0	0	19.9572	-2
1 217000001 218000000 37 1 vs 8 112000001 113000000 51 2 : 1 217000001 218000000 5 0 vs 8 112000001 113000000 4 0	0	19.9572	-2
1 217000001 218000000 37 1 vs 10 41000001 42000000 0 0 : 1 217000001 218000000 5 0 vs 10 41000001 42000000 0 0	0	19.9572	-2
1 217000001 218000000 37 1 vs 14 35000001 36000000 26 1 : 1 217000001 218000000 5 0 vs 14 35000001 36000000 5 0	0	19.9572	-2
1 217000001 218000000 37 1 vs 14 79000001 80000000 25 0 : 1 217000001 218000000 5 0 vs 14 79000001 80000000 5 0	0	19.9572	-2
1 217000001 218000000 37 1 vs 14 94000001 95000000 309 6 : 1 217000001 218000000 5 0 vs 14 94000001 95000000 6 0	0	19.9572	-2
1 218000001 219000000 19 0 vs 3 178000001 179000000 135 3 : 1 218000001 219000000 3 0 vs 3 178000001 179000000 5 0	0	19.9572	-2
1 218000001 219000000 19 0 vs 4 15000001 16000000 157 2 : 1 218000001 219000000 3 0 vs 4 15000001 16000000 5 0	0	19.9572	-2
1 218000001 219000000 19 0 vs 6 119000001 120000000 19 0 : 1 218000001 219000000 3 0 vs 6 119000001 120000000 4 0	0	19.9572	-2
1 218000001 219000000 19 0 vs 6 125000001 126000000 219 6 : 1 218000001 219000000 3 0 vs 6 125000001 126000000 10 1	0	19.9572	-2
1 218000001 219000000 19 0 vs 8 12000001 13000000 16 0 : 1 218000001 219000000 3 0 vs 8 12000001 13000000 3 0	0	19.9572	-2
1 218000001 219000000 19 0 vs 9 118000001 119000000 7 0 : 1 218000001 219000000 3 0 vs 9 118000001 119000000 4 0	0	19.9572	-2
1 218000001 219000000 19 0 vs 11 46000001 47000000 143 5 : 1 218000001 219000000 3 0 vs 11 46000001 47000000 22 1	0	19.9572	-2
1 219000001 220000000 8 0 vs 2 232000001 233000000 189 6 : 1 219000001 220000000 3 0 vs 2 232000001 233000000 4 0	0	19.9572	-2
1 219000001 220000000 8 0 vs 3 61000001 62000000 321 9 : 1 219000001 220000000 3 0 vs 3 61000001 62000000 5 0	0	19.9572	-2
1 219000001 220000000 8 0 vs 3 64000001 65000000 105 22 : 1 219000001 220000000 3 0 vs 3 64000001 65000000 8 21	0	19.9572	-2
1 219000001 220000000 8 0 vs 3 173000001 174000000 48 2 : 1 219000001 220000000 3 0 vs 3 173000001 174000000 4 0	0	19.9572	-2
1 219000001 220000000 8 0 vs 5 13000001 14000000 6 0 : 1 219000001 220000000 3 0 vs 5 13000001 14000000 3 0	0	19.9572	-2
1 219000001 220000000 8 0 vs 7 28000001 29000000 67 2 : 1 219000001 220000000 3 0 vs 7 28000001 29000000 4 0	0	19.9572	-2
1 219000001 220000000 8 0 vs 7 52000001 53000000 8 0 : 1 219000001 220000000 3 0 vs 7 52000001 53000000 3 0	0	19.9572	-2
1 219000001 220000000 8 0 vs 7 85000001 86000000 9 0 : 1 219000001 220000000 3 0 vs 7 85000001 86000000 4 0	0	19.9572	-2
1 219000001 220000000 8 0 vs 10 43000001 44000000 200 4 : 1 219000001 220000000 3 0 vs 10 43000001 44000000 10 2	0	19.9572	-2
1 219000001 220000000 8 0 vs 13 80000001 81000000 24 1 : 1 219000001 220000000 3 0 vs 13 80000001 81000000 4 0	0	19.9572	-2
1 219000001 220000000 8 0 vs 14 80000001 81000000 73 1 : 1 219000001 220000000 3 0 vs 14 80000001 81000000 5 0	0	19.9572	-2
1 219000001 220000000 8 0 vs 16 29000001 30000000 102 7 : 1 219000001 220000000 3 0 vs 16 29000001 30000000 6 1	0	19.9572	-2
1 219000001 220000000 8 0 vs 22 16000001 17000000 48 2 : 1 219000001 220000000 3 0 vs 22 16000001 17000000 4 0	0	19.9572	-2
1 220000001 221000000 7 0 vs 6 83000001 84000000 86 2 : 1 220000001 221000000 3 0 vs 6 83000001 84000000 4 0	0	19.9572	-2
1 220000001 221000000 7 0 vs 6 153000001 154000000 45 1 : 1 220000001 221000000 3 0 vs 6 153000001 154000000 4 0	0	19.9572	-2
1 220000001 221000000 7 0 vs 10 75000001 76000000 44 1 : 1 220000001 221000000 3 0 vs 10 75000001 76000000 4 0	0	19.9572	-2
1 220000001 221000000 7 0 vs 12 48000001 49000000 176 1 : 1 220000001 221000000 3 0 vs 12 48000001 49000000 5 0	0	19.9572	-2
1 220000001 221000000 7 0 vs 17 19000001 20000000 89 2 : 1 220000001 221000000 3 0 vs 17 19000001 20000000 4 0	0	19.9572	-2
[truncated: 11,787 more rows]

## Sheet: Strong_lost_intra_interactions
CloneID	t1 exp(Zscore)	t0 exp(Zscore)	Relative Ratio
1 54000001 55000000 16 0 vs 1 56000001 57000000 39 2 : 1 54000001 55000000 3 0 vs 1 56000001 57000000 3 0	0	3.49389	-2
1 196000001 197000000 35 2 vs 1 198000001 199000000 183 5 : 1 196000001 197000000 6 0 vs 1 198000001 199000000 7 1	0	3.49389	-2
2 181000001 182000000 8 0 vs 2 183000001 184000000 16 0 : 2 181000001 182000000 4 0 vs 2 183000001 184000000 3 0	0	3.49389	-2
3 157000001 158000000 157 4 vs 3 159000001 160000000 15 0 : 3 157000001 158000000 5 0 vs 3 159000001 160000000 4 0	0	3.49389	-2
3 168000001 169000000 43 1 vs 3 170000001 171000000 141 4 : 3 168000001 169000000 3 0 vs 3 170000001 171000000 5 0	0	3.49389	-2
3 188000001 189000000 20 0 vs 3 190000001 191000000 164 3 : 3 188000001 189000000 4 0 vs 3 190000001 191000000 7 1	0	3.49389	-2
4 66000001 67000000 6 0 vs 4 68000001 69000000 183 4 : 4 66000001 67000000 3 0 vs 4 68000001 69000000 4 0	0	3.49389	-2
4 68000001 69000000 183 4 vs 4 70000001 71000000 34 1 : 4 68000001 69000000 4 0 vs 4 70000001 71000000 13 1	0	3.49389	-2
4 132000001 133000000 6 0 vs 4 134000001 135000000 10 0 : 4 132000001 133000000 3 0 vs 4 134000001 135000000 3 0	0	3.49389	-2
4 144000001 145000000 126 1 vs 4 146000001 147000000 205 2 : 4 144000001 145000000 6 1 vs 4 146000001 147000000 5 0	0	3.49389	-2
6 62000001 63000000 8 0 vs 6 64000001 65000000 289 3 : 6 62000001 63000000 3 0 vs 6 64000001 65000000 14 1	0	3.49389	-2
7 30000001 31000000 140 3 vs 7 32000001 33000000 71 2 : 7 30000001 31000000 37 1 vs 7 32000001 33000000 4 0	0	3.49389	-2
7 85000001 86000000 9 0 vs 7 87000001 88000000 38 1 : 7 85000001 86000000 4 0 vs 7 87000001 88000000 4 0	0	3.49389	-2
7 133000001 134000000 27 1 vs 7 135000001 136000000 34 3 : 7 133000001 134000000 4 0 vs 7 135000001 136000000 4 0	0	3.49389	-2
8 13000001 14000000 180 4 vs 8 15000001 16000000 12 0 : 8 13000001 14000000 5 0 vs 8 15000001 16000000 3 0	0	3.49389	-2
8 70000001 71000000 98 2 vs 8 72000001 73000000 12 0 : 8 70000001 71000000 12 1 vs 8 72000001 73000000 3 0	0	3.49389	-2
8 87000001 88000000 63 2 vs 8 89000001 90000000 19 0 : 8 87000001 88000000 5 1 vs 8 89000001 90000000 4 0	0	3.49389	-2
10 98000001 99000000 136 2 vs 10 100000001 101000000 75 2 : 10 98000001 99000000 5 0 vs 10 100000001 101000000 4 0	0	3.49389	-2
11 15000001 16000000 153 1 vs 11 17000001 18000000 209 4 : 11 15000001 16000000 4 0 vs 11 17000001 18000000 6 0	0	3.49389	-2
11 62000001 63000000 32 2 vs 11 64000001 65000000 198 7 : 11 62000001 63000000 5 0 vs 11 64000001 65000000 12 3	0	3.49389	-2
12 40000001 41000000 30 1 vs 12 42000001 43000000 20 0 : 12 40000001 41000000 4 0 vs 12 42000001 43000000 3 0	0	3.49389	-2
13 25000001 26000000 47 1 vs 13 27000001 28000000 59 2 : 13 25000001 26000000 4 0 vs 13 27000001 28000000 4 1	0	3.49389	-2
13 93000001 94000000 6 0 vs 13 95000001 96000000 15 0 : 13 93000001 94000000 3 0 vs 13 95000001 96000000 3 0	0	3.49389	-2
14 30000001 31000000 11 0 vs 14 32000001 33000000 39 1 : 14 30000001 31000000 5 0 vs 14 32000001 33000000 4 0	0	3.49389	-2
14 43000001 44000000 53 1 vs 14 45000001 46000000 147 2 : 14 43000001 44000000 4 0 vs 14 45000001 46000000 3 0	0	3.49389	-2
14 53000001 54000000 158 3 vs 14 55000001 56000000 27 1 : 14 53000001 54000000 4 0 vs 14 55000001 56000000 4 0	0	3.49389	-2
14 61000001 62000000 112 2 vs 14 63000001 64000000 89 4 : 14 61000001 62000000 5 0 vs 14 63000001 64000000 5 0	0	3.49389	-2
14 69000001 70000000 93 2 vs 14 71000001 72000000 29 2 : 14 69000001 70000000 4 0 vs 14 71000001 72000000 5 0	0	3.49389	-2
15 93000001 94000000 50 1 vs 15 95000001 96000000 11 0 : 15 93000001 94000000 4 0 vs 15 95000001 96000000 4 0	0	3.49389	-2
17 9000001 10000000 51 4 vs 17 11000001 12000000 9 0 : 17 9000001 10000000 4 0 vs 17 11000001 12000000 4 0	0	3.49389	-2
18 32000001 33000000 16 0 vs 18 34000001 35000000 8 0 : 18 32000001 33000000 3 0 vs 18 34000001 35000000 4 0	0	3.49389	-2
20 43000001 44000000 45 4 vs 20 45000001 46000000 244 94 : 20 43000001 44000000 5 0 vs 20 45000001 46000000 15 90	0	3.49389	-2
20 49000001 50000000 243 4 vs 20 51000001 52000000 325 158 : 20 49000001 50000000 9 3 vs 20 51000001 52000000 26 102	0	3.49389	-2
22 17000001 18000000 150 2 vs 22 19000001 20000000 213 4 : 22 17000001 18000000 5 0 vs 22 19000001 20000000 5 1	0	3.49389	-2
23 27000001 28000000 5 0 vs 23 29000001 30000000 6 0 : 23 27000001 28000000 3 0 vs 23 29000001 30000000 4 0	0	3.49389	-2
23 72000001 73000000 4 0 vs 23 74000001 75000000 6 0 : 23 72000001 73000000 2 0 vs 23 74000001 75000000 3 0	0	3.49389	-2
1 107000001 108000000 21 2 vs 1 110000001 111000000 80 6 : 1 107000001 108000000 6 0 vs 1 110000001 111000000 5 0	0	3.85305	-2
1 188000001 189000000 27 0 vs 1 191000001 192000000 29 1 : 1 188000001 189000000 5 0 vs 1 191000001 192000000 6 0	0	3.85305	-2
1 229000001 230000000 83 2 vs 1 232000001 233000000 39 1 : 1 229000001 230000000 5 0 vs 1 232000001 233000000 4 0	0	3.85305	-2
2 18000001 19000000 12 0 vs 2 21000001 22000000 10 0 : 2 18000001 19000000 4 0 vs 2 21000001 22000000 4 0	0	3.85305	-2
2 55000001 56000000 36 1 vs 2 58000001 59000000 8 0 : 2 55000001 56000000 3 0 vs 2 58000001 59000000 3 0	0	3.85305	-2
2 210000001 211000000 8 0 vs 2 213000001 214000000 19 0 : 2 210000001 211000000 3 0 vs 2 213000001 214000000 3 0	0	3.85305	-2
3 1 1000000 10 0 vs 3 3000001 4000000 50 2 : 3 1 1000000 3 0 vs 3 3000001 4000000 3 0	0	3.85305	-2
3 108000001 109000000 16 0 vs 3 111000001 112000000 5 0 : 3 108000001 109000000 4 0 vs 3 111000001 112000000 4 0	0	3.85305	-2
4 174000001 175000000 29 2 vs 4 177000001 178000000 7 0 : 4 174000001 175000000 5 0 vs 4 177000001 178000000 4 0	0	3.85305	-2
5 58000001 59000000 48 1 vs 5 61000001 62000000 8 0 : 5 58000001 59000000 5 0 vs 5 61000001 62000000 5 0	0	3.85305	-2
6 23000001 24000000 47 2 vs 6 26000001 27000000 163 4 : 6 23000001 24000000 4 0 vs 6 26000001 27000000 7 0	0	3.85305	-2
6 88000001 89000000 36 1 vs 6 91000001 92000000 51 1 : 6 88000001 89000000 5 0 vs 6 91000001 92000000 4 0	0	3.85305	-2
7 92000001 93000000 93 1 vs 7 95000001 96000000 107 1 : 7 92000001 93000000 11 1 vs 7 95000001 96000000 6 0	0	3.85305	-2
7 113000001 114000000 16 0 vs 7 116000001 117000000 181 5 : 7 113000001 114000000 5 0 vs 7 116000001 117000000 4 0	0	3.85305	-2
8 121000001 122000000 40 2 vs 8 124000001 125000000 39 4 : 8 121000001 122000000 5 0 vs 8 124000001 125000000 6 1	0	3.85305	-2
14 74000001 75000000 191 11 vs 14 77000001 78000000 55 2 : 14 74000001 75000000 6 2 vs 14 77000001 78000000 4 0	0	3.85305	-2
15 49000001 50000000 86 10 vs 15 52000001 53000000 10 0 : 15 49000001 50000000 7 7 vs 15 52000001 53000000 5 0	0	3.85305	-2
16 9000001 10000000 109 2 vs 16 12000001 13000000 65 3 : 16 9000001 10000000 6 1 vs 16 12000001 13000000 4 0	0	3.85305	-2
16 79000001 80000000 53 7 vs 16 82000001 83000000 287 6 : 16 79000001 80000000 6 0 vs 16 82000001 83000000 6 0	0	3.85305	-2
18 61000001 62000000 7 0 vs 18 64000001 65000000 4 0 : 18 61000001 62000000 3 0 vs 18 64000001 65000000 3 0	0	3.85305	-2
23 115000001 116000000 9 0 vs 23 118000001 119000000 69 1 : 23 115000001 116000000 3 0 vs 23 118000001 119000000 4 0	0	3.85305	-2
7 155000001 156000000 93 8 vs 7 158000001 158931298 149 5 : 7 155000001 156000000 5 0 vs 7 158000001 158931298 7 2	0	4.10313	-2
10 62000001 63000000 212 4 vs 10 63000001 64000000 76 3 : 10 62000001 63000000 14 1 vs 10 63000001 64000000 4 0	0	4.70653	-2
17 1000001 2000000 218 2 vs 17 2000001 3000000 69 3 : 17 1000001 2000000 5 0 vs 17 2000001 3000000 5 0	0	4.70653	-2
19 41000001 42000000 30 3 vs 19 42000001 43000000 13 0 : 19 41000001 42000000 6 1 vs 19 42000001 43000000 5 1	0	4.70653	-2
1 47000001 48000000 79 1 vs 1 47000001 48000000 79 1 : 1 47000001 48000000 4 0 vs 1 47000001 48000000 4 0	0	4.80482	-2
15 62000001 63000000 191 5 vs 15 62000001 63000000 191 5 : 15 62000001 63000000 6 0 vs 15 62000001 63000000 6 0	0	4.80482	-2
7 154000001 155000000 172 4 vs 7 158000001 158931298 149 5 : 7 154000001 155000000 5 0 vs 7 158000001 158931298 7 2	0	5.34267	-2
1 42000001 43000000 307 9 vs 1 46000001 47000000 18 0 : 1 42000001 43000000 6 1 vs 1 46000001 47000000 4 0	0	5.40953	-2
1 143000001 144000000 105 8 vs 1 147000001 148000000 63 2 : 1 143000001 144000000 8 3 vs 1 147000001 148000000 6 1	0	5.40953	-2
2 27000001 28000000 23 0 vs 2 31000001 32000000 17 0 : 2 27000001 28000000 5 0 vs 2 31000001 32000000 4 0	0	5.40953	-2
2 161000001 162000000 31 2 vs 2 165000001 166000000 31 1 : 2 161000001 162000000 5 0 vs 2 165000001 166000000 5 0	0	5.40953	-2
5 118000001 119000000 50 2 vs 5 122000001 123000000 207 5 : 5 118000001 119000000 5 0 vs 5 122000001 123000000 8 1	0	5.40953	-2
6 31000001 32000000 291 3 vs 6 35000001 36000000 110 7 : 6 31000001 32000000 5 0 vs 6 35000001 36000000 5 0	0	5.40953	-2
6 88000001 89000000 36 1 vs 6 92000001 93000000 6 0 : 6 88000001 89000000 5 0 vs 6 92000001 93000000 3 0	0	5.40953	-2
6 136000001 137000000 14 0 vs 6 140000001 141000000 37 1 : 6 136000001 137000000 4 0 vs 6 140000001 141000000 4 0	0	5.40953	-2
7 102000001 103000000 85 2 vs 7 106000001 107000000 23 1 : 7 102000001 103000000 7 1 vs 7 106000001 107000000 4 0	0	5.40953	-2
8 87000001 88000000 63 2 vs 8 91000001 92000000 129 4 : 8 87000001 88000000 5 1 vs 8 91000001 92000000 6 1	0	5.40953	-2
8 121000001 122000000 40 2 vs 8 125000001 126000000 101 6 : 8 121000001 122000000 5 0 vs 8 125000001 126000000 6 0	0	5.40953	-2
9 97000001 98000000 14 0 vs 9 101000001 102000000 112 3 : 9 97000001 98000000 4 0 vs 9 101000001 102000000 7 0	0	5.40953	-2
12 80000001 81000000 14 0 vs 12 84000001 85000000 84 1 : 12 80000001 81000000 3 0 vs 12 84000001 85000000 3 0	0	5.40953	-2
16 24000001 25000000 152 2 vs 16 28000001 29000000 27 1 : 16 24000001 25000000 6 0 vs 16 28000001 29000000 4 0	0	5.40953	-2
16 74000001 75000000 18 0 vs 16 78000001 79000000 87 2 : 16 74000001 75000000 6 0 vs 16 78000001 79000000 5 0	0	5.40953	-2
17 52000001 53000000 156 13 vs 17 56000001 57000000 110 87 : 17 52000001 53000000 6 0 vs 17 56000001 57000000 15 92	0	5.40953	-2
17 55000001 56000000 95 35 vs 17 59000001 60000000 68 4 : 17 55000001 56000000 14 38 vs 17 59000001 60000000 10 3	0	5.40953	-2
18 8000001 9000000 43 1 vs 18 12000001 13000000 31 2 : 18 8000001 9000000 4 0 vs 18 12000001 13000000 4 0	0	5.40953	-2
22 18000001 19000000 64 5 vs 22 22000001 23000000 42 2 : 22 18000001 19000000 5 0 vs 22 22000001 23000000 5 0	0	5.40953	-2
23 102000001 103000000 22 0 vs 23 106000001 107000000 57 2 : 23 102000001 103000000 3 0 vs 23 106000001 107000000 5 0	0	5.40953	-2
1 173000001 174000000 51 2 vs 1 180000001 181000000 122 5 : 1 173000001 174000000 6 0 vs 1 180000001 181000000 4 0	0	5.48185	-2
1 195000001 196000000 26 1 vs 1 202000001 203000000 222 11 : 1 195000001 196000000 5 0 vs 1 202000001 203000000 6 0	0	5.48185	-2
2 106000001 107000000 45 1 vs 2 113000001 114000000 231 3 : 2 106000001 107000000 4 0 vs 2 113000001 114000000 6 0	0	5.48185	-2
2 134000001 135000000 29 1 vs 2 141000001 142000000 6 0 : 2 134000001 135000000 6 0 vs 2 141000001 142000000 3 0	0	5.48185	-2
2 179000001 180000000 10 0 vs 2 186000001 187000000 17 0 : 2 179000001 180000000 4 0 vs 2 186000001 187000000 3 0	0	5.48185	-2
2 210000001 211000000 8 0 vs 2 217000001 218000000 190 4 : 2 210000001 211000000 3 0 vs 2 217000001 218000000 5 0	0	5.48185	-2
3 64000001 65000000 105 22 vs 3 71000001 72000000 155 2 : 3 64000001 65000000 8 21 vs 3 71000001 72000000 7 1	0	5.48185	-2
3 174000001 175000000 23 0 vs 3 181000001 182000000 14 0 : 3 174000001 175000000 4 0 vs 3 181000001 182000000 8 1	0	5.48185	-2
4 79000001 80000000 172 3 vs 4 86000001 87000000 8 0 : 4 79000001 80000000 4 0 vs 4 86000001 87000000 4 0	0	5.48185	-2
4 134000001 135000000 10 0 vs 4 141000001 142000000 333 6 : 4 134000001 135000000 3 0 vs 4 141000001 142000000 6 1	0	5.48185	-2
5 1000001 2000000 92 5 vs 5 8000001 9000000 7 0 : 5 1000001 2000000 4 0 vs 5 8000001 9000000 4 0	0	5.48185	-2
5 86000001 87000000 10 0 vs 5 93000001 94000000 24 1 : 5 86000001 87000000 4 0 vs 5 93000001 94000000 3 0	0	5.48185	-2
6 127000001 128000000 11 0 vs 6 134000001 135000000 79 4 : 6 127000001 128000000 4 0 vs 6 134000001 135000000 4 0	0	5.48185	-2
7 78000001 79000000 16 1 vs 7 85000001 86000000 9 0 : 7 78000001 79000000 8 1 vs 7 85000001 86000000 4 0	0	5.48185	-2
10 1 1000000 154 12 vs 10 7000001 8000000 34 1 : 10 1 1000000 9 1 vs 10 7000001 8000000 4 0	0	5.48185	-2
11 8000001 9000000 46 1 vs 11 15000001 16000000 153 1 : 11 8000001 9000000 4 0 vs 11 15000001 16000000 4 0	0	5.48185	-2
12 82000001 83000000 29 1 vs 12 89000001 90000000 6 0 : 12 82000001 83000000 4 0 vs 12 89000001 90000000 4 0	0	5.48185	-2
20 14000001 15000000 27 0 vs 20 21000001 22000000 21 0 : 20 14000001 15000000 4 0 vs 20 21000001 22000000 6 0	0	5.48185	-2
20 48000001 49000000 262 48 vs 20 55000001 56000000 283 95 : 20 48000001 49000000 60 30 vs 20 55000001 56000000 13 79	0	5.48185	-2
1 217000001 218000000 37 1 vs 1 223000001 224000000 63 2 : 1 217000001 218000000 5 0 vs 1 223000001 224000000 4 0	0	5.49659	-2
2 26000001 27000000 74 7 vs 2 32000001 33000000 10 0 : 2 26000001 27000000 5 0 vs 2 32000001 33000000 4 0	0	5.49659	-2
2 153000001 154000000 9 0 vs 2 159000001 160000000 219 9 : 2 153000001 154000000 5 0 vs 2 159000001 160000000 6 1	0	5.49659	-2
2 156000001 157000000 29 1 vs 2 162000001 163000000 34 1 : 2 156000001 157000000 4 0 vs 2 162000001 163000000 5 0	0	5.49659	-2
3 116000001 117000000 38 1 vs 3 122000001 123000000 11 0 : 3 116000001 117000000 3 0 vs 3 122000001 123000000 3 0	0	5.49659	-2
3 151000001 152000000 370 11 vs 3 157000001 158000000 157 4 : 3 151000001 152000000 6 0 vs 3 157000001 158000000 5 0	0	5.49659	-2
3 161000001 162000000 21 0 vs 3 167000001 168000000 8 0 : 3 161000001 162000000 5 1 vs 3 167000001 168000000 4 0	0	5.49659	-2
3 173000001 174000000 48 2 vs 3 179000001 180000000 8 0 : 3 173000001 174000000 4 0 vs 3 179000001 180000000 4 0	0	5.49659	-2
3 190000001 191000000 164 3 vs 3 196000001 197000000 93 8 : 3 190000001 191000000 7 1 vs 3 196000001 197000000 6 0	0	5.49659	-2
4 76000001 77000000 42 2 vs 4 82000001 83000000 16 0 : 4 76000001 77000000 5 0 vs 4 82000001 83000000 3 0	0	5.49659	-2
4 168000001 169000000 70 1 vs 4 174000001 175000000 29 2 : 4 168000001 169000000 4 0 vs 4 174000001 175000000 5 0	0	5.49659	-2
5 71000001 72000000 100 2 vs 5 77000001 78000000 175 6 : 5 71000001 72000000 6 0 vs 5 77000001 78000000 6 1	0	5.49659	-2
5 116000001 117000000 79 2 vs 5 122000001 123000000 207 5 : 5 116000001 117000000 4 0 vs 5 122000001 123000000 8 1	0	5.49659	-2
7 57000001 58000000 8 0 vs 7 63000001 64000000 233 8 : 7 57000001 58000000 6 1 vs 7 63000001 64000000 6 0	0	5.49659	-2
7 96000001 97000000 19 0 vs 7 102000001 103000000 85 2 : 7 96000001 97000000 4 0 vs 7 102000001 103000000 7 1	0	5.49659	-2
8 73000001 74000000 11 0 vs 8 79000001 80000000 13 0 : 8 73000001 74000000 4 0 vs 8 79000001 80000000 3 0	0	5.49659	-2
8 107000001 108000000 196 1 vs 8 113000001 114000000 9 0 : 8 107000001 108000000 8 1 vs 8 113000001 114000000 4 0	0	5.49659	-2
8 132000001 133000000 7 0 vs 8 138000001 139000000 7 0 : 8 132000001 133000000 4 0 vs 8 138000001 139000000 4 0	0	5.49659	-2
10 1 1000000 154 12 vs 10 6000001 7000000 103 4 : 10 1 1000000 9 1 vs 10 6000001 7000000 4 0	0	5.49659	-2
11 67000001 68000000 150 4 vs 11 73000001 74000000 22 1 : 11 67000001 68000000 5 0 vs 11 73000001 74000000 6 0	0	5.49659	-2
12 71000001 72000000 9 0 vs 12 77000001 78000000 15 0 : 12 71000001 72000000 3 0 vs 12 77000001 78000000 4 0	0	5.49659	-2
12 98000001 99000000 19 0 vs 12 104000001 105000000 27 0 : 12 98000001 99000000 4 0 vs 12 104000001 105000000 4 0	0	5.49659	-2
14 73000001 74000000 245 11 vs 14 79000001 80000000 25 0 : 14 73000001 74000000 7 1 vs 14 79000001 80000000 5 0	0	5.49659	-2
16 64000001 65000000 54 2 vs 16 70000001 71000000 85 3 : 16 64000001 65000000 4 0 vs 16 70000001 71000000 5 0	0	5.49659	-2
17 38000001 39000000 101 3 vs 17 44000001 45000000 144 4 : 17 38000001 39000000 6 1 vs 17 44000001 45000000 5 0	0	5.49659	-2
2 167000001 168000000 9 0 vs 2 172000001 173000000 54 2 : 2 167000001 168000000 5 0 vs 2 172000001 173000000 3 0	0	5.54887	-2
3 90000001 91000000 8 0 vs 3 95000001 96000000 9 0 : 3 90000001 91000000 4 0 vs 3 95000001 96000000 4 0	0	5.54887	-2
3 116000001 117000000 38 1 vs 3 121000001 122000000 83 1 : 3 116000001 117000000 3 0 vs 3 121000001 122000000 4 0	0	5.54887	-2
3 117000001 118000000 93 1 vs 3 122000001 123000000 11 0 : 3 117000001 118000000 4 0 vs 3 122000001 123000000 3 0	0	5.54887	-2
3 126000001 127000000 165 5 vs 3 131000001 132000000 146 1 : 3 126000001 127000000 10 1 vs 3 131000001 132000000 8 1	0	5.54887	-2
4 5000001 6000000 24 1 vs 4 10000001 11000000 8 0 : 4 5000001 6000000 5 0 vs 4 10000001 11000000 4 0	0	5.54887	-2
4 30000001 31000000 7 0 vs 4 35000001 36000000 17 0 : 4 30000001 31000000 3 0 vs 4 35000001 36000000 3 0	0	5.54887	-2
4 53000001 54000000 53 1 vs 4 58000001 59000000 7 0 : 4 53000001 54000000 3 0 vs 4 58000001 59000000 4 0	0	5.54887	-2
4 81000001 82000000 27 1 vs 4 86000001 87000000 8 0 : 4 81000001 82000000 3 0 vs 4 86000001 87000000 4 0	0	5.54887	-2
4 110000001 111000000 14 0 vs 4 115000001 116000000 15 0 : 4 110000001 111000000 3 0 vs 4 115000001 116000000 4 0	0	5.54887	-2
5 53000001 54000000 90 1 vs 5 58000001 59000000 48 1 : 5 53000001 54000000 7 0 vs 5 58000001 59000000 5 0	0	5.54887	-2
5 146000001 147000000 12 0 vs 5 151000001 152000000 143 5 : 5 146000001 147000000 4 0 vs 5 151000001 152000000 4 0	0	5.54887	-2
7 78000001 79000000 16 1 vs 7 83000001 84000000 60 1 : 7 78000001 79000000 8 1 vs 7 83000001 84000000 4 0	0	5.54887	-2
7 140000001 141000000 97 5 vs 7 145000001 146000000 5 0 : 7 140000001 141000000 5 0 vs 7 145000001 146000000 4 0	0	5.54887	-2
7 141000001 142000000 62 4 vs 7 146000001 147000000 7 0 : 7 141000001 142000000 4 0 vs 7 146000001 147000000 3 0	0	5.54887	-2
8 93000001 94000000 18 0 vs 8 98000001 99000000 339 7 : 8 93000001 94000000 4 0 vs 8 98000001 99000000 23 1	0	5.54887	-2
12 4000001 5000000 45 2 vs 12 9000001 10000000 76 1 : 12 4000001 5000000 8 1 vs 12 9000001 10000000 3 0	0	5.54887	-2
14 87000001 88000000 7 0 vs 14 92000001 93000000 317 20 : 14 87000001 88000000 4 0 vs 14 92000001 93000000 36 1	0	5.54887	-2
14 93000001 94000000 158 6 vs 14 98000001 99000000 193 6 : 14 93000001 94000000 5 0 vs 14 98000001 99000000 5 0	0	5.54887	-2
16 80000001 81000000 197 10 vs 16 85000001 86000000 125 5 : 16 80000001 81000000 5 2 vs 16 85000001 86000000 6 2	0	5.54887	-2
17 58000001 59000000 222 7 vs 17 63000001 64000000 31 3 : 17 58000001 59000000 6 0 vs 17 63000001 64000000 5 0	0	5.54887	-2
20 35000001 36000000 201 6 vs 20 40000001 41000000 27 1 : 20 35000001 36000000 5 0 vs 20 40000001 41000000 4 0	0	5.54887	-2
20 51000001 52000000 325 158 vs 20 56000001 57000000 157 2 : 20 51000001 52000000 26 102 vs 20 56000001 57000000 5 0	0	5.54887	-2
23 140000001 141000000 10 0 vs 23 145000001 146000000 5 0 : 23 140000001 141000000 3 0 vs 23 145000001 146000000 3 0	0	5.54887	-2
1 150000001 151000000 117 6 vs 1 158000001 159000000 43 1 : 1 150000001 151000000 7 1 vs 1 158000001 159000000 6 0	0	5.86331	-2
1 189000001 190000000 18 0 vs 1 197000001 198000000 16 1 : 1 189000001 190000000 4 0 vs 1 197000001 198000000 5 0	0	5.86331	-2
1 204000001 205000000 35 2 vs 1 212000001 213000000 53 1 : 1 204000001 205000000 5 0 vs 1 212000001 213000000 6 0	0	5.86331	-2
4 40000001 41000000 276 3 vs 4 48000001 49000000 31 1 : 4 40000001 41000000 4 0 vs 4 48000001 49000000 5 0	0	5.86331	-2
4 149000001 150000000 67 3 vs 4 157000001 158000000 12 0 : 4 149000001 150000000 5 0 vs 4 157000001 158000000 3 0	0	5.86331	-2
6 10000001 11000000 85 2 vs 6 18000001 19000000 141 4 : 6 10000001 11000000 4 0 vs 6 18000001 19000000 5 0	0	5.86331	-2
6 118000001 119000000 19 0 vs 6 126000001 127000000 14 0 : 6 118000001 119000000 3 0 vs 6 126000001 127000000 3 0	0	5.86331	-2
8 83000001 84000000 7 0 vs 8 91000001 92000000 129 4 : 8 83000001 84000000 4 0 vs 8 91000001 92000000 6 1	0	5.86331	-2
8 126000001 127000000 20 0 vs 8 134000001 135000000 66 6 : 8 126000001 127000000 7 2 vs 8 134000001 135000000 5 0	0	5.86331	-2
12 66000001 67000000 43 3 vs 12 74000001 75000000 120 1 : 12 66000001 67000000 4 0 vs 12 74000001 75000000 6 1	0	5.86331	-2
12 77000001 78000000 15 0 vs 12 85000001 86000000 27 0 : 12 77000001 78000000 4 0 vs 12 85000001 86000000 4 0	0	5.86331	-2
14 47000001 48000000 70 1 vs 14 55000001 56000000 27 1 : 14 47000001 48000000 3 0 vs 14 55000001 56000000 4 0	0	5.86331	-2
16 25000001 26000000 82 1 vs 16 33000001 34000000 11 0 : 16 25000001 26000000 6 0 vs 16 33000001 34000000 3 0	0	5.86331	-2
17 44000001 45000000 144 4 vs 17 52000001 53000000 156 13 : 17 44000001 45000000 5 0 vs 17 52000001 53000000 6 0	0	5.86331	-2
19 54000001 55000000 85 1 vs 19 62000001 63000000 32 1 : 19 54000001 55000000 4 0 vs 19 62000001 63000000 5 0	0	5.86331	-2
8 144000001 145000000 84 6 vs 8 145000001 146408737 53 5 : 8 144000001 145000000 5 0 vs 8 145000001 146408737 7 4	0	5.9313	-2
1 109000001 110000000 154 4 vs 1 118000001 119000000 32 1 : 1 109000001 110000000 6 0 vs 1 118000001 119000000 5 0	0	6.32322	-2
1 162000001 163000000 149 2 vs 1 171000001 172000000 33 1 : 1 162000001 163000000 5 0 vs 1 171000001 172000000 4 0	0	6.32322	-2
1 225000001 226000000 35 1 vs 1 234000001 235000000 8 0 : 1 225000001 226000000 4 0 vs 1 234000001 235000000 4 0	0	6.32322	-2
5 94000001 95000000 18 0 vs 5 103000001 104000000 8 0 : 5 94000001 95000000 3 0 vs 5 103000001 104000000 6 0	0	6.32322	-2
5 119000001 120000000 16 0 vs 5 128000001 129000000 64 1 : 5 119000001 120000000 4 0 vs 5 128000001 129000000 4 0	0	6.32322	-2
5 153000001 154000000 54 2 vs 5 162000001 163000000 8 0 : 5 153000001 154000000 5 0 vs 5 162000001 163000000 4 0	0	6.32322	-2
6 67000001 68000000 26 0 vs 6 76000001 77000000 7 0 : 6 67000001 68000000 4 0 vs 6 76000001 77000000 4 0	0	6.32322	-2
6 133000001 134000000 44 1 vs 6 142000001 143000000 8 0 : 6 133000001 134000000 3 0 vs 6 142000001 143000000 3 0	0	6.32322	-2
7 61000001 62000000 12 0 vs 7 70000001 71000000 11 0 : 7 61000001 62000000 2 0 vs 7 70000001 71000000 4 0	0	6.32322	-2
7 78000001 79000000 16 1 vs 7 87000001 88000000 38 1 : 7 78000001 79000000 8 1 vs 7 87000001 88000000 4 0	0	6.32322	-2
7 94000001 95000000 31 1 vs 7 103000001 104000000 52 2 : 7 94000001 95000000 5 0 vs 7 103000001 104000000 5 1	0	6.32322	-2
8 90000001 91000000 19 0 vs 8 99000001 100000000 79 2 : 8 90000001 91000000 5 0 vs 8 99000001 100000000 5 1	0	6.32322	-2
10 7000001 8000000 34 1 vs 10 16000001 17000000 7 0 : 10 7000001 8000000 4 0 vs 10 16000001 17000000 4 0	0	6.32322	-2
10 119000001 120000000 12 0 vs 10 128000001 129000000 234 6 : 10 119000001 120000000 4 0 vs 10 128000001 129000000 15 1	0	6.32322	-2
13 83000001 84000000 6 0 vs 13 92000001 93000000 67 2 : 13 83000001 84000000 3 0 vs 13 92000001 93000000 3 0	0	6.32322	-2
17 47000001 48000000 17 0 vs 17 56000001 57000000 110 87 : 17 47000001 48000000 3 0 vs 17 56000001 57000000 15 92	0	6.32322	-2
19 3000001 4000000 267 6 vs 19 12000001 13000000 95 4 : 19 3000001 4000000 15 1 vs 19 12000001 13000000 6 2	0	6.32322	-2
20 36000001 37000000 148 6 vs 20 45000001 46000000 244 94 : 20 36000001 37000000 5 0 vs 20 45000001 46000000 15 90	0	6.32322	-2
20 43000001 44000000 45 4 vs 20 52000001 53000000 399 83 : 20 43000001 44000000 5 0 vs 20 52000001 53000000 47 66	0	6.32322	-2
23 106000001 107000000 57 2 vs 23 115000001 116000000 9 0 : 23 106000001 107000000 5 0 vs 23 115000001 116000000 3 0	0	6.32322	-2
1 178000001 179000000 123 4 vs 1 196000001 197000000 35 2 : 1 178000001 179000000 6 1 vs 1 196000001 197000000 6 0	0	6.40774	-2
1 191000001 192000000 29 1 vs 1 209000001 210000000 105 4 : 1 191000001 192000000 6 0 vs 1 209000001 210000000 4 0	0	6.40774	-2
2 139000001 140000000 34 1 vs 2 157000001 158000000 190 5 : 2 139000001 140000000 3 0 vs 2 157000001 158000000 3 0	0	6.40774	-2
3 88000001 89000000 23 0 vs 3 106000001 107000000 7 0 : 3 88000001 89000000 3 0 vs 3 106000001 107000000 4 0	0	6.40774	-2
3 177000001 178000000 17 1 vs 3 195000001 196000000 267 23 : 3 177000001 178000000 3 0 vs 3 195000001 196000000 17 7	0	6.40774	-2
6 131000001 132000000 8 0 vs 6 149000001 150000000 90 2 : 6 131000001 132000000 4 0 vs 6 149000001 150000000 5 0	0	6.40774	-2
7 133000001 134000000 27 1 vs 7 151000001 152000000 282 9 : 7 133000001 134000000 4 0 vs 7 151000001 152000000 14 2	0	6.40774	-2
8 43000001 44000000 8 0 vs 8 61000001 62000000 7 0 : 8 43000001 44000000 3 0 vs 8 61000001 62000000 4 0	0	6.40774	-2
8 83000001 84000000 7 0 vs 8 101000001 102000000 100 9 : 8 83000001 84000000 4 0 vs 8 101000001 102000000 5 1	0	6.40774	-2
8 94000001 95000000 17 0 vs 8 112000001 113000000 51 2 : 8 94000001 95000000 4 0 vs 8 112000001 113000000 4 0	0	6.40774	-2
8 102000001 103000000 306 13 vs 8 120000001 121000000 155 3 : 8 102000001 103000000 8 3 vs 8 120000001 121000000 4 0	0	6.40774	-2
10 17000001 18000000 257 2 vs 10 35000001 36000000 13 0 : 10 17000001 18000000 14 1 vs 10 35000001 36000000 4 0	0	6.40774	-2
11 22000001 23000000 6 0 vs 11 40000001 41000000 4 0 : 11 22000001 23000000 3 0 vs 11 40000001 41000000 3 0	0	6.40774	-2
14 40000001 41000000 20 0 vs 14 58000001 59000000 97 2 : 14 40000001 41000000 4 0 vs 14 58000001 59000000 7 0	0	6.40774	-2
14 49000001 50000000 216 5 vs 14 67000001 68000000 280 7 : 14 49000001 50000000 7 0 vs 14 67000001 68000000 37 1	0	6.40774	-2
14 57000001 58000000 200 5 vs 14 75000001 76000000 82 3 : 14 57000001 58000000 4 0 vs 14 75000001 76000000 6 0	0	6.40774	-2
17 55000001 56000000 95 35 vs 17 73000001 74000000 230 3 : 17 55000001 56000000 14 38 vs 17 73000001 74000000 6 0	0	6.40774	-2
1 177000001 178000000 12 0 vs 1 187000001 188000000 15 0 : 1 177000001 178000000 5 0 vs 1 187000001 188000000 4 0	0	6.46121	-2
2 150000001 151000000 12 0 vs 2 160000001 161000000 9 0 : 2 150000001 151000000 5 0 vs 2 160000001 161000000 4 0	0	6.46121	-2
4 17000001 18000000 102 6 vs 4 27000001 28000000 47 2 : 4 17000001 18000000 6 0 vs 4 27000001 28000000 3 0	0	6.46121	-2
6 54000001 55000000 11 0 vs 6 64000001 65000000 289 3 : 6 54000001 55000000 4 0 vs 6 64000001 65000000 14 1	0	6.46121	-2
6 122000001 123000000 18 0 vs 6 132000001 133000000 8 0 : 6 122000001 123000000 4 0 vs 6 132000001 133000000 4 0	0	6.46121	-2
7 76000001 77000000 12 0 vs 7 86000001 87000000 77 1 : 7 76000001 77000000 3 0 vs 7 86000001 87000000 5 2	0	6.46121	-2
7 86000001 87000000 77 1 vs 7 96000001 97000000 19 0 : 7 86000001 87000000 5 2 vs 7 96000001 97000000 4 0	0	6.46121	-2
7 87000001 88000000 38 1 vs 7 97000001 98000000 82 4 : 7 87000001 88000000 4 0 vs 7 97000001 98000000 4 0	0	6.46121	-2
7 113000001 114000000 16 0 vs 7 123000001 124000000 13 0 : 7 113000001 114000000 5 0 vs 7 123000001 124000000 4 0	0	6.46121	-2
13 27000001 28000000 59 2 vs 13 37000001 38000000 10 0 : 13 27000001 28000000 4 1 vs 13 37000001 38000000 4 0	0	6.46121	-2
13 84000001 85000000 5 0 vs 13 94000001 95000000 18 0 : 13 84000001 85000000 3 0 vs 13 94000001 95000000 3 0	0	6.46121	-2
2 132000001 133000000 23 0 vs 2 151000001 152000000 61 1 : 2 132000001 133000000 6 1 vs 2 151000001 152000000 3 0	0	6.51168	-2
3 78000001 79000000 9 0 vs 3 97000001 98000000 32 1 : 3 78000001 79000000 3 0 vs 3 97000001 98000000 3 0	0	6.51168	-2
4 101000001 102000000 41 4 vs 4 120000001 121000000 14 0 : 4 101000001 102000000 5 0 vs 4 120000001 121000000 3 0	0	6.51168	-2
4 144000001 145000000 126 1 vs 4 163000001 164000000 54 1 : 4 144000001 145000000 6 1 vs 4 163000001 164000000 5 0	0	6.51168	-2
6 13000001 14000000 41 6 vs 6 32000001 33000000 178 6 : 6 13000001 14000000 5 0 vs 6 32000001 33000000 10 1	0	6.51168	-2
7 70000001 71000000 11 0 vs 7 89000001 90000000 10 0 : 7 70000001 71000000 4 0 vs 7 89000001 90000000 5 0	0	6.51168	-2
7 93000001 94000000 113 1 vs 7 112000001 113000000 14 0 : 7 93000001 94000000 6 0 vs 7 112000001 113000000 6 3	0	6.51168	-2
7 103000001 104000000 52 2 vs 7 122000001 123000000 46 1 : 7 103000001 104000000 5 1 vs 7 122000001 123000000 3 0	0	6.51168	-2
10 25000001 26000000 58 2 vs 10 44000001 45000000 287 4 : 10 25000001 26000000 6 0 vs 10 44000001 45000000 9 1	0	6.51168	-2
11 45000001 46000000 121 3 vs 11 64000001 65000000 198 7 : 11 45000001 46000000 5 0 vs 11 64000001 65000000 12 3	0	6.51168	-2
14 49000001 50000000 216 5 vs 14 68000001 69000000 324 8 : 14 49000001 50000000 7 0 vs 14 68000001 69000000 6 1	0	6.51168	-2
1 193000001 194000000 7 0 vs 1 204000001 205000000 35 2 : 1 193000001 194000000 3 0 vs 1 204000001 205000000 5 0	0	6.51608	-2
2 19000001 20000000 19 0 vs 2 30000001 31000000 18 0 : 2 19000001 20000000 3 0 vs 2 30000001 31000000 6 0	0	6.51608	-2
2 177000001 178000000 130 2 vs 2 188000001 189000000 7 0 : 2 177000001 178000000 5 0 vs 2 188000001 189000000 3 0	0	6.51608	-2
4 15000001 16000000 157 2 vs 4 26000001 27000000 182 1 : 4 15000001 16000000 5 0 vs 4 26000001 27000000 7 0	0	6.51608	-2
5 29000001 30000000 8 0 vs 5 40000001 41000000 13 0 : 5 29000001 30000000 3 0 vs 5 40000001 41000000 4 0	0	6.51608	-2
5 31000001 32000000 21 0 vs 5 42000001 43000000 15 0 : 5 31000001 32000000 3 0 vs 5 42000001 43000000 3 0	0	6.51608	-2
5 77000001 78000000 175 6 vs 5 88000001 89000000 11 0 : 5 77000001 78000000 6 1 vs 5 88000001 89000000 5 0	0	6.51608	-2
5 122000001 123000000 207 5 vs 5 133000001 134000000 107 3 : 5 122000001 123000000 8 1 vs 5 133000001 134000000 5 0	0	6.51608	-2
6 11000001 12000000 203 6 vs 6 22000001 23000000 16 0 : 6 11000001 12000000 5 0 vs 6 22000001 23000000 4 0	0	6.51608	-2
6 136000001 137000000 14 0 vs 6 147000001 148000000 9 0 : 6 136000001 137000000 4 0 vs 6 147000001 148000000 3 0	0	6.51608	-2
7 69000001 70000000 14 0 vs 7 80000001 81000000 61 5 : 7 69000001 70000000 3 0 vs 7 80000001 81000000 5 0	0	6.51608	-2
7 70000001 71000000 11 0 vs 7 81000001 82000000 12 0 : 7 70000001 71000000 4 0 vs 7 81000001 82000000 4 0	0	6.51608	-2
7 110000001 111000000 138 5 vs 7 121000001 122000000 7 0 : 7 110000001 111000000 5 0 vs 7 121000001 122000000 3 0	0	6.51608	-2
7 115000001 116000000 29 2 vs 7 126000001 127000000 9 0 : 7 115000001 116000000 4 0 vs 7 126000001 127000000 6 0	0	6.51608	-2
8 110000001 111000000 134 2 vs 8 121000001 122000000 40 2 : 8 110000001 111000000 14 1 vs 8 121000001 122000000 5 0	0	6.51608	-2
8 128000001 129000000 346 16 vs 8 139000001 140000000 39 1 : 8 128000001 129000000 39 4 vs 8 139000001 140000000 4 0	0	6.51608	-2
11 107000001 108000000 8 0 vs 11 118000001 119000000 18 0 : 11 107000001 108000000 4 0 vs 11 118000001 119000000 5 0	0	6.51608	-2
14 86000001 87000000 35 1 vs 14 97000001 98000000 91 2 : 14 86000001 87000000 3 0 vs 14 97000001 98000000 7 1	0	6.51608	-2
15 44000001 45000000 5 0 vs 15 55000001 56000000 61 2 : 15 44000001 45000000 3 0 vs 15 55000001 56000000 4 0	0	6.51608	-2
18 10000001 11000000 52 2 vs 18 21000001 22000000 64 1 : 18 10000001 11000000 5 0 vs 18 21000001 22000000 5 0	0	6.51608	-2
20 39000001 40000000 44 5 vs 20 50000001 51000000 18 0 : 20 39000001 40000000 6 1 vs 20 50000001 51000000 5 0	0	6.51608	-2
21 30000001 31000000 7 0 vs 21 41000001 42000000 267 6 : 21 30000001 31000000 3 0 vs 21 41000001 42000000 6 0	0	6.51608	-2
1 61000001 62000000 119 2 vs 1 78000001 79000000 7 0 : 1 61000001 62000000 5 0 vs 1 78000001 79000000 4 0	0	6.54915	-2
1 203000001 204000000 90 4 vs 1 220000001 221000000 7 0 : 1 203000001 204000000 17 1 vs 1 220000001 221000000 3 0	0	6.54915	-2
2 142000001 143000000 35 1 vs 2 159000001 160000000 219 9 : 2 142000001 143000000 4 0 vs 2 159000001 160000000 6 1	0	6.54915	-2
2 150000001 151000000 12 0 vs 2 167000001 168000000 9 0 : 2 150000001 151000000 5 0 vs 2 167000001 168000000 5 0	0	6.54915	-2
2 211000001 212000000 8 0 vs 2 228000001 229000000 29 1 : 2 211000001 212000000 3 0 vs 2 228000001 229000000 4 0	0	6.54915	-2
3 47000001 48000000 114 2 vs 3 64000001 65000000 105 22 : 3 47000001 48000000 4 0 vs 3 64000001 65000000 8 21	0	6.54915	-2
7 78000001 79000000 16 1 vs 7 95000001 96000000 107 1 : 7 78000001 79000000 8 1 vs 7 95000001 96000000 6 0	0	6.54915	-2
7 95000001 96000000 107 1 vs 7 112000001 113000000 14 0 : 7 95000001 96000000 6 0 vs 7 112000001 113000000 6 3	0	6.54915	-2
8 98000001 99000000 339 7 vs 8 115000001 116000000 7 0 : 8 98000001 99000000 23 1 vs 8 115000001 116000000 4 0	0	6.54915	-2
11 113000001 114000000 107 3 vs 11 130000001 131000000 8 0 : 11 113000001 114000000 4 0 vs 11 130000001 131000000 4 0	0	6.54915	-2
13 30000001 31000000 113 4 vs 13 47000001 48000000 71 1 : 13 30000001 31000000 5 1 vs 13 47000001 48000000 5 0	0	6.54915	-2
13 46000001 47000000 31 1 vs 13 63000001 64000000 4 0 : 13 46000001 47000000 6 0 vs 13 63000001 64000000 4 0	0	6.54915	-2
1 194000001 195000000 22 0 vs 1 214000001 215000000 10 0 : 1 194000001 195000000 4 0 vs 1 214000001 215000000 3 0	0	6.7229	-2
2 61000001 62000000 12 0 vs 2 81000001 82000000 6 0 : 2 61000001 62000000 4 0 vs 2 81000001 82000000 3 0	0	6.7229	-2
3 166000001 167000000 36 1 vs 3 186000001 187000000 54 2 : 3 166000001 167000000 3 0 vs 3 186000001 187000000 4 0	0	6.7229	-2
4 23000001 24000000 6 0 vs 4 43000001 44000000 7 0 : 4 23000001 24000000 4 0 vs 4 43000001 44000000 3 0	0	6.7229	-2
5 116000001 117000000 79 2 vs 5 136000001 137000000 65 1 : 5 116000001 117000000 4 0 vs 5 136000001 137000000 5 0	0	6.7229	-2
6 45000001 46000000 22 1 vs 6 65000001 66000000 5 0 : 6 45000001 46000000 7 1 vs 6 65000001 66000000 3 0	0	6.7229	-2
6 115000001 116000000 4 0 vs 6 135000001 136000000 141 5 : 6 115000001 116000000 5 0 vs 6 135000001 136000000 4 0	0	6.7229	-2
7 51000001 52000000 31 1 vs 7 71000001 72000000 8 0 : 7 51000001 52000000 5 0 vs 7 71000001 72000000 4 0	0	6.7229	-2
7 93000001 94000000 113 1 vs 7 113000001 114000000 16 0 : 7 93000001 94000000 6 0 vs 7 113000001 114000000 5 0	0	6.7229	-2
7 124000001 125000000 7 0 vs 7 144000001 145000000 8 0 : 7 124000001 125000000 4 0 vs 7 144000001 145000000 4 0	0	6.7229	-2
7 127000001 128000000 141 4 vs 7 147000001 148000000 9 0 : 7 127000001 128000000 5 0 vs 7 147000001 148000000 5 0	0	6.7229	-2
11 56000001 57000000 13 0 vs 11 76000001 77000000 321 9 : 11 56000001 57000000 4 0 vs 11 76000001 77000000 27 1	0	6.7229	-2
12 17000001 18000000 8 0 vs 12 37000001 38000000 8 0 : 12 17000001 18000000 3 0 vs 12 37000001 38000000 5 0	0	6.7229	-2
12 68000001 69000000 152 1 vs 12 88000001 89000000 196 3 : 12 68000001 69000000 9 2 vs 12 88000001 89000000 22 1	0	6.7229	-2
14 60000001 61000000 26 0 vs 14 80000001 81000000 73 1 : 14 60000001 61000000 6 0 vs 14 80000001 81000000 5 0	0	6.7229	-2
17 55000001 56000000 95 35 vs 17 75000001 76000000 131 10 : 17 55000001 56000000 14 38 vs 17 75000001 76000000 6 0	0	6.7229	-2
19 21000001 22000000 27 1 vs 19 41000001 42000000 30 3 : 19 21000001 22000000 3 0 vs 19 41000001 42000000 6 1	0	6.7229	-2
1 160000001 161000000 130 5 vs 1 172000001 173000000 37 1 : 1 160000001 161000000 5 0 vs 1 172000001 173000000 5 0	0	6.72739	-2
2 61000001 62000000 12 0 vs 2 73000001 74000000 101 3 : 2 61000001 62000000 4 0 vs 2 73000001 74000000 6 0	0	6.72739	-2
3 64000001 65000000 105 22 vs 3 76000001 77000000 5 0 : 3 64000001 65000000 8 21 vs 3 76000001 77000000 4 0	0	6.72739	-2
5 152000001 153000000 8 0 vs 5 164000001 165000000 7 0 : 5 152000001 153000000 4 0 vs 5 164000001 165000000 3 0	0	6.72739	-2
6 104000001 105000000 8 0 vs 6 116000001 117000000 21 0 : 6 104000001 105000000 3 0 vs 6 116000001 117000000 4 0	0	6.72739	-2
7 39000001 40000000 34 1 vs 7 51000001 52000000 31 1 : 7 39000001 40000000 4 0 vs 7 51000001 52000000 5 0	0	6.72739	-2
7 94000001 95000000 31 1 vs 7 106000001 107000000 23 1 : 7 94000001 95000000 5 0 vs 7 106000001 107000000 4 0	0	6.72739	-2
7 103000001 104000000 52 2 vs 7 115000001 116000000 29 2 : 7 103000001 104000000 5 1 vs 7 115000001 116000000 4 0	0	6.72739	-2
11 24000001 25000000 5 0 vs 11 36000001 37000000 10 0 : 11 24000001 25000000 5 0 vs 11 36000001 37000000 5 0	0	6.72739	-2
12 17000001 18000000 8 0 vs 12 29000001 30000000 11 0 : 12 17000001 18000000 3 0 vs 12 29000001 30000000 4 0	0	6.72739	-2
12 75000001 76000000 14 0 vs 12 87000001 88000000 143 7 : 12 75000001 76000000 5 0 vs 12 87000001 88000000 4 0	0	6.72739	-2
12 82000001 83000000 29 1 vs 12 94000001 95000000 43 1 : 12 82000001 83000000 4 0 vs 12 94000001 95000000 4 0	0	6.72739	-2
14 53000001 54000000 158 3 vs 14 65000001 66000000 45 1 : 14 53000001 54000000 4 0 vs 14 65000001 66000000 5 0	0	6.72739	-2
19 44000001 45000000 173 6 vs 19 56000001 57000000 88 3 : 19 44000001 45000000 5 1 vs 19 56000001 57000000 5 0	0	6.72739	-2
1 106000001 107000000 12 0 vs 1 141000001 142000000 9 0 : 1 106000001 107000000 6 1 vs 1 141000001 142000000 6 1	0	6.84837	-2
1 194000001 195000000 22 0 vs 1 229000001 230000000 83 2 : 1 194000001 195000000 4 0 vs 1 229000001 230000000 5 0	0	6.84837	-2
3 66000001 67000000 46 4 vs 3 101000001 102000000 83 3 : 3 66000001 67000000 3 0 vs 3 101000001 102000000 9 1	0	6.84837	-2
3 87000001 88000000 27 1 vs 3 122000001 123000000 11 0 : 3 87000001 88000000 4 0 vs 3 122000001 123000000 3 0	0	6.84837	-2
4 142000001 143000000 12 0 vs 4 177000001 178000000 7 0 : 4 142000001 143000000 3 0 vs 4 177000001 178000000 4 0	0	6.84837	-2
7 77000001 78000000 17 0 vs 7 112000001 113000000 14 0 : 7 77000001 78000000 6 0 vs 7 112000001 113000000 6 3	0	6.84837	-2
8 91000001 92000000 129 4 vs 8 126000001 127000000 20 0 : 8 91000001 92000000 6 1 vs 8 126000001 127000000 7 2	0	6.84837	-2
14 63000001 64000000 89 4 vs 14 98000001 99000000 193 6 : 14 63000001 64000000 5 0 vs 14 98000001 99000000 5 0	0	6.84837	-2
16 11000001 12000000 176 9 vs 16 46000001 47000000 111 2 : 16 11000001 12000000 5 0 vs 16 46000001 47000000 5 0	0	6.84837	-2
19 10000001 11000000 231 11 vs 19 45000001 46000000 235 6 : 19 10000001 11000000 5 0 vs 19 45000001 46000000 6 1	0	6.84837	-2
20 20000001 21000000 132 3 vs 20 55000001 56000000 283 95 : 20 20000001 21000000 5 0 vs 20 55000001 56000000 13 79	0	6.84837	-2
1 60000001 61000000 17 0 vs 1 81000001 82000000 22 0 : 1 60000001 61000000 4 0 vs 1 81000001 82000000 3 0	0	6.86885	-2
1 68000001 69000000 6 0 vs 1 89000001 90000000 40 2 : 1 68000001 69000000 4 0 vs 1 89000001 90000000 3 0	0	6.86885	-2
1 193000001 194000000 7 0 vs 1 214000001 215000000 10 0 : 1 193000001 194000000 3 0 vs 1 214000001 215000000 3 0	0	6.86885	-2
5 94000001 95000000 18 0 vs 5 115000001 116000000 11 0 : 5 94000001 95000000 3 0 vs 5 115000001 116000000 4 0	0	6.86885	-2
5 133000001 134000000 107 3 vs 5 154000001 155000000 157 4 : 5 133000001 134000000 5 0 vs 5 154000001 155000000 9 1	0	6.86885	-2
6 58000001 59000000 6 0 vs 6 79000001 80000000 22 0 : 6 58000001 59000000 3 0 vs 6 79000001 80000000 3 0	0	6.86885	-2
6 98000001 99000000 11 0 vs 6 119000001 120000000 19 0 : 6 98000001 99000000 4 0 vs 6 119000001 120000000 4 0	0	6.86885	-2
7 130000001 131000000 171 6 vs 7 151000001 152000000 282 9 : 7 130000001 131000000 5 0 vs 7 151000001 152000000 14 2	0	6.86885	-2
12 94000001 95000000 43 1 vs 12 115000001 116000000 260 10 : 12 94000001 95000000 4 0 vs 12 115000001 116000000 38 2	0	6.86885	-2
13 23000001 24000000 55 4 vs 13 44000001 45000000 41 1 : 13 23000001 24000000 5 0 vs 13 44000001 45000000 5 0	0	6.86885	-2
13 60000001 61000000 6 0 vs 13 81000001 82000000 237 2 : 13 60000001 61000000 3 0 vs 13 81000001 82000000 14 1	0	6.86885	-2
16 52000001 53000000 143 5 vs 16 73000001 74000000 72 4 : 16 52000001 53000000 10 1 vs 16 73000001 74000000 6 1	0	6.86885	-2
1 149000001 150000000 70 7 vs 1 172000001 173000000 37 1 : 1 149000001 150000000 8 3 vs 1 172000001 173000000 5 0	0	6.89167	-2
2 9000001 10000000 84 4 vs 2 32000001 33000000 10 0 : 2 9000001 10000000 5 0 vs 2 32000001 33000000 4 0	0	6.89167	-2
2 137000001 138000000 53 2 vs 2 160000001 161000000 9 0 : 2 137000001 138000000 4 0 vs 2 160000001 161000000 4 0	0	6.89167	-2
3 77000001 78000000 38 1 vs 3 100000001 101000000 88 1 : 3 77000001 78000000 4 0 vs 3 100000001 101000000 3 0	0	6.89167	-2
6 19000001 20000000 116 3 vs 6 42000001 43000000 246 7 : 6 19000001 20000000 5 0 vs 6 42000001 43000000 5 0	0	6.89167	-2
6 50000001 51000000 11 0 vs 6 73000001 74000000 121 1 : 6 50000001 51000000 4 0 vs 6 73000001 74000000 3 0	0	6.89167	-2
6 100000001 101000000 17 0 vs 6 123000001 124000000 12 0 : 6 100000001 101000000 5 0 vs 6 123000001 124000000 3 0	0	6.89167	-2
7 61000001 62000000 12 0 vs 7 84000001 85000000 44 1 : 7 61000001 62000000 2 0 vs 7 84000001 85000000 6 0	0	6.89167	-2
7 71000001 72000000 8 0 vs 7 94000001 95000000 31 1 : 7 71000001 72000000 4 0 vs 7 94000001 95000000 5 0	0	6.89167	-2
7 90000001 91000000 24 1 vs 7 113000001 114000000 16 0 : 7 90000001 91000000 5 0 vs 7 113000001 114000000 5 0	0	6.89167	-2
8 79000001 80000000 13 0 vs 8 102000001 103000000 306 13 : 8 79000001 80000000 3 0 vs 8 102000001 103000000 8 3	0	6.89167	-2
8 87000001 88000000 63 2 vs 8 110000001 111000000 134 2 : 8 87000001 88000000 5 1 vs 8 110000001 111000000 14 1	0	6.89167	-2
9 3000001 4000000 12 0 vs 9 26000001 27000000 6 0 : 9 3000001 4000000 4 0 vs 9 26000001 27000000 3 0	0	6.89167	-2
10 52000001 53000000 13 0 vs 10 75000001 76000000 44 1 : 10 52000001 53000000 4 0 vs 10 75000001 76000000 4 0	0	6.89167	-2
11 2000001 3000000 288 6 vs 11 25000001 26000000 5 0 : 11 2000001 3000000 9 1 vs 11 25000001 26000000 3 0	0	6.89167	-2
12 90000001 91000000 26 0 vs 12 113000001 114000000 14 0 : 12 90000001 91000000 4 0 vs 12 113000001 114000000 4 0	0	6.89167	-2
15 51000001 52000000 142 8 vs 15 74000001 75000000 181 5 : 15 51000001 52000000 9 1 vs 15 74000001 75000000 4 0	0	6.89167	-2
3 7000001 8000000 6 0 vs 3 20000001 21000000 29 1 : 3 7000001 8000000 3 0 vs 3 20000001 21000000 4 0	0	6.89396	-2
3 49000001 50000000 80 2 vs 3 62000001 63000000 89 3 : 3 49000001 50000000 4 0 vs 3 62000001 63000000 6 0	0	6.89396	-2
3 134000001 135000000 83 2 vs 3 147000001 148000000 27 0 : 3 134000001 135000000 5 0 vs 3 147000001 148000000 4 0	0	6.89396	-2
3 145000001 146000000 27 1 vs 3 158000001 159000000 266 3 : 3 145000001 146000000 4 0 vs 3 158000001 159000000 12 1	0	6.89396	-2
3 160000001 161000000 50 1 vs 3 173000001 174000000 48 2 : 3 160000001 161000000 3 0 vs 3 173000001 174000000 4 0	0	6.89396	-2
6 106000001 107000000 211 3 vs 6 119000001 120000000 19 0 : 6 106000001 107000000 4 0 vs 6 119000001 120000000 4 0	0	6.89396	-2
7 86000001 87000000 77 1 vs 7 99000001 100000000 63 5 : 7 86000001 87000000 5 2 vs 7 99000001 100000000 7 3	0	6.89396	-2
8 100000001 101000000 164 4 vs 8 113000001 114000000 9 0 : 8 100000001 101000000 12 1 vs 8 113000001 114000000 4 0	0	6.89396	-2
8 106000001 107000000 14 0 vs 8 119000001 120000000 57 3 : 8 106000001 107000000 3 0 vs 8 119000001 120000000 3 0	0	6.89396	-2
8 112000001 113000000 51 2 vs 8 125000001 126000000 101 6 : 8 112000001 113000000 4 0 vs 8 125000001 126000000 6 0	0	6.89396	-2
12 47000001 48000000 70 4 vs 12 60000001 61000000 13 0 : 12 47000001 48000000 6 0 vs 12 60000001 61000000 5 0	0	6.89396	-2
13 24000001 25000000 9 0 vs 13 37000001 38000000 10 0 : 13 24000001 25000000 4 0 vs 13 37000001 38000000 4 0	0	6.89396	-2
14 23000001 24000000 61 5 vs 14 36000001 37000000 68 2 : 14 23000001 24000000 5 0 vs 14 36000001 37000000 5 0	0	6.89396	-2
14 29000001 30000000 10 0 vs 14 42000001 43000000 15 0 : 14 29000001 30000000 4 0 vs 14 42000001 43000000 4 0	0	6.89396	-2
14 47000001 48000000 70 1 vs 14 60000001 61000000 26 0 : 14 47000001 48000000 3 0 vs 14 60000001 61000000 6 0	0	6.89396	-2
23 124000001 125000000 30 1 vs 23 137000001 138000000 13 0 : 23 124000001 125000000 2 0 vs 23 137000001 138000000 4 0	0	6.89396	-2
1 88000001 89000000 82 2 vs 1 112000001 113000000 215 6 : 1 88000001 89000000 3 0 vs 1 112000001 113000000 6 1	0	6.89852	-2
3 76000001 77000000 5 0 vs 3 100000001 101000000 88 1 : 3 76000001 77000000 4 0 vs 3 100000001 101000000 3 0	0	6.89852	-2
3 158000001 159000000 266 3 vs 3 182000001 183000000 26 0 : 3 158000001 159000000 12 1 vs 3 182000001 183000000 3 0	0	6.89852	-2
5 73000001 74000000 29 1 vs 5 97000001 98000000 29 2 : 5 73000001 74000000 5 0 vs 5 97000001 98000000 4 0	0	6.89852	-2
5 105000001 106000000 191 1 vs 5 129000001 130000000 7 0 : 5 105000001 106000000 4 0 vs 5 129000001 130000000 4 0	0	6.89852	-2
11 23000001 24000000 5 0 vs 11 47000001 48000000 80 2 : 11 23000001 24000000 3 0 vs 11 47000001 48000000 20 1	0	6.89852	-2
12 64000001 65000000 17 0 vs 12 88000001 89000000 196 3 : 12 64000001 65000000 4 0 vs 12 88000001 89000000 22 1	0	6.89852	-2
13 21000001 22000000 66 1 vs 13 45000001 46000000 72 5 : 13 21000001 22000000 4 0 vs 13 45000001 46000000 4 0	0	6.89852	-2
1 50000001 51000000 7 0 vs 1 72000001 73000000 4 0 : 1 50000001 51000000 3 0 vs 1 72000001 73000000 3 0	0	6.91911	-2
3 97000001 98000000 32 1 vs 3 119000001 120000000 12 0 : 3 97000001 98000000 3 0 vs 3 119000001 120000000 3 0	0	6.91911	-2
5 89000001 90000000 10 0 vs 5 111000001 112000000 22 1 : 5 89000001 90000000 5 0 vs 5 111000001 112000000 5 0	0	6.91911	-2
6 27000001 28000000 25 0 vs 6 49000001 50000000 11 0 : 6 27000001 28000000 5 0 vs 6 49000001 50000000 3 0	0	6.91911	-2
7 96000001 97000000 19 0 vs 7 118000001 119000000 10 0 : 7 96000001 97000000 4 0 vs 7 118000001 119000000 3 0	0	6.91911	-2
7 108000001 109000000 31 1 vs 7 130000001 131000000 171 6 : 7 108000001 109000000 6 0 vs 7 130000001 131000000 5 0	0	6.91911	-2
8 93000001 94000000 18 0 vs 8 115000001 116000000 7 0 : 8 93000001 94000000 4 0 vs 8 115000001 116000000 4 0	0	6.91911	-2
9 1 1000000 27 0 vs 9 22000001 23000000 9 0 : 9 1 1000000 4 0 vs 9 22000001 23000000 4 0	0	6.91911	-2
10 4000001 5000000 10 0 vs 10 26000001 27000000 25 1 : 10 4000001 5000000 5 0 vs 10 26000001 27000000 3 0	0	6.91911	-2
10 66000001 67000000 6 0 vs 10 88000001 89000000 106 4 : 10 66000001 67000000 3 0 vs 10 88000001 89000000 4 0	0	6.91911	-2
12 5000001 6000000 61 1 vs 12 27000001 28000000 72 2 : 12 5000001 6000000 5 0 vs 12 27000001 28000000 4 0	0	6.91911	-2
12 75000001 76000000 14 0 vs 12 97000001 98000000 39 1 : 12 75000001 76000000 5 0 vs 12 97000001 98000000 5 0	0	6.91911	-2
20 34000001 35000000 294 9 vs 20 56000001 57000000 157 2 : 20 34000001 35000000 27 2 vs 20 56000001 57000000 5 0	0	6.91911	-2
1 145000001 146000000 80 2 vs 1 161000001 162000000 39 1 : 1 145000001 146000000 4 0 vs 1 161000001 162000000 4 0	0	6.96041	-2
2 40000001 41000000 10 0 vs 2 56000001 57000000 7 0 : 2 40000001 41000000 3 0 vs 2 56000001 57000000 4 0	0	6.96041	-2
3 122000001 123000000 11 0 vs 3 138000001 139000000 12 0 : 3 122000001 123000000 3 0 vs 3 138000001 139000000 4 0	0	6.96041	-2
3 138000001 139000000 12 0 vs 3 154000001 155000000 18 0 : 3 138000001 139000000 4 0 vs 3 154000001 155000000 3 0	0	6.96041	-2
4 3000001 4000000 145 10 vs 4 19000001 20000000 10 0 : 4 3000001 4000000 5 1 vs 4 19000001 20000000 3 0	0	6.96041	-2
4 132000001 133000000 6 0 vs 4 148000001 149000000 32 1 : 4 132000001 133000000 3 0 vs 4 148000001 149000000 4 0	0	6.96041	-2
6 12000001 13000000 123 6 vs 6 28000001 29000000 42 1 : 6 12000001 13000000 5 0 vs 6 28000001 29000000 5 0	0	6.96041	-2
7 13000001 14000000 7 0 vs 7 29000001 30000000 85 3 : 7 13000001 14000000 3 0 vs 7 29000001 30000000 5 0	0	6.96041	-2
7 96000001 97000000 19 0 vs 7 112000001 113000000 14 0 : 7 96000001 97000000 4 0 vs 7 112000001 113000000 6 3	0	6.96041	-2
10 76000001 77000000 129 6 vs 10 92000001 93000000 43 1 : 10 76000001 77000000 5 0 vs 10 92000001 93000000 5 0	0	6.96041	-2
13 24000001 25000000 9 0 vs 13 40000001 41000000 79 3 : 13 24000001 25000000 4 0 vs 13 40000001 41000000 4 0	0	6.96041	-2
17 29000001 30000000 16 0 vs 17 45000001 46000000 162 8 : 17 29000001 30000000 3 0 vs 17 45000001 46000000 22 2	0	6.96041	-2
17 54000001 55000000 308 19 vs 17 70000001 71000000 343 8 : 17 54000001 55000000 114 6 vs 17 70000001 71000000 13 2	0	6.96041	-2
18 53000001 54000000 221 5 vs 18 69000001 70000000 37 1 : 18 53000001 54000000 4 0 vs 18 69000001 70000000 5 0	0	6.96041	-2
20 39000001 40000000 44 5 vs 20 55000001 56000000 283 95 : 20 39000001 40000000 6 1 vs 20 55000001 56000000 13 79	0	6.96041	-2
1 72000001 73000000 4 0 vs 1 106000001 107000000 12 0 : 1 72000001 73000000 3 0 vs 1 106000001 107000000 6 1	0	6.97077	-2
1 183000001 184000000 22 1 vs 1 217000001 218000000 37 1 : 1 183000001 184000000 3 0 vs 1 217000001 218000000 5 0	0	6.97077	-2
2 106000001 107000000 45 1 vs 2 140000001 141000000 20 0 : 2 106000001 107000000 4 0 vs 2 140000001 141000000 3 0	0	6.97077	-2
3 4000001 5000000 172 7 vs 3 38000001 39000000 15 0 : 3 4000001 5000000 6 0 vs 3 38000001 39000000 4 0	0	6.97077	-2
4 139000001 140000000 9 0 vs 4 173000001 174000000 74 1 : 4 139000001 140000000 4 0 vs 4 173000001 174000000 3 0	0	6.97077	-2
5 9000001 10000000 20 0 vs 5 43000001 44000000 175 2 : 5 9000001 10000000 5 0 vs 5 43000001 44000000 48 3	0	6.97077	-2
7 55000001 56000000 84 2 vs 7 89000001 90000000 10 0 : 7 55000001 56000000 5 0 vs 7 89000001 90000000 5 0	0	6.97077	-2
7 72000001 73000000 173 2 vs 7 106000001 107000000 23 1 : 7 72000001 73000000 6 1 vs 7 106000001 107000000 4 0	0	6.97077	-2
14 25000001 26000000 28 1 vs 14 59000001 60000000 94 1 : 14 25000001 26000000 4 0 vs 14 59000001 60000000 4 0	0	6.97077	-2
14 39000001 40000000 8 0 vs 14 73000001 74000000 245 11 : 14 39000001 40000000 5 0 vs 14 73000001 74000000 7 1	0	6.97077	-2
3 63000001 64000000 64 12 vs 3 99000001 100000000 10 0 : 3 63000001 64000000 16 5 vs 3 99000001 100000000 4 0	0	6.97537	-2
5 82000001 83000000 80 3 vs 5 118000001 119000000 50 2 : 5 82000001 83000000 4 0 vs 5 118000001 119000000 5 0	0	6.97537	-2
6 80000001 81000000 12 0 vs 6 116000001 117000000 21 0 : 6 80000001 81000000 3 0 vs 6 116000001 117000000 4 0	0	6.97537	-2
6 96000001 97000000 16 0 vs 6 132000001 133000000 8 0 : 6 96000001 97000000 3 0 vs 6 132000001 133000000 4 0	0	6.97537	-2
12 49000001 50000000 37 2 vs 12 85000001 86000000 27 0 : 12 49000001 50000000 4 0 vs 12 85000001 86000000 4 0	0	6.97537	-2
14 38000001 39000000 16 0 vs 14 74000001 75000000 191 11 : 14 38000001 39000000 4 0 vs 14 74000001 75000000 6 2	0	6.97537	-2
15 56000001 57000000 40 1 vs 15 92000001 93000000 52 1 : 15 56000001 57000000 4 0 vs 15 92000001 93000000 4 0	0	6.97537	-2
1 49000001 50000000 7 0 vs 1 74000001 75000000 136 1 : 1 49000001 50000000 4 0 vs 1 74000001 75000000 3 0	0	7.09694	-2
1 169000001 170000000 19 0 vs 1 194000001 195000000 22 0 : 1 169000001 170000000 4 0 vs 1 194000001 195000000 4 0	0	7.09694	-2
7 64000001 65000000 58 2 vs 7 89000001 90000000 10 0 : 7 64000001 65000000 4 0 vs 7 89000001 90000000 5 0	0	7.09694	-2
8 96000001 97000000 160 5 vs 8 121000001 122000000 40 2 : 8 96000001 97000000 5 0 vs 8 121000001 122000000 5 0	0	7.09694	-2
11 15000001 16000000 153 1 vs 11 40000001 41000000 4 0 : 11 15000001 16000000 4 0 vs 11 40000001 41000000 3 0	0	7.09694	-2
14 69000001 70000000 93 2 vs 14 94000001 95000000 309 6 : 14 69000001 70000000 4 0 vs 14 94000001 95000000 6 0	0	7.09694	-2
17 44000001 45000000 144 4 vs 17 69000001 70000000 119 8 : 17 44000001 45000000 5 0 vs 17 69000001 70000000 4 0	0	7.09694	-2
23 16000001 17000000 139 3 vs 23 41000001 42000000 8 0 : 23 16000001 17000000 3 0 vs 23 41000001 42000000 5 0	0	7.09694	-2
3 7000001 8000000 6 0 vs 3 63000001 64000000 64 12 : 3 7000001 8000000 3 0 vs 3 63000001 64000000 16 5	0	7.1518	-2
3 18000001 19000000 29 1 vs 3 74000001 75000000 7 0 : 3 18000001 19000000 4 0 vs 3 74000001 75000000 3 0	0	7.1518	-2
4 62000001 63000000 6 0 vs 4 118000001 119000000 12 0 : 4 62000001 63000000 3 0 vs 4 118000001 119000000 3 0	0	7.1518	-2
5 12000001 13000000 27 0 vs 5 68000001 69000000 11 0 : 5 12000001 13000000 3 0 vs 5 68000001 69000000 5 0	0	7.1518	-2
6 29000001 30000000 56 1 vs 6 85000001 86000000 10 0 : 6 29000001 30000000 4 0 vs 6 85000001 86000000 3 0	0	7.1518	-2
6 88000001 89000000 36 1 vs 6 144000001 145000000 12 0 : 6 88000001 89000000 5 0 vs 6 144000001 145000000 4 0	0	7.1518	-2
7 34000001 35000000 67 4 vs 7 90000001 91000000 24 1 : 7 34000001 35000000 4 0 vs 7 90000001 91000000 5 0	0	7.1518	-2
23 92000001 93000000 5 0 vs 23 148000001 149000000 88 1 : 23 92000001 93000000 2 0 vs 23 148000001 149000000 3 0	0	7.1518	-2
1 106000001 107000000 12 0 vs 1 143000001 144000000 105 8 : 1 106000001 107000000 6 1 vs 1 143000001 144000000 8 3	0	7.1682	-2
4 67000001 68000000 6 0 vs 4 104000001 105000000 87 2 : 4 67000001 68000000 3 0 vs 4 104000001 105000000 5 0	0	7.1682	-2
6 89000001 90000000 8 0 vs 6 126000001 127000000 14 0 : 6 89000001 90000000 3 0 vs 6 126000001 127000000 3 0	0	7.1682	-2
7 34000001 35000000 67 4 vs 7 71000001 72000000 8 0 : 7 34000001 35000000 4 0 vs 7 71000001 72000000 4 0	0	7.1682	-2
8 90000001 91000000 19 0 vs 8 127000001 128000000 37 3 : 8 90000001 91000000 5 0 vs 8 127000001 128000000 5 0	0	7.1682	-2
12 89000001 90000000 6 0 vs 12 126000001 127000000 7 0 : 12 89000001 90000000 4 0 vs 12 126000001 127000000 4 0	0	7.1682	-2
14 50000001 51000000 32 1 vs 14 87000001 88000000 7 0 : 14 50000001 51000000 4 0 vs 14 87000001 88000000 4 0	0	7.1682	-2
17 34000001 35000000 88 2 vs 17 71000001 72000000 82 4 : 17 34000001 35000000 4 0 vs 17 71000001 72000000 5 0	0	7.1682	-2
19 21000001 22000000 27 1 vs 19 58000001 59000000 16 0 : 19 21000001 22000000 3 0 vs 19 58000001 59000000 4 0	0	7.1682	-2
23 86000001 87000000 13 0 vs 23 123000001 124000000 5 0 : 23 86000001 87000000 3 0 vs 23 123000001 124000000 5 0	0	7.1682	-2
1 175000001 176000000 291 6 vs 1 189000001 190000000 18 0 : 1 175000001 176000000 17 1 vs 1 189000001 190000000 4 0	0	7.17758	-2
1 229000001 230000000 83 2 vs 1 243000001 244000000 33 4 : 1 229000001 230000000 5 0 vs 1 243000001 244000000 5 0	0	7.17758	-2
2 54000001 55000000 104 2 vs 2 68000001 69000000 14 0 : 2 54000001 55000000 5 0 vs 2 68000001 69000000 5 0	0	7.17758	-2
5 15000001 16000000 16 0 vs 5 29000001 30000000 8 0 : 5 15000001 16000000 4 0 vs 5 29000001 30000000 3 0	0	7.17758	-2
7 25000001 26000000 85 1 vs 7 39000001 40000000 34 1 : 7 25000001 26000000 4 0 vs 7 39000001 40000000 4 0	0	7.17758	-2
9 83000001 84000000 41 2 vs 9 97000001 98000000 14 0 : 9 83000001 84000000 7 1 vs 9 97000001 98000000 4 0	0	7.17758	-2
12 24000001 25000000 17 0 vs 12 38000001 39000000 32 1 : 12 24000001 25000000 4 0 vs 12 38000001 39000000 3 0	0	7.17758	-2
12 65000001 66000000 17 0 vs 12 79000001 80000000 11 0 : 12 65000001 66000000 4 0 vs 12 79000001 80000000 4 0	0	7.17758	-2
12 81000001 82000000 27 1 vs 12 95000001 96000000 9 0 : 12 81000001 82000000 5 0 vs 12 95000001 96000000 4 0	0	7.17758	-2
16 71000001 72000000 167 8 vs 16 85000001 86000000 125 5 : 16 71000001 72000000 7 0 vs 16 85000001 86000000 6 2	0	7.17758	-2
17 40000001 41000000 272 5 vs 17 54000001 55000000 308 19 : 17 40000001 41000000 11 2 vs 17 54000001 55000000 114 6	0	7.17758	-2
20 34000001 35000000 294 9 vs 20 48000001 49000000 262 48 : 20 34000001 35000000 27 2 vs 20 48000001 49000000 60 30	0	7.17758	-2
1 143000001 144000000 105 8 vs 1 198000001 199000000 183 5 : 1 143000001 144000000 8 3 vs 1 198000001 199000000 7 1	0	7.17875	-2
2 19000001 20000000 19 0 vs 2 74000001 75000000 31 3 : 2 19000001 20000000 3 0 vs 2 74000001 75000000 6 0	0	7.17875	-2
2 58000001 59000000 8 0 vs 2 113000001 114000000 231 3 : 2 58000001 59000000 3 0 vs 2 113000001 114000000 6 0	0	7.17875	-2
3 102000001 103000000 34 1 vs 3 157000001 158000000 157 4 : 3 102000001 103000000 4 0 vs 3 157000001 158000000 5 0	0	7.17875	-2
3 140000001 141000000 56 2 vs 3 195000001 196000000 267 23 : 3 140000001 141000000 5 0 vs 3 195000001 196000000 17 7	0	7.17875	-2
4 59000001 60000000 6 0 vs 4 114000001 115000000 18 0 : 4 59000001 60000000 3 0 vs 4 114000001 115000000 3 0	0	7.17875	-2
5 58000001 59000000 48 1 vs 5 113000001 114000000 13 0 : 5 58000001 59000000 5 0 vs 5 113000001 114000000 3 0	0	7.17875	-2
5 113000001 114000000 13 0 vs 5 168000001 169000000 83 4 : 5 113000001 114000000 3 0 vs 5 168000001 169000000 5 0	0	7.17875	-2
6 53000001 54000000 238 6 vs 6 108000001 109000000 12 0 : 6 53000001 54000000 5 1 vs 6 108000001 109000000 4 0	0	7.17875	-2
6 58000001 59000000 6 0 vs 6 113000001 114000000 23 1 : 6 58000001 59000000 3 0 vs 6 113000001 114000000 4 0	0	7.17875	-2
7 25000001 26000000 85 1 vs 7 80000001 81000000 61 5 : 7 25000001 26000000 4 0 vs 7 80000001 81000000 5 0	0	7.17875	-2
8 49000001 50000000 20 0 vs 8 104000001 105000000 42 1 : 8 49000001 50000000 4 0 vs 8 104000001 105000000 5 0	0	7.17875	-2
13 20000001 21000000 13 0 vs 13 75000001 76000000 7 0 : 13 20000001 21000000 4 0 vs 13 75000001 76000000 3 0	0	7.17875	-2
13 34000001 35000000 8 0 vs 13 89000001 90000000 6 0 : 13 34000001 35000000 4 0 vs 13 89000001 90000000 3 0	0	7.17875	-2
17 1 1000000 135 2 vs 17 55000001 56000000 95 35 : 17 1 1000000 34 1 vs 17 55000001 56000000 14 38	0	7.17875	-2
23 28000001 29000000 5 0 vs 23 83000001 84000000 7 0 : 23 28000001 29000000 2 0 vs 23 83000001 84000000 3 0	0	7.17875	-2
1 107000001 108000000 21 2 vs 1 147000001 148000000 63 2 : 1 107000001 108000000 6 0 vs 1 147000001 148000000 6 1	0	7.23049	-2
3 34000001 35000000 7 0 vs 3 74000001 75000000 7 0 : 3 34000001 35000000 4 0 vs 3 74000001 75000000 3 0	0	7.23049	-2
6 25000001 26000000 14 0 vs 6 65000001 66000000 5 0 : 6 25000001 26000000 4 0 vs 6 65000001 66000000 3 0	0	7.23049	-2
7 51000001 52000000 31 1 vs 7 91000001 92000000 39 1 : 7 51000001 52000000 5 0 vs 7 91000001 92000000 5 1	0	7.23049	-2
7 79000001 80000000 20 0 vs 7 119000001 120000000 6 0 : 7 79000001 80000000 4 0 vs 7 119000001 120000000 4 0	0	7.23049	-2
11 10000001 11000000 154 2 vs 11 50000001 51000000 7 0 : 11 10000001 11000000 10 1 vs 11 50000001 51000000 2 0	0	7.23049	-2
17 2000001 3000000 69 3 vs 17 42000001 43000000 18 0 : 17 2000001 3000000 5 0 vs 17 42000001 43000000 8 4	0	7.23049	-2
3 74000001 75000000 7 0 vs 3 107000001 108000000 10 0 : 3 74000001 75000000 3 0 vs 3 107000001 108000000 4 0	0	7.23285	-2
4 67000001 68000000 6 0 vs 4 100000001 101000000 23 0 : 4 67000001 68000000 3 0 vs 4 100000001 101000000 3 0	0	7.23285	-2
6 1000001 2000000 352 6 vs 6 34000001 35000000 147 4 : 6 1000001 2000000 16 1 vs 6 34000001 35000000 6 0	0	7.23285	-2
6 19000001 20000000 116 3 vs 6 52000001 53000000 100 1 : 6 19000001 20000000 5 0 vs 6 52000001 53000000 5 0	0	7.23285	-2
8 62000001 63000000 71 2 vs 8 95000001 96000000 109 5 : 8 62000001 63000000 6 0 vs 8 95000001 96000000 4 0	0	7.23285	-2
11 75000001 76000000 71 3 vs 11 108000001 109000000 45 1 : 11 75000001 76000000 5 0 vs 11 108000001 109000000 4 0	0	7.23285	-2
12 61000001 62000000 135 1 vs 12 94000001 95000000 43 1 : 12 61000001 62000000 5 0 vs 12 94000001 95000000 4 0	0	7.23285	-2
14 63000001 64000000 89 4 vs 14 96000001 97000000 193 5 : 14 63000001 64000000 5 0 vs 14 96000001 97000000 4 0	0	7.23285	-2
17 2000001 3000000 69 3 vs 17 35000001 36000000 268 21 : 17 2000001 3000000 5 0 vs 17 35000001 36000000 42 2	0	7.23285	-2
1 76000001 77000000 7 0 vs 1 115000001 116000000 63 6 : 1 76000001 77000000 4 0 vs 1 115000001 116000000 8 3	0	7.29078	-2
3 85000001 86000000 5 0 vs 3 124000001 125000000 126 4 : 3 85000001 86000000 3 0 vs 3 124000001 125000000 5 0	0	7.29078	-2
3 156000001 157000000 18 0 vs 3 195000001 196000000 267 23 : 3 156000001 157000000 5 0 vs 3 195000001 196000000 17 7	0	7.29078	-2
6 3000001 4000000 253 4 vs 6 42000001 43000000 246 7 : 6 3000001 4000000 5 0 vs 6 42000001 43000000 5 0	0	7.29078	-2
7 48000001 49000000 77 2 vs 7 87000001 88000000 38 1 : 7 48000001 49000000 4 0 vs 7 87000001 88000000 4 0	0	7.29078	-2
7 82000001 83000000 18 1 vs 7 121000001 122000000 7 0 : 7 82000001 83000000 4 0 vs 7 121000001 122000000 3 0	0	7.29078	-2
8 74000001 75000000 15 0 vs 8 113000001 114000000 9 0 : 8 74000001 75000000 4 0 vs 8 113000001 114000000 4 0	0	7.29078	-2
10 33000001 34000000 26 2 vs 10 72000001 73000000 56 2 : 10 33000001 34000000 4 0 vs 10 72000001 73000000 4 0	0	7.29078	-2
13 65000001 66000000 6 0 vs 13 104000001 105000000 17 0 : 13 65000001 66000000 3 0 vs 13 104000001 105000000 3 0	0	7.29078	-2
14 45000001 46000000 147 2 vs 14 84000001 85000000 6 0 : 14 45000001 46000000 3 0 vs 14 84000001 85000000 4 0	0	7.29078	-2
20 17000001 18000000 154 4 vs 20 56000001 57000000 157 2 : 20 17000001 18000000 5 0 vs 20 56000001 57000000 5 0	0	7.29078	-2
1 45000001 46000000 174 3 vs 1 60000001 61000000 17 0 : 1 45000001 46000000 5 1 vs 1 60000001 61000000 4 0	0	7.29434	-2
1 150000001 151000000 117 6 vs 1 165000001 166000000 15 0 : 1 150000001 151000000 7 1 vs 1 165000001 166000000 5 0	0	7.29434	-2
2 208000001 209000000 36 2 vs 2 223000001 224000000 35 2 : 2 208000001 209000000 5 0 vs 2 223000001 224000000 4 0	0	7.29434	-2
3 164000001 165000000 16 0 vs 3 179000001 180000000 8 0 : 3 164000001 165000000 4 0 vs 3 179000001 180000000 4 0	0	7.29434	-2
4 97000001 98000000 9 0 vs 4 112000001 113000000 6 0 : 4 97000001 98000000 4 0 vs 4 112000001 113000000 3 0	0	7.29434	-2
7 63000001 64000000 233 8 vs 7 78000001 79000000 16 1 : 7 63000001 64000000 6 0 vs 7 78000001 79000000 8 1	0	7.29434	-2
9 103000001 104000000 12 0 vs 9 118000001 119000000 7 0 : 9 103000001 104000000 3 0 vs 9 118000001 119000000 4 0	0	7.29434	-2
12 57000001 58000000 29 0 vs 12 72000001 73000000 28 0 : 12 57000001 58000000 4 0 vs 12 72000001 73000000 4 0	0	7.29434	-2
12 75000001 76000000 14 0 vs 12 90000001 91000000 26 0 : 12 75000001 76000000 5 0 vs 12 90000001 91000000 4 0	0	7.29434	-2
15 59000001 60000000 37 2 vs 15 74000001 75000000 181 5 : 15 59000001 60000000 4 0 vs 15 74000001 75000000 4 0	0	7.29434	-2
17 56000001 57000000 110 87 vs 17 71000001 72000000 82 4 : 17 56000001 57000000 15 92 vs 17 71000001 72000000 5 0	0	7.29434	-2
23 118000001 119000000 69 1 vs 23 133000001 134000000 34 1 : 23 118000001 119000000 4 0 vs 23 133000001 134000000 3 0	0	7.29434	-2
1 115000001 116000000 63 6 vs 1 169000001 170000000 19 0 : 1 115000001 116000000 8 3 vs 1 169000001 170000000 4 0	0	7.30739	-2
3 20000001 21000000 29 1 vs 3 74000001 75000000 7 0 : 3 20000001 21000000 4 0 vs 3 74000001 75000000 3 0	0	7.30739	-2
3 116000001 117000000 38 1 vs 3 170000001 171000000 141 4 : 3 116000001 117000000 3 0 vs 3 170000001 171000000 5 0	0	7.30739	-2
3 122000001 123000000 11 0 vs 3 176000001 177000000 82 3 : 3 122000001 123000000 3 0 vs 3 176000001 177000000 6 0	0	7.30739	-2
5 66000001 67000000 175 7 vs 5 120000001 121000000 10 0 : 5 66000001 67000000 4 0 vs 5 120000001 121000000 3 0	0	7.30739	-2
5 108000001 109000000 8 0 vs 5 162000001 163000000 8 0 : 5 108000001 109000000 4 0 vs 5 162000001 163000000 4 0	0	7.30739	-2
7 34000001 35000000 67 4 vs 7 88000001 89000000 17 0 : 7 34000001 35000000 4 0 vs 7 88000001 89000000 4 0	0	7.30739	-2
7 49000001 50000000 8 0 vs 7 103000001 104000000 52 2 : 7 49000001 50000000 3 0 vs 7 103000001 104000000 5 1	0	7.30739	-2
7 61000001 62000000 12 0 vs 7 115000001 116000000 29 2 : 7 61000001 62000000 2 0 vs 7 115000001 116000000 4 0	0	7.30739	-2
8 40000001 41000000 16 0 vs 8 94000001 95000000 17 0 : 8 40000001 41000000 5 0 vs 8 94000001 95000000 4 0	0	7.30739	-2
1 4000001 5000000 10 0 vs 1 30000001 31000000 183 5 : 1 4000001 5000000 4 0 vs 1 30000001 31000000 4 0	0	7.32402	-2
3 29000001 30000000 26 0 vs 3 55000001 56000000 15 0 : 3 29000001 30000000 5 0 vs 3 55000001 56000000 3 0	0	7.32402	-2
3 135000001 136000000 211 2 vs 3 161000001 162000000 21 0 : 3 135000001 136000000 6 0 vs 3 161000001 162000000 5 1	0	7.32402	-2
5 24000001 25000000 6 0 vs 5 50000001 51000000 12 0 : 5 24000001 25000000 3 0 vs 5 50000001 51000000 4 0	0	7.32402	-2
5 75000001 76000000 27 1 vs 5 101000001 102000000 11 0 : 5 75000001 76000000 4 0 vs 5 101000001 102000000 4 0	0	7.32402	-2
6 135000001 136000000 141 5 vs 6 161000001 162000000 41 1 : 6 135000001 136000000 4 0 vs 6 161000001 162000000 3 0	0	7.32402	-2
7 65000001 66000000 162 3 vs 7 91000001 92000000 39 1 : 7 65000001 66000000 4 0 vs 7 91000001 92000000 5 1	0	7.32402	-2
7 85000001 86000000 9 0 vs 7 111000001 112000000 114 2 : 7 85000001 86000000 4 0 vs 7 111000001 112000000 7 1	0	7.32402	-2
12 33000001 34000000 14 0 vs 12 59000001 60000000 6 0 : 12 33000001 34000000 4 0 vs 12 59000001 60000000 4 0	0	7.32402	-2
12 86000001 87000000 26 0 vs 12 112000001 113000000 79 1 : 12 86000001 87000000 4 0 vs 12 112000001 113000000 4 0	0	7.32402	-2
14 52000001 53000000 88 4 vs 14 78000001 79000000 21 0 : 14 52000001 53000000 5 0 vs 14 78000001 79000000 4 0	0	7.32402	-2
3 21000001 22000000 7 0 vs 3 62000001 63000000 89 3 : 3 21000001 22000000 4 0 vs 3 62000001 63000000 6 0	0	7.33115	-2
3 79000001 80000000 17 0 vs 3 120000001 121000000 17 0 : 3 79000001 80000000 3 0 vs 3 120000001 121000000 5 0	0	7.33115	-2
3 112000001 113000000 7 0 vs 3 153000001 154000000 10 0 : 3 112000001 113000000 4 0 vs 3 153000001 154000000 5 0	0	7.33115	-2
3 122000001 123000000 11 0 vs 3 163000001 164000000 9 0 : 3 122000001 123000000 3 0 vs 3 163000001 164000000 5 0	0	7.33115	-2
5 80000001 81000000 9 0 vs 5 121000001 122000000 77 1 : 5 80000001 81000000 6 0 vs 5 121000001 122000000 3 0	0	7.33115	-2
7 39000001 40000000 34 1 vs 7 80000001 81000000 61 5 : 7 39000001 40000000 4 0 vs 7 80000001 81000000 5 0	0	7.33115	-2
7 68000001 69000000 53 1 vs 7 109000001 110000000 56 2 : 7 68000001 69000000 4 0 vs 7 109000001 110000000 5 0	0	7.33115	-2
8 62000001 63000000 71 2 vs 8 103000001 104000000 245 5 : 8 62000001 63000000 6 0 vs 8 103000001 104000000 24 1	0	7.33115	-2
12 38000001 39000000 32 1 vs 12 79000001 80000000 11 0 : 12 38000001 39000000 3 0 vs 12 79000001 80000000 4 0	0	7.33115	-2
12 75000001 76000000 14 0 vs 12 116000001 117000000 47 1 : 12 75000001 76000000 5 0 vs 12 116000001 117000000 5 0	0	7.33115	-2
14 25000001 26000000 28 1 vs 14 66000001 67000000 39 3 : 14 25000001 26000000 4 0 vs 14 66000001 67000000 5 0	0	7.33115	-2
14 47000001 48000000 70 1 vs 14 88000001 89000000 14 0 : 14 47000001 48000000 3 0 vs 14 88000001 89000000 5 0	0	7.33115	-2
14 57000001 58000000 200 5 vs 14 98000001 99000000 193 6 : 14 57000001 58000000 4 0 vs 14 98000001 99000000 5 0	0	7.33115	-2
17 14000001 15000000 18 0 vs 17 55000001 56000000 95 35 : 17 14000001 15000000 4 0 vs 17 55000001 56000000 14 38	0	7.33115	-2
23 63000001 64000000 7 0 vs 23 104000001 105000000 28 1 : 23 63000001 64000000 4 0 vs 23 104000001 105000000 4 0	0	7.33115	-2
1 69000001 70000000 12 0 vs 1 107000001 108000000 21 2 : 1 69000001 70000000 2 0 vs 1 107000001 108000000 6 0	0	7.34305	-2
1 106000001 107000000 12 0 vs 1 144000001 145000000 209 2 : 1 106000001 107000000 6 1 vs 1 144000001 145000000 5 0	0	7.34305	-2
1 114000001 115000000 314 12 vs 1 152000001 153000000 84 3 : 1 114000001 115000000 21 6 vs 1 152000001 153000000 7 2	0	7.34305	-2
3 26000001 27000000 8 0 vs 3 64000001 65000000 105 22 : 3 26000001 27000000 4 0 vs 3 64000001 65000000 8 21	0	7.34305	-2
3 64000001 65000000 105 22 vs 3 102000001 103000000 34 1 : 3 64000001 65000000 8 21 vs 3 102000001 103000000 4 0	0	7.34305	-2
4 90000001 91000000 49 1 vs 4 128000001 129000000 7 0 : 4 90000001 91000000 4 0 vs 4 128000001 129000000 3 0	0	7.34305	-2
4 119000001 120000000 27 1 vs 4 157000001 158000000 12 0 : 4 119000001 120000000 3 0 vs 4 157000001 158000000 3 0	0	7.34305	-2
5 130000001 131000000 12 0 vs 5 168000001 169000000 83 4 : 5 130000001 131000000 4 0 vs 5 168000001 169000000 5 0	0	7.34305	-2
6 102000001 103000000 9 0 vs 6 140000001 141000000 37 1 : 6 102000001 103000000 3 0 vs 6 140000001 141000000 4 0	0	7.34305	-2
7 69000001 70000000 14 0 vs 7 107000001 108000000 81 4 : 7 69000001 70000000 3 0 vs 7 107000001 108000000 5 0	0	7.34305	-2
12 34000001 35000000 29 1 vs 12 72000001 73000000 28 0 : 12 34000001 35000000 7 0 vs 12 72000001 73000000 4 0	0	7.34305	-2
17 17000001 18000000 193 7 vs 17 55000001 56000000 95 35 : 17 17000001 18000000 8 1 vs 17 55000001 56000000 14 38	0	7.34305	-2
17 32000001 33000000 46 2 vs 17 70000001 71000000 343 8 : 17 32000001 33000000 5 0 vs 17 70000001 71000000 13 2	0	7.34305	-2
20 7000001 8000000 30 2 vs 20 45000001 46000000 244 94 : 20 7000001 8000000 3 0 vs 20 45000001 46000000 15 90	0	7.34305	-2
3 7000001 8000000 6 0 vs 3 64000001 65000000 105 22 : 3 7000001 8000000 3 0 vs 3 64000001 65000000 8 21	0	7.34544	-2
3 113000001 114000000 14 0 vs 3 170000001 171000000 141 4 : 3 113000001 114000000 4 0 vs 3 170000001 171000000 5 0	0	7.34544	-2
6 63000001 64000000 6 0 vs 6 120000001 121000000 105 3 : 6 63000001 64000000 3 0 vs 6 120000001 121000000 5 0	0	7.34544	-2
7 5000001 6000000 71 3 vs 7 62000001 63000000 31 1 : 7 5000001 6000000 5 0 vs 7 62000001 63000000 6 0	0	7.34544	-2
13 50000001 51000000 15 0 vs 13 107000001 108000000 7 0 : 13 50000001 51000000 4 0 vs 13 107000001 108000000 4 0	0	7.34544	-2
1 143000001 144000000 105 8 vs 1 196000001 197000000 35 2 : 1 143000001 144000000 8 3 vs 1 196000001 197000000 6 0	0	7.39797	-2
3 63000001 64000000 64 12 vs 3 116000001 117000000 38 1 : 3 63000001 64000000 16 5 vs 3 116000001 117000000 3 0	0	7.39797	-2
5 103000001 104000000 8 0 vs 5 156000001 157000000 20 0 : 5 103000001 104000000 6 0 vs 5 156000001 157000000 4 0	0	7.39797	-2
17 1000001 2000000 218 2 vs 17 54000001 55000000 308 19 : 17 1000001 2000000 5 0 vs 17 54000001 55000000 114 6	0	7.39797	-2
17 24000001 25000000 124 4 vs 17 77000001 78000000 171 7 : 17 24000001 25000000 22 1 vs 17 77000001 78000000 5 0	0	7.39797	-2
1 174000001 175000000 33 1 vs 1 216000001 217000000 13 0 : 1 174000001 175000000 5 0 vs 1 216000001 217000000 5 0	0	7.41235	-2
3 99000001 100000000 10 0 vs 3 141000001 142000000 16 0 : 3 99000001 100000000 4 0 vs 3 141000001 142000000 4 0	0	7.41235	-2
5 85000001 86000000 7 0 vs 5 127000001 128000000 8 0 : 5 85000001 86000000 5 0 vs 5 127000001 128000000 3 0	0	7.41235	-2
6 72000001 73000000 7 0 vs 6 114000001 115000000 21 0 : 6 72000001 73000000 3 0 vs 6 114000001 115000000 3 0	0	7.41235	-2
7 107000001 108000000 81 4 vs 7 149000001 150000000 17 0 : 7 107000001 108000000 5 0 vs 7 149000001 150000000 6 0	0	7.41235	-2
10 46000001 47000000 80 5 vs 10 88000001 89000000 106 4 : 10 46000001 47000000 5 0 vs 10 88000001 89000000 4 0	0	7.41235	-2
13 43000001 44000000 68 1 vs 13 85000001 86000000 86 1 : 13 43000001 44000000 4 0 vs 13 85000001 86000000 3 0	0	7.41235	-2
14 24000001 25000000 79 1 vs 14 66000001 67000000 39 3 : 14 24000001 25000000 6 0 vs 14 66000001 67000000 5 0	0	7.41235	-2
14 37000001 38000000 60 4 vs 14 79000001 80000000 25 0 : 14 37000001 38000000 10 3 vs 14 79000001 80000000 5 0	0	7.41235	-2
14 43000001 44000000 53 1 vs 14 85000001 86000000 7 0 : 14 43000001 44000000 4 0 vs 14 85000001 86000000 3 0	0	7.41235	-2
3 82000001 83000000 7 0 vs 3 114000001 115000000 9 0 : 3 82000001 83000000 4 0 vs 3 114000001 115000000 4 0	0	7.41714	-2
3 112000001 113000000 7 0 vs 3 144000001 145000000 18 0 : 3 112000001 113000000 4 0 vs 3 144000001 145000000 5 0	0	7.41714	-2
6 121000001 122000000 12 0 vs 6 153000001 154000000 45 1 : 6 121000001 122000000 3 0 vs 6 153000001 154000000 4 0	0	7.41714	-2
7 71000001 72000000 8 0 vs 7 103000001 104000000 52 2 : 7 71000001 72000000 4 0 vs 7 103000001 104000000 5 1	0	7.41714	-2
7 100000001 101000000 49 6 vs 7 132000001 133000000 23 1 : 7 100000001 101000000 8 1 vs 7 132000001 133000000 6 0	0	7.41714	-2
7 113000001 114000000 16 0 vs 7 145000001 146000000 5 0 : 7 113000001 114000000 5 0 vs 7 145000001 146000000 4 0	0	7.41714	-2
14 27000001 28000000 10 0 vs 14 59000001 60000000 94 1 : 14 27000001 28000000 3 0 vs 14 59000001 60000000 4 0	0	7.41714	-2
14 36000001 37000000 68 2 vs 14 68000001 69000000 324 8 : 14 36000001 37000000 5 0 vs 14 68000001 69000000 6 1	0	7.41714	-2
14 69000001 70000000 93 2 vs 14 101000001 102000000 47 2 : 14 69000001 70000000 4 0 vs 14 101000001 102000000 5 0	0	7.41714	-2
18 26000001 27000000 11 0 vs 18 58000001 59000000 156 5 : 18 26000001 27000000 3 0 vs 18 58000001 59000000 5 0	0	7.41714	-2
1 63000001 64000000 9 0 vs 1 94000001 95000000 32 3 : 1 63000001 64000000 4 0 vs 1 94000001 95000000 4 0	0	7.43633	-2
1 164000001 165000000 21 1 vs 1 195000001 196000000 26 1 : 1 164000001 165000000 3 0 vs 1 195000001 196000000 5 0	0	7.43633	-2
2 8000001 9000000 21 0 vs 2 39000001 40000000 253 4 : 2 8000001 9000000 6 0 vs 2 39000001 40000000 4 0	0	7.43633	-2
3 85000001 86000000 5 0 vs 3 116000001 117000000 38 1 : 3 85000001 86000000 3 0 vs 3 116000001 117000000 3 0	0	7.43633	-2
3 159000001 160000000 15 0 vs 3 190000001 191000000 164 3 : 3 159000001 160000000 4 0 vs 3 190000001 191000000 7 1	0	7.43633	-2
5 104000001 105000000 10 0 vs 5 135000001 136000000 105 4 : 5 104000001 105000000 4 0 vs 5 135000001 136000000 4 0	0	7.43633	-2
6 23000001 24000000 47 2 vs 6 54000001 55000000 11 0 : 6 23000001 24000000 4 0 vs 6 54000001 55000000 4 0	0	7.43633	-2
7 79000001 80000000 20 0 vs 7 110000001 111000000 138 5 : 7 79000001 80000000 4 0 vs 7 110000001 111000000 5 0	0	7.43633	-2
12 28000001 29000000 12 0 vs 12 59000001 60000000 6 0 : 12 28000001 29000000 3 0 vs 12 59000001 60000000 4 0	0	7.43633	-2
12 30000001 31000000 10 0 vs 12 61000001 62000000 135 1 : 12 30000001 31000000 3 0 vs 12 61000001 62000000 5 0	0	7.43633	-2
14 69000001 70000000 93 2 vs 14 100000001 101000000 159 4 : 14 69000001 70000000 4 0 vs 14 100000001 101000000 6 0	0	7.43633	-2
16 31000001 32000000 30 1 vs 16 62000001 63000000 4 0 : 16 31000001 32000000 4 0 vs 16 62000001 63000000 3 0	0	7.43633	-2
1 114000001 115000000 314 12 vs 1 144000001 145000000 209 2 : 1 114000001 115000000 21 6 vs 1 144000001 145000000 5 0	0	7.43754	-2
1 177000001 178000000 12 0 vs 1 207000001 208000000 82 1 : 1 177000001 178000000 5 0 vs 1 207000001 208000000 4 0	0	7.43754	-2
3 140000001 141000000 56 2 vs 3 170000001 171000000 141 4 : 3 140000001 141000000 5 0 vs 3 170000001 171000000 5 0	0	7.43754	-2
3 146000001 147000000 11 0 vs 3 176000001 177000000 82 3 : 3 146000001 147000000 3 0 vs 3 176000001 177000000 6 0	0	7.43754	-2
7 31000001 32000000 11 0 vs 7 61000001 62000000 12 0 : 7 31000001 32000000 4 0 vs 7 61000001 62000000 2 0	0	7.43754	-2
12 28000001 29000000 12 0 vs 12 58000001 59000000 9 0 : 12 28000001 29000000 3 0 vs 12 58000001 59000000 4 0	0	7.43754	-2
15 41000001 42000000 15 0 vs 15 71000001 72000000 323 6 : 15 41000001 42000000 4 0 vs 15 71000001 72000000 19 1	0	7.43754	-2
1 27000001 28000000 103 5 vs 1 70000001 71000000 15 0 : 1 27000001 28000000 5 0 vs 1 70000001 71000000 4 0	0	7.49172	-2
3 31000001 32000000 62 1 vs 3 74000001 75000000 7 0 : 3 31000001 32000000 4 0 vs 3 74000001 75000000 3 0	0	7.49172	-2
5 15000001 16000000 16 0 vs 5 58000001 59000000 48 1 : 5 15000001 16000000 4 0 vs 5 58000001 59000000 5 0	0	7.49172	-2
6 77000001 78000000 6 0 vs 6 120000001 121000000 105 3 : 6 77000001 78000000 3 0 vs 6 120000001 121000000 5 0	0	7.49172	-2
7 69000001 70000000 14 0 vs 7 112000001 113000000 14 0 : 7 69000001 70000000 3 0 vs 7 112000001 113000000 6 3	0	7.49172	-2
7 91000001 92000000 39 1 vs 7 134000001 135000000 38 1 : 7 91000001 92000000 5 1 vs 7 134000001 135000000 5 0	0	7.49172	-2
12 58000001 59000000 9 0 vs 12 101000001 102000000 179 4 : 12 58000001 59000000 4 0 vs 12 101000001 102000000 4 0	0	7.49172	-2
12 73000001 74000000 32 1 vs 12 116000001 117000000 47 1 : 12 73000001 74000000 4 0 vs 12 116000001 117000000 5 0	0	7.49172	-2
19 11000001 12000000 117 4 vs 19 63000001 64290859 118 6 : 19 11000001 12000000 7 1 vs 19 63000001 64290859 5 0	0	7.50983	-2
1 62000001 63000000 16 0 vs 1 114000001 115000000 314 12 : 1 62000001 63000000 4 0 vs 1 114000001 115000000 21 6	0	7.52071	-2
2 159000001 160000000 219 9 vs 2 211000001 212000000 8 0 : 2 159000001 160000000 6 1 vs 2 211000001 212000000 3 0	0	7.52071	-2
3 75000001 76000000 6 0 vs 3 127000001 128000000 41 3 : 3 75000001 76000000 5 0 vs 3 127000001 128000000 6 0	0	7.52071	-2
4 58000001 59000000 7 0 vs 4 110000001 111000000 14 0 : 4 58000001 59000000 4 0 vs 4 110000001 111000000 3 0	0	7.52071	-2
6 94000001 95000000 5 0 vs 6 146000001 147000000 7 0 : 6 94000001 95000000 3 0 vs 6 146000001 147000000 3 0	0	7.52071	-2
8 56000001 57000000 20 0 vs 8 108000001 109000000 14 0 : 8 56000001 57000000 4 0 vs 8 108000001 109000000 5 0	0	7.52071	-2
2 39000001 40000000 253 4 vs 2 97000001 98000000 16 0 : 2 39000001 40000000 4 0 vs 2 97000001 98000000 5 0	0	7.54009	-2
3 20000001 21000000 29 1 vs 3 78000001 79000000 9 0 : 3 20000001 21000000 4 0 vs 3 78000001 79000000 3 0	0	7.54009	-2
3 109000001 110000000 259 6 vs 3 167000001 168000000 8 0 : 3 109000001 110000000 5 0 vs 3 167000001 168000000 4 0	0	7.54009	-2
4 52000001 53000000 120 1 vs 4 110000001 111000000 14 0 : 4 52000001 53000000 4 0 vs 4 110000001 111000000 3 0	0	7.54009	-2
4 126000001 127000000 150 3 vs 4 184000001 185000000 93 1 : 4 126000001 127000000 4 0 vs 4 184000001 185000000 6 0	0	7.54009	-2
5 8000001 9000000 7 0 vs 5 66000001 67000000 175 7 : 5 8000001 9000000 4 0 vs 5 66000001 67000000 4 0	0	7.54009	-2
5 32000001 33000000 71 2 vs 5 90000001 91000000 40 2 : 5 32000001 33000000 4 0 vs 5 90000001 91000000 5 0	0	7.54009	-2
7 42000001 43000000 12 0 vs 7 100000001 101000000 49 6 : 7 42000001 43000000 5 0 vs 7 100000001 101000000 8 1	0	7.54009	-2
7 71000001 72000000 8 0 vs 7 129000001 130000000 113 4 : 7 71000001 72000000 4 0 vs 7 129000001 130000000 5 0	0	7.54009	-2
8 34000001 35000000 6 0 vs 8 92000001 93000000 9 0 : 8 34000001 35000000 3 0 vs 8 92000001 93000000 6 0	0	7.54009	-2
10 56000001 57000000 8 0 vs 10 114000001 115000000 28 1 : 10 56000001 57000000 3 0 vs 10 114000001 115000000 4 0	0	7.54009	-2
12 31000001 32000000 67 7 vs 12 89000001 90000000 6 0 : 12 31000001 32000000 4 0 vs 12 89000001 90000000 4 0	0	7.54009	-2
12 73000001 74000000 32 1 vs 12 131000001 132000000 88 4 : 12 73000001 74000000 4 0 vs 12 131000001 132000000 5 1	0	7.54009	-2
14 24000001 25000000 79 1 vs 14 82000001 83000000 11 0 : 14 24000001 25000000 6 0 vs 14 82000001 83000000 4 0	0	7.54009	-2
16 20000001 21000000 91 6 vs 16 78000001 79000000 87 2 : 16 20000001 21000000 6 0 vs 16 78000001 79000000 5 0	0	7.54009	-2
2 103000001 104000000 7 0 vs 2 130000001 131000000 57 3 : 2 103000001 104000000 4 0 vs 2 130000001 131000000 5 0	0	7.54252	-2
3 167000001 168000000 8 0 vs 3 194000001 195000000 191 5 : 3 167000001 168000000 4 0 vs 3 194000001 195000000 7 1	0	7.54252	-2
6 104000001 105000000 8 0 vs 6 131000001 132000000 8 0 : 6 104000001 105000000 3 0 vs 6 131000001 132000000 4 0	0	7.54252	-2
6 124000001 125000000 9 0 vs 6 151000001 152000000 51 2 : 6 124000001 125000000 3 0 vs 6 151000001 152000000 5 0	0	7.54252	-2
7 54000001 55000000 10 0 vs 7 81000001 82000000 12 0 : 7 54000001 55000000 3 0 vs 7 81000001 82000000 4 0	0	7.54252	-2
7 86000001 87000000 77 1 vs 7 113000001 114000000 16 0 : 7 86000001 87000000 5 2 vs 7 113000001 114000000 5 0	0	7.54252	-2
7 129000001 130000000 113 4 vs 7 156000001 157000000 164 5 : 7 129000001 130000000 5 0 vs 7 156000001 157000000 6 0	0	7.54252	-2
8 85000001 86000000 16 0 vs 8 112000001 113000000 51 2 : 8 85000001 86000000 4 0 vs 8 112000001 113000000 4 0	0	7.54252	-2
14 31000001 32000000 11 0 vs 14 58000001 59000000 97 2 : 14 31000001 32000000 4 0 vs 14 58000001 59000000 7 0	0	7.54252	-2
1 170000001 171000000 58 2 vs 1 215000001 216000000 20 0 : 1 170000001 171000000 5 0 vs 1 215000001 216000000 5 1	0	7.57407	-2
3 56000001 57000000 7 0 vs 3 101000001 102000000 83 3 : 3 56000001 57000000 4 0 vs 3 101000001 102000000 9 1	0	7.57407	-2
4 45000001 46000000 7 0 vs 4 90000001 91000000 49 1 : 4 45000001 46000000 5 0 vs 4 90000001 91000000 4 0	0	7.57407	-2
4 141000001 142000000 333 6 vs 4 186000001 187000000 290 3 : 4 141000001 142000000 6 1 vs 4 186000001 187000000 8 1	0	7.57407	-2
7 33000001 34000000 163 1 vs 7 78000001 79000000 16 1 : 7 33000001 34000000 4 0 vs 7 78000001 79000000 8 1	0	7.57407	-2
7 68000001 69000000 53 1 vs 7 113000001 114000000 16 0 : 7 68000001 69000000 4 0 vs 7 113000001 114000000 5 0	0	7.57407	-2
12 6000001 7000000 209 11 vs 12 51000001 52000000 189 14 : 12 6000001 7000000 6 0 vs 12 51000001 52000000 7 6	0	7.57407	-2
15 50000001 51000000 110 10 vs 15 95000001 96000000 11 0 : 15 50000001 51000000 8 5 vs 15 95000001 96000000 4 0	0	7.57407	-2
20 3000001 4000000 86 1 vs 20 48000001 49000000 262 48 : 20 3000001 4000000 5 0 vs 20 48000001 49000000 60 30	0	7.57407	-2
1 107000001 108000000 21 2 vs 1 151000001 152000000 24 1 : 1 107000001 108000000 6 0 vs 1 151000001 152000000 6 0	0	7.57529	-2
4 15000001 16000000 157 2 vs 4 59000001 60000000 6 0 : 4 15000001 16000000 5 0 vs 4 59000001 60000000 3 0	0	7.57529	-2
7 31000001 32000000 11 0 vs 7 75000001 76000000 83 5 : 7 31000001 32000000 4 0 vs 7 75000001 76000000 8 1	0	7.57529	-2
7 34000001 35000000 67 4 vs 7 78000001 79000000 16 1 : 7 34000001 35000000 4 0 vs 7 78000001 79000000 8 1	0	7.57529	-2
11 33000001 34000000 9 0 vs 11 77000001 78000000 250 5 : 11 33000001 34000000 5 0 vs 11 77000001 78000000 15 1	0	7.57529	-2
12 38000001 39000000 32 1 vs 12 82000001 83000000 29 1 : 12 38000001 39000000 3 0 vs 12 82000001 83000000 4 0	0	7.57529	-2
2 182000001 183000000 23 0 vs 2 211000001 212000000 8 0 : 2 182000001 183000000 4 0 vs 2 211000001 212000000 3 0	0	7.57773	-2
3 35000001 36000000 32 1 vs 3 64000001 65000000 105 22 : 3 35000001 36000000 3 0 vs 3 64000001 65000000 8 21	0	7.57773	-2
6 12000001 13000000 123 6 vs 6 41000001 42000000 15 0 : 6 12000001 13000000 5 0 vs 6 41000001 42000000 5 0	0	7.57773	-2
7 116000001 117000000 181 5 vs 7 145000001 146000000 5 0 : 7 116000001 117000000 4 0 vs 7 145000001 146000000 4 0	0	7.57773	-2
9 100000001 101000000 37 1 vs 9 129000001 130000000 332 16 : 9 100000001 101000000 6 0 vs 9 129000001 130000000 11 2	0	7.57773	-2
10 16000001 17000000 7 0 vs 10 45000001 46000000 10 0 : 10 16000001 17000000 4 0 vs 10 45000001 46000000 4 0	0	7.57773	-2
12 33000001 34000000 14 0 vs 12 62000001 63000000 64 2 : 12 33000001 34000000 4 0 vs 12 62000001 63000000 5 0	0	7.57773	-2
14 41000001 42000000 29 1 vs 14 70000001 71000000 13 0 : 14 41000001 42000000 4 0 vs 14 70000001 71000000 4 0	0	7.57773	-2
20 22000001 23000000 30 1 vs 20 51000001 52000000 325 158 : 20 22000001 23000000 6 1 vs 20 51000001 52000000 26 102	0	7.57773	-2
23 99000001 100000000 51 1 vs 23 128000001 129000000 55 2 : 23 99000001 100000000 4 0 vs 23 128000001 129000000 3 0	0	7.57773	-2
3 64000001 65000000 105 22 vs 3 112000001 113000000 7 0 : 3 64000001 65000000 8 21 vs 3 112000001 113000000 4 0	0	7.5838	-2
3 108000001 109000000 16 0 vs 3 156000001 157000000 18 0 : 3 108000001 109000000 4 0 vs 3 156000001 157000000 5 0	0	7.5838	-2
4 77000001 78000000 160 6 vs 4 125000001 126000000 7 0 : 4 77000001 78000000 5 0 vs 4 125000001 126000000 4 0	0	7.5838	-2
5 124000001 125000000 50 1 vs 5 172000001 173000000 183 9 : 5 124000001 125000000 4 0 vs 5 172000001 173000000 5 0	0	7.5838	-2
2 115000001 116000000 8 0 vs 2 162000001 163000000 34 1 : 2 115000001 116000000 3 0 vs 2 162000001 163000000 5 0	0	7.60085	-2
3 150000001 151000000 147 1 vs 3 197000001 198000000 280 5 : 3 150000001 151000000 6 1 vs 3 197000001 198000000 6 0	0	7.60085	-2
5 73000001 74000000 29 1 vs 5 120000001 121000000 10 0 : 5 73000001 74000000 5 0 vs 5 120000001 121000000 3 0	0	7.60085	-2
6 23000001 24000000 47 2 vs 6 70000001 71000000 5 0 : 6 23000001 24000000 4 0 vs 6 70000001 71000000 4 0	0	7.60085	-2
7 80000001 81000000 61 5 vs 7 127000001 128000000 141 4 : 7 80000001 81000000 5 0 vs 7 127000001 128000000 5 0	0	7.60085	-2
7 111000001 112000000 114 2 vs 7 158000001 158931298 149 5 : 7 111000001 112000000 7 1 vs 7 158000001 158931298 7 2	0	7.60085	-2
11 31000001 32000000 14 0 vs 11 78000001 79000000 273 4 : 11 31000001 32000000 5 0 vs 11 78000001 79000000 5 0	0	7.60085	-2
12 22000001 23000000 14 0 vs 12 69000001 70000000 10 0 : 12 22000001 23000000 5 0 vs 12 69000001 70000000 4 0	0	7.60085	-2
12 62000001 63000000 64 2 vs 12 109000001 110000000 124 3 : 12 62000001 63000000 5 0 vs 12 109000001 110000000 7 0	0	7.60085	-2
12 79000001 80000000 11 0 vs 12 126000001 127000000 7 0 : 12 79000001 80000000 4 0 vs 12 126000001 127000000 4 0	0	7.60085	-2
20 8000001 9000000 15 0 vs 20 55000001 56000000 283 95 : 20 8000001 9000000 4 0 vs 20 55000001 56000000 13 79	0	7.60085	-2
1 108000001 109000000 116 4 vs 1 154000001 155000000 107 2 : 1 108000001 109000000 4 0 vs 1 154000001 155000000 6 0	0	7.60572	-2
3 63000001 64000000 64 12 vs 3 109000001 110000000 259 6 : 3 63000001 64000000 16 5 vs 3 109000001 110000000 5 0	0	7.60572	-2
5 55000001 56000000 52 5 vs 5 101000001 102000000 11 0 : 5 55000001 56000000 4 0 vs 5 101000001 102000000 4 0	0	7.60572	-2
6 95000001 96000000 5 0 vs 6 141000001 142000000 8 0 : 6 95000001 96000000 4 0 vs 6 141000001 142000000 4 0	0	7.60572	-2
7 32000001 33000000 71 2 vs 7 78000001 79000000 16 1 : 7 32000001 33000000 4 0 vs 7 78000001 79000000 8 1	0	7.60572	-2
8 87000001 88000000 63 2 vs 8 133000001 134000000 18 0 : 8 87000001 88000000 5 1 vs 8 133000001 134000000 4 0	0	7.60572	-2
9 79000001 80000000 46 2 vs 9 125000001 126000000 97 1 : 9 79000001 80000000 6 0 vs 9 125000001 126000000 5 0	0	7.60572	-2
14 40000001 41000000 20 0 vs 14 86000001 87000000 35 1 : 14 40000001 41000000 4 0 vs 14 86000001 87000000 3 0	0	7.60572	-2
17 1 1000000 135 2 vs 17 46000001 47000000 298 9 : 17 1 1000000 34 1 vs 17 46000001 47000000 8 1	0	7.60572	-2
23 32000001 33000000 6 0 vs 23 78000001 79000000 4 0 : 23 32000001 33000000 4 0 vs 23 78000001 79000000 4 0	0	7.60572	-2
1 57000001 58000000 26 0 vs 1 106000001 107000000 12 0 : 1 57000001 58000000 5 0 vs 1 106000001 107000000 6 1	0	7.62524	-2
2 68000001 69000000 14 0 vs 2 117000001 118000000 161 1 : 2 68000001 69000000 5 0 vs 2 117000001 118000000 5 0	0	7.62524	-2
3 63000001 64000000 64 12 vs 3 112000001 113000000 7 0 : 3 63000001 64000000 16 5 vs 3 112000001 113000000 4 0	0	7.62524	-2
3 68000001 69000000 6 0 vs 3 117000001 118000000 93 1 : 3 68000001 69000000 4 0 vs 3 117000001 118000000 4 0	0	7.62524	-2
7 83000001 84000000 60 1 vs 7 132000001 133000000 23 1 : 7 83000001 84000000 4 0 vs 7 132000001 133000000 6 0	0	7.62524	-2
7 85000001 86000000 9 0 vs 7 134000001 135000000 38 1 : 7 85000001 86000000 4 0 vs 7 134000001 135000000 5 0	0	7.62524	-2
10 4000001 5000000 10 0 vs 10 53000001 54000000 11 0 : 10 4000001 5000000 5 0 vs 10 53000001 54000000 3 0	0	7.62524	-2
10 50000001 51000000 40 2 vs 10 99000001 100000000 198 5 : 10 50000001 51000000 4 0 vs 10 99000001 100000000 5 0	0	7.62524	-2
11 27000001 28000000 10 0 vs 11 76000001 77000000 321 9 : 11 27000001 28000000 3 0 vs 11 76000001 77000000 27 1	0	7.62524	-2
14 32000001 33000000 39 1 vs 14 81000001 82000000 9 0 : 14 32000001 33000000 4 0 vs 14 81000001 82000000 4 0	0	7.62524	-2
23 88000001 89000000 8 0 vs 23 137000001 138000000 13 0 : 23 88000001 89000000 2 0 vs 23 137000001 138000000 4 0	0	7.62524	-2
1 207000001 208000000 82 1 vs 1 235000001 236000000 20 0 : 1 207000001 208000000 4 0 vs 1 235000001 236000000 3 0	0	7.63868	-2
2 58000001 59000000 8 0 vs 2 86000001 87000000 128 2 : 2 58000001 59000000 3 0 vs 2 86000001 87000000 5 0	0	7.63868	-2
3 8000001 9000000 131 6 vs 3 36000001 37000000 12 0 : 3 8000001 9000000 4 0 vs 3 36000001 37000000 5 0	0	7.63868	-2
7 72000001 73000000 173 2 vs 7 100000001 101000000 49 6 : 7 72000001 73000000 6 1 vs 7 100000001 101000000 8 1	0	7.63868	-2
7 76000001 77000000 12 0 vs 7 104000001 105000000 251 4 : 7 76000001 77000000 3 0 vs 7 104000001 105000000 7 1	0	7.63868	-2
7 92000001 93000000 93 1 vs 7 120000001 121000000 122 3 : 7 92000001 93000000 11 1 vs 7 120000001 121000000 6 1	0	7.63868	-2
8 98000001 99000000 339 7 vs 8 126000001 127000000 20 0 : 8 98000001 99000000 23 1 vs 8 126000001 127000000 7 2	0	7.63868	-2
14 58000001 59000000 97 2 vs 14 86000001 87000000 35 1 : 14 58000001 59000000 7 0 vs 14 86000001 87000000 3 0	0	7.63868	-2
12 37000001 38000000 8 0 vs 12 96000001 97000000 108 4 : 12 37000001 38000000 5 0 vs 12 96000001 97000000 4 0	0	7.66316	-2
1 66000001 67000000 15 0 vs 1 117000001 118000000 108 7 : 1 66000001 67000000 4 0 vs 1 117000001 118000000 5 1	0	7.67051	-2
1 114000001 115000000 314 12 vs 1 165000001 166000000 15 0 : 1 114000001 115000000 21 6 vs 1 165000001 166000000 5 0	0	7.67051	-2
1 162000001 163000000 149 2 vs 1 213000001 214000000 167 6 : 1 162000001 163000000 5 0 vs 1 213000001 214000000 4 0	0	7.67051	-2
2 70000001 71000000 177 8 vs 2 121000001 122000000 244 7 : 2 70000001 71000000 18 2 vs 2 121000001 122000000 8 1	0	7.67051	-2
6 91000001 92000000 51 1 vs 6 142000001 143000000 8 0 : 6 91000001 92000000 4 0 vs 6 142000001 143000000 3 0	0	7.67051	-2
6 106000001 107000000 211 3 vs 6 157000001 158000000 297 4 : 6 106000001 107000000 4 0 vs 6 157000001 158000000 14 1	0	7.67051	-2
7 100000001 101000000 49 6 vs 7 151000001 152000000 282 9 : 7 100000001 101000000 8 1 vs 7 151000001 152000000 14 2	0	7.67051	-2
13 39000001 40000000 66 2 vs 13 90000001 91000000 7 0 : 13 39000001 40000000 6 0 vs 13 90000001 91000000 3 0	0	7.67051	-2
20 1 1000000 73 7 vs 20 51000001 52000000 325 158 : 20 1 1000000 4 0 vs 20 51000001 52000000 26 102	0	7.67051	-2
2 88000001 89000000 77 1 vs 2 152000001 153000000 33 1 : 2 88000001 89000000 4 0 vs 2 152000001 153000000 3 0	0	7.69751	-2
4 77000001 78000000 160 6 vs 4 141000001 142000000 333 6 : 4 77000001 78000000 5 0 vs 4 141000001 142000000 6 1	0	7.69751	-2
4 84000001 85000000 127 2 vs 4 150000001 151000000 54 2 : 4 84000001 85000000 10 1 vs 4 150000001 151000000 4 0	0	7.69751	-2
6 52000001 53000000 100 1 vs 6 116000001 117000000 21 0 : 6 52000001 53000000 5 0 vs 6 116000001 117000000 4 0	0	7.69751	-2
7 5000001 6000000 71 3 vs 7 71000001 72000000 8 0 : 7 5000001 6000000 5 0 vs 7 71000001 72000000 4 0	0	7.69751	-2
7 83000001 84000000 60 1 vs 7 147000001 148000000 9 0 : 7 83000001 84000000 4 0 vs 7 147000001 148000000 5 0	0	7.69751	-2
12 51000001 52000000 189 14 vs 12 115000001 116000000 260 10 : 12 51000001 52000000 7 6 vs 12 115000001 116000000 38 2	0	7.69751	-2
14 32000001 33000000 39 1 vs 14 96000001 97000000 193 5 : 14 32000001 33000000 4 0 vs 14 96000001 97000000 4 0	0	7.69751	-2
1 118000001 119000000 32 1 vs 1 183000001 184000000 22 1 : 1 118000001 119000000 5 0 vs 1 183000001 184000000 3 0	0	7.70366	-2
1 151000001 152000000 24 1 vs 1 216000001 217000000 13 0 : 1 151000001 152000000 6 0 vs 1 216000001 217000000 5 0	0	7.70366	-2
3 64000001 65000000 105 22 vs 3 129000001 130000000 125 3 : 3 64000001 65000000 8 21 vs 3 129000001 130000000 6 0	0	7.70366	-2
3 68000001 69000000 6 0 vs 3 133000001 134000000 8 0 : 3 68000001 69000000 4 0 vs 3 133000001 134000000 4 0	0	7.70366	-2
13 43000001 44000000 68 1 vs 13 108000001 109000000 120 6 : 13 43000001 44000000 4 0 vs 13 108000001 109000000 5 0	0	7.70366	-2
1 106000001 107000000 12 0 vs 1 156000001 157000000 10 0 : 1 106000001 107000000 6 1 vs 1 156000001 157000000 4 0	0	7.70611	-2
1 118000001 119000000 32 1 vs 1 168000001 169000000 15 0 : 1 118000001 119000000 5 0 vs 1 168000001 169000000 4 0	0	7.70611	-2
7 57000001 58000000 8 0 vs 7 107000001 108000000 81 4 : 7 57000001 58000000 6 1 vs 7 107000001 108000000 5 0	0	7.70611	-2
14 32000001 33000000 39 1 vs 14 82000001 83000000 11 0 : 14 32000001 33000000 4 0 vs 14 82000001 83000000 4 0	0	7.70611	-2
16 19000001 20000000 131 4 vs 16 69000001 70000000 108 3 : 16 19000001 20000000 5 1 vs 16 69000001 70000000 6 0	0	7.70611	-2
3 41000001 42000000 20 0 vs 3 101000001 102000000 83 3 : 3 41000001 42000000 4 0 vs 3 101000001 102000000 9 1	0	7.7258	-2
3 63000001 64000000 64 12 vs 3 123000001 124000000 10 0 : 3 63000001 64000000 16 5 vs 3 123000001 124000000 5 0	0	7.7258	-2
6 57000001 58000000 11 0 vs 6 117000001 118000000 12 0 : 6 57000001 58000000 4 0 vs 6 117000001 118000000 4 0	0	7.7258	-2
8 69000001 70000000 128 2 vs 8 129000001 130000000 395 15 : 8 69000001 70000000 4 0 vs 8 129000001 130000000 203 3	0	7.7258	-2
12 62000001 63000000 64 2 vs 12 122000001 123000000 241 11 : 12 62000001 63000000 5 0 vs 12 122000001 123000000 8 1	0	7.7258	-2
1 173000001 174000000 51 2 vs 1 240000001 241000000 89 1 : 1 173000001 174000000 6 0 vs 1 240000001 241000000 4 0	0	7.7295	-2
2 78000001 79000000 6 0 vs 2 145000001 146000000 5 0 : 2 78000001 79000000 3 0 vs 2 145000001 146000000 4 0	0	7.7295	-2
3 66000001 67000000 46 4 vs 3 133000001 134000000 8 0 : 3 66000001 67000000 3 0 vs 3 133000001 134000000 4 0	0	7.7295	-2
4 19000001 20000000 10 0 vs 4 86000001 87000000 8 0 : 4 19000001 20000000 3 0 vs 4 86000001 87000000 4 0	0	7.7295	-2
5 43000001 44000000 175 2 vs 5 110000001 111000000 9 0 : 5 43000001 44000000 48 3 vs 5 110000001 111000000 3 0	0	7.7295	-2
7 52000001 53000000 8 0 vs 7 119000001 120000000 6 0 : 7 52000001 53000000 3 0 vs 7 119000001 120000000 4 0	0	7.7295	-2
10 19000001 20000000 87 3 vs 10 86000001 87000000 11 0 : 10 19000001 20000000 5 0 vs 10 86000001 87000000 6 0	0	7.7295	-2
1 114000001 115000000 314 12 vs 1 177000001 178000000 12 0 : 1 114000001 115000000 21 6 vs 1 177000001 178000000 5 0	0	7.73812	-2
2 71000001 72000000 129 3 vs 2 134000001 135000000 29 1 : 2 71000001 72000000 5 0 vs 2 134000001 135000000 6 0	0	7.73812	-2
3 1000001 2000000 7 0 vs 3 64000001 65000000 105 22 : 3 1000001 2000000 4 0 vs 3 64000001 65000000 8 21	0	7.73812	-2
3 99000001 100000000 10 0 vs 3 162000001 163000000 236 6 : 3 99000001 100000000 4 0 vs 3 162000001 163000000 6 0	0	7.73812	-2
5 91000001 92000000 59 2 vs 5 154000001 155000000 157 4 : 5 91000001 92000000 3 0 vs 5 154000001 155000000 9 1	0	7.73812	-2
5 104000001 105000000 10 0 vs 5 167000001 168000000 380 7 : 5 104000001 105000000 4 0 vs 5 167000001 168000000 12 1	0	7.73812	-2
7 92000001 93000000 93 1 vs 7 155000001 156000000 93 8 : 7 92000001 93000000 11 1 vs 7 155000001 156000000 5 0	0	7.73812	-2
11 31000001 32000000 14 0 vs 11 94000001 95000000 112 5 : 11 31000001 32000000 5 0 vs 11 94000001 95000000 3 0	0	7.73812	-2
2 35000001 36000000 108 2 vs 2 144000001 145000000 7 0 : 2 35000001 36000000 3 0 vs 2 144000001 145000000 5 0	0	7.76034	-2
2 51000001 52000000 6 0 vs 2 160000001 161000000 9 0 : 2 51000001 52000000 6 0 vs 2 160000001 161000000 4 0	0	7.76034	-2
3 1000001 2000000 7 0 vs 3 110000001 111000000 62 1 : 3 1000001 2000000 4 0 vs 3 110000001 111000000 3 0	0	7.76034	-2
1 43000001 44000000 156 2 vs 1 153000001 154000000 101 5 : 1 43000001 44000000 22 1 vs 1 153000001 154000000 5 0	0	7.76652	-2
3 82000001 83000000 7 0 vs 3 192000001 193000000 37 1 : 3 82000001 83000000 4 0 vs 3 192000001 193000000 3 0	0	7.76652	-2
6 23000001 24000000 47 2 vs 6 133000001 134000000 44 1 : 6 23000001 24000000 4 0 vs 6 133000001 134000000 3 0	0	7.76652	-2
11 18000001 19000000 11 0 vs 11 128000001 129000000 44 2 : 11 18000001 19000000 3 0 vs 11 128000001 129000000 4 0	0	7.76652	-2
2 64000001 65000000 62 2 vs 2 125000001 126000000 6 0 : 2 64000001 65000000 4 0 vs 2 125000001 126000000 4 0	0	7.76775	-2
2 174000001 175000000 138 7 vs 2 235000001 236000000 81 2 : 2 174000001 175000000 4 0 vs 2 235000001 236000000 5 0	0	7.76775	-2
3 2000001 3000000 7 0 vs 3 63000001 64000000 64 12 : 3 2000001 3000000 3 0 vs 3 63000001 64000000 16 5	0	7.76775	-2
5 78000001 79000000 117 1 vs 5 139000001 140000000 128 6 : 5 78000001 79000000 10 1 vs 5 139000001 140000000 6 2	0	7.76775	-2
6 55000001 56000000 9 0 vs 6 116000001 117000000 21 0 : 6 55000001 56000000 3 0 vs 6 116000001 117000000 4 0	0	7.76775	-2
7 25000001 26000000 85 1 vs 7 86000001 87000000 77 1 : 7 25000001 26000000 4 0 vs 7 86000001 87000000 5 2	0	7.76775	-2
14 41000001 42000000 29 1 vs 14 102000001 103000000 118 4 : 14 41000001 42000000 4 0 vs 14 102000001 103000000 7 0	0	7.76775	-2
15 37000001 38000000 226 2 vs 15 98000001 99000000 30 1 : 15 37000001 38000000 30 2 vs 15 98000001 99000000 5 0	0	7.76775	-2
1 106000001 107000000 12 0 vs 1 217000001 218000000 37 1 : 1 106000001 107000000 6 1 vs 1 217000001 218000000 5 0	0	7.77393	-2
1 114000001 115000000 314 12 vs 1 225000001 226000000 35 1 : 1 114000001 115000000 21 6 vs 1 225000001 226000000 4 0	0	7.77393	-2
2 57000001 58000000 16 0 vs 2 168000001 169000000 33 2 : 2 57000001 58000000 3 0 vs 2 168000001 169000000 4 0	0	7.77393	-2
3 63000001 64000000 64 12 vs 3 174000001 175000000 23 0 : 3 63000001 64000000 16 5 vs 3 174000001 175000000 4 0	0	7.77393	-2
6 1 1000000 97 1 vs 6 111000001 112000000 8 0 : 6 1 1000000 6 0 vs 6 111000001 112000000 5 0	0	7.77393	-2
4 113000001 114000000 83 2 vs 4 175000001 176000000 75 3 : 4 113000001 114000000 4 0 vs 4 175000001 176000000 12 1	0	7.77888	-2
6 1 1000000 97 1 vs 6 137000001 138000000 15 0 : 6 1 1000000 6 0 vs 6 137000001 138000000 3 0	0	7.77888	-2
7 42000001 43000000 12 0 vs 7 104000001 105000000 251 4 : 7 42000001 43000000 5 0 vs 7 104000001 105000000 7 1	0	7.77888	-2
14 37000001 38000000 60 4 vs 14 99000001 100000000 342 12 : 14 37000001 38000000 10 3 vs 14 99000001 100000000 31 3	0	7.77888	-2
18 2000001 3000000 46 2 vs 18 64000001 65000000 4 0 : 18 2000001 3000000 5 0 vs 18 64000001 65000000 3 0	0	7.77888	-2
1 64000001 65000000 35 1 vs 1 188000001 189000000 27 0 : 1 64000001 65000000 4 0 vs 1 188000001 189000000 5 0	0	7.7826	-2
1 106000001 107000000 12 0 vs 1 230000001 231000000 27 2 : 1 106000001 107000000 6 1 vs 1 230000001 231000000 4 0	0	7.7826	-2
2 34000001 35000000 8 0 vs 2 158000001 159000000 53 1 : 2 34000001 35000000 3 0 vs 2 158000001 159000000 4 0	0	7.7826	-2
2 102000001 103000000 20 0 vs 2 226000001 227000000 157 6 : 2 102000001 103000000 5 0 vs 2 226000001 227000000 5 1	0	7.7826	-2
7 22000001 23000000 69 1 vs 7 146000001 147000000 7 0 : 7 22000001 23000000 4 0 vs 7 146000001 147000000 3 0	0	7.7826	-2
8 13000001 14000000 180 4 vs 8 137000001 138000000 5 0 : 8 13000001 14000000 5 0 vs 8 137000001 138000000 4 0	0	7.7826	-2
1 104000001 105000000 5 0 vs 1 216000001 217000000 13 0 : 1 104000001 105000000 3 0 vs 1 216000001 217000000 5 0	0	7.78507	-2
3 1000001 2000000 7 0 vs 3 156000001 157000000 18 0 : 3 1000001 2000000 4 0 vs 3 156000001 157000000 5 0	0	7.78631	-2
1 19000001 20000000 248 7 vs 1 145000001 146000000 80 2 : 1 19000001 20000000 8 1 vs 1 145000001 146000000 4 0	0	7.79002	-2
3 25000001 26000000 34 3 vs 3 158000001 159000000 266 3 : 3 25000001 26000000 5 0 vs 3 158000001 159000000 12 1	0	7.79002	-2
3 64000001 65000000 105 22 vs 3 190000001 191000000 164 3 : 3 64000001 65000000 8 21 vs 3 190000001 191000000 7 1	0	7.79002	-2
3 72000001 73000000 188 4 vs 3 198000001 199000000 120 5 : 3 72000001 73000000 4 0 vs 3 198000001 199000000 7 1	0	7.79002	-2
7 19000001 20000000 11 0 vs 7 152000001 153000000 18 0 : 7 19000001 20000000 3 0 vs 7 152000001 153000000 4 0	0	7.79002	-2
7 22000001 23000000 69 1 vs 7 148000001 149000000 203 1 : 7 22000001 23000000 4 0 vs 7 148000001 149000000 5 0	0	7.79002	-2
3 73000001 74000000 15 0 vs 3 181000001 182000000 14 0 : 3 73000001 74000000 4 0 vs 3 181000001 182000000 8 1	0	7.79125	-2
6 7000001 8000000 53 5 vs 6 115000001 116000000 4 0 : 6 7000001 8000000 7 0 vs 6 115000001 116000000 5 0	0	7.79125	-2
3 11000001 12000000 61 3 vs 3 168000001 169000000 43 1 : 3 11000001 12000000 5 0 vs 3 168000001 169000000 3 0	0	7.79249	-2
3 16000001 17000000 77 3 vs 3 170000001 171000000 141 4 : 3 16000001 17000000 4 0 vs 3 170000001 171000000 5 0	0	7.79621	-2
2 66000001 67000000 10 0 vs 2 224000001 225000000 29 1 : 2 66000001 67000000 4 0 vs 2 224000001 225000000 4 0	0	7.79745	-2
2 74000001 75000000 31 3 vs 2 232000001 233000000 189 6 : 2 74000001 75000000 6 0 vs 2 232000001 233000000 4 0	0	7.79745	-2
2 146000001 147000000 5 0 vs 2 214000001 215000000 107 2 : 2 146000001 147000000 3 0 vs 2 214000001 215000000 4 0	0	7.79745	-2
3 6000001 7000000 6 0 vs 3 164000001 165000000 16 0 : 3 6000001 7000000 4 0 vs 3 164000001 165000000 4 0	0	7.79745	-2
3 108000001 109000000 16 0 vs 3 176000001 177000000 82 3 : 3 108000001 109000000 4 0 vs 3 176000001 177000000 6 0	0	7.79745	-2
5 2000001 3000000 75 4 vs 5 160000001 161000000 8 0 : 5 2000001 3000000 6 0 vs 5 160000001 161000000 4 0	0	7.79745	-2
5 26000001 27000000 9 0 vs 5 94000001 95000000 18 0 : 5 26000001 27000000 4 0 vs 5 94000001 95000000 3 0	0	7.79745	-2
6 67000001 68000000 26 0 vs 6 135000001 136000000 141 5 : 6 67000001 68000000 4 0 vs 6 135000001 136000000 4 0	0	7.79745	-2
7 40000001 41000000 35 1 vs 7 108000001 109000000 31 1 : 7 40000001 41000000 4 0 vs 7 108000001 109000000 6 0	0	7.79745	-2
11 12000001 13000000 53 5 vs 11 80000001 81000000 46 1 : 11 12000001 13000000 4 0 vs 11 80000001 81000000 4 0	0	7.79745	-2
7 16000001 17000000 25 0 vs 7 154000001 155000000 172 4 : 7 16000001 17000000 4 0 vs 7 154000001 155000000 5 0	0	7.79869	-2
2 76000001 77000000 6 0 vs 2 199000001 200000000 28 0 : 2 76000001 77000000 4 0 vs 2 199000001 200000000 5 0	0	7.79993	-2
2 89000001 90000000 6 0 vs 2 212000001 213000000 17 0 : 2 89000001 90000000 3 0 vs 2 212000001 213000000 4 0	0	7.79993	-2
2 59000001 60000000 7 0 vs 2 186000001 187000000 17 0 : 2 59000001 60000000 3 0 vs 2 186000001 187000000 3 0	0	7.80117	-2
3 62000001 63000000 89 3 vs 3 189000001 190000000 112 7 : 3 62000001 63000000 6 0 vs 3 189000001 190000000 4 0	0	7.80117	-2
3 67000001 68000000 25 1 vs 3 194000001 195000000 191 5 : 3 67000001 68000000 4 0 vs 3 194000001 195000000 7 1	0	7.80117	-2
6 11000001 12000000 203 6 vs 6 138000001 139000000 98 1 : 6 11000001 12000000 5 0 vs 6 138000001 139000000 4 0	0	7.80117	-2
1 1000001 2000000 42 3 vs 1 115000001 116000000 63 6 : 1 1000001 2000000 3 0 vs 1 115000001 116000000 8 3	0	7.80985	-2
1 43000001 44000000 156 2 vs 1 196000001 197000000 35 2 : 1 43000001 44000000 22 1 vs 1 196000001 197000000 6 0	0	7.80985	-2
1 66000001 67000000 15 0 vs 1 180000001 181000000 122 5 : 1 66000001 67000000 4 0 vs 1 180000001 181000000 4 0	0	7.80985	-2
1 73000001 74000000 6 0 vs 1 187000001 188000000 15 0 : 1 73000001 74000000 3 0 vs 1 187000001 188000000 4 0	0	7.80985	-2
2 20000001 21000000 167 11 vs 2 173000001 174000000 36 1 : 2 20000001 21000000 10 2 vs 2 173000001 174000000 6 1	0	7.80985	-2
3 20000001 21000000 29 1 vs 3 134000001 135000000 83 2 : 3 20000001 21000000 4 0 vs 3 134000001 135000000 5 0	0	7.80985	-2
3 84000001 85000000 13 0 vs 3 198000001 199000000 120 5 : 3 84000001 85000000 4 0 vs 3 198000001 199000000 7 1	0	7.80985	-2
5 17000001 18000000 27 2 vs 5 131000001 132000000 212 6 : 5 17000001 18000000 5 0 vs 5 131000001 132000000 27 1	0	7.80985	-2
3 62000001 63000000 89 3 vs 3 190000001 191000000 164 3 : 3 62000001 63000000 6 0 vs 3 190000001 191000000 7 1	0	7.81357	-2
1 57000001 58000000 26 0 vs 1 216000001 217000000 13 0 : 1 57000001 58000000 5 0 vs 1 216000001 217000000 5 0	0	7.81481	-2
1 66000001 67000000 15 0 vs 1 198000001 199000000 183 5 : 1 66000001 67000000 4 0 vs 1 198000001 199000000 7 1	0	7.81481	-2
2 88000001 89000000 77 1 vs 2 220000001 221000000 118 3 : 2 88000001 89000000 4 0 vs 2 220000001 221000000 4 0	0	7.81481	-2
3 14000001 15000000 287 14 vs 3 146000001 147000000 11 0 : 3 14000001 15000000 5 0 vs 3 146000001 147000000 3 0	0	7.81481	-2
5 16000001 17000000 225 6 vs 5 175000001 176000000 118 1 : 5 16000001 17000000 4 0 vs 5 175000001 176000000 5 0	0	7.81481	-2
5 43000001 44000000 175 2 vs 5 159000001 160000000 114 5 : 5 43000001 44000000 48 3 vs 5 159000001 160000000 5 0	0	7.82226	-2
11 15000001 16000000 153 1 vs 11 131000001 132000000 84 3 : 11 15000001 16000000 4 0 vs 11 131000001 132000000 4 0	0	7.82226	-2
1 66000001 67000000 15 0 vs 1 183000001 184000000 22 1 : 1 66000001 67000000 4 0 vs 1 183000001 184000000 3 0	0	7.82351	-2
3 64000001 65000000 105 22 vs 3 195000001 196000000 267 23 : 3 64000001 65000000 8 21 vs 3 195000001 196000000 17 7	0	7.82351	-2
6 19000001 20000000 116 3 vs 6 150000001 151000000 58 1 : 6 19000001 20000000 5 0 vs 6 150000001 151000000 4 0	0	7.82351	-2
7 27000001 28000000 64 2 vs 7 158000001 158931298 149 5 : 7 27000001 28000000 5 0 vs 7 158000001 158931298 7 2	0	7.82351	-2
23 23000001 24000000 29 1 vs 23 140000001 141000000 10 0 : 23 23000001 24000000 4 0 vs 23 140000001 141000000 3 0	0	7.82351	-2
2 84000001 85000000 9 0 vs 2 199000001 200000000 28 0 : 2 84000001 85000000 4 0 vs 2 199000001 200000000 5 0	0	7.82474	-2
3 54000001 55000000 86 3 vs 3 169000001 170000000 58 1 : 3 54000001 55000000 3 0 vs 3 169000001 170000000 4 0	0	7.82474	-2
4 9000001 10000000 40 1 vs 4 124000001 125000000 13 0 : 4 9000001 10000000 4 0 vs 4 124000001 125000000 4 0	0	7.82474	-2
6 49000001 50000000 11 0 vs 6 164000001 165000000 47 2 : 6 49000001 50000000 3 0 vs 6 164000001 165000000 3 0	0	7.82474	-2
1 23000001 24000000 42 1 vs 1 153000001 154000000 101 5 : 1 23000001 24000000 5 0 vs 1 153000001 154000000 5 0	0	7.82971	-2
3 62000001 63000000 89 3 vs 3 192000001 193000000 37 1 : 3 62000001 63000000 6 0 vs 3 192000001 193000000 3 0	0	7.82971	-2
5 17000001 18000000 27 2 vs 5 147000001 148000000 65 3 : 5 17000001 18000000 5 0 vs 5 147000001 148000000 6 1	0	7.82971	-2
2 18000001 19000000 12 0 vs 2 136000001 137000000 21 1 : 2 18000001 19000000 4 0 vs 2 136000001 137000000 5 0	0	7.83096	-2
2 48000001 49000000 34 1 vs 2 166000001 167000000 8 0 : 2 48000001 49000000 4 0 vs 2 166000001 167000000 3 0	0	7.83096	-2
3 8000001 9000000 131 6 vs 3 126000001 127000000 165 5 : 3 8000001 9000000 4 0 vs 3 126000001 127000000 10 1	0	7.83096	-2
3 64000001 65000000 105 22 vs 3 182000001 183000000 26 0 : 3 64000001 65000000 8 21 vs 3 182000001 183000000 3 0	0	7.83096	-2
3 47000001 48000000 114 2 vs 3 186000001 187000000 54 2 : 3 47000001 48000000 4 0 vs 3 186000001 187000000 4 0	0	7.8322	-2
7 7000001 8000000 142 4 vs 7 136000001 137000000 10 0 : 7 7000001 8000000 6 0 vs 7 136000001 137000000 3 0	0	7.83593	-2
7 15000001 16000000 8 0 vs 7 144000001 145000000 8 0 : 7 15000001 16000000 3 0 vs 7 144000001 145000000 4 0	0	7.83593	-2
2 120000001 121000000 278 11 vs 2 227000001 228000000 10 0 : 2 120000001 121000000 5 0 vs 2 227000001 228000000 5 0	0	7.84339	-2
3 89000001 90000000 11 0 vs 3 196000001 197000000 93 8 : 3 89000001 90000000 3 0 vs 3 196000001 197000000 6 0	0	7.84339	-2
3 26000001 27000000 8 0 vs 3 148000001 149000000 7 0 : 3 26000001 27000000 4 0 vs 3 148000001 149000000 3 0	0	7.84961	-2
3 32000001 33000000 33 1 vs 3 154000001 155000000 18 0 : 3 32000001 33000000 5 1 vs 3 154000001 155000000 3 0	0	7.84961	-2
8 1000001 2000000 95 4 vs 8 123000001 124000000 169 2 : 8 1000001 2000000 4 0 vs 8 123000001 124000000 5 0	0	7.84961	-2
3 1000001 2000000 7 0 vs 3 151000001 152000000 370 11 : 3 1000001 2000000 4 0 vs 3 151000001 152000000 6 0	0	7.85833	-2
3 27000001 28000000 11 0 vs 3 177000001 178000000 17 1 : 3 27000001 28000000 7 0 vs 3 177000001 178000000 3 0	0	7.85833	-2
3 3000001 4000000 50 2 vs 3 123000001 124000000 10 0 : 3 3000001 4000000 3 0 vs 3 123000001 124000000 5 0	0	7.86456	-2
7 27000001 28000000 64 2 vs 7 147000001 148000000 9 0 : 7 27000001 28000000 5 0 vs 7 147000001 148000000 5 0	0	7.86456	-2
3 62000001 63000000 89 3 vs 3 131000001 132000000 146 1 : 3 62000001 63000000 6 0 vs 3 131000001 132000000 8 1	0	7.86581	-2
3 119000001 120000000 12 0 vs 3 188000001 189000000 20 0 : 3 119000001 120000000 3 0 vs 3 188000001 189000000 4 0	0	7.86581	-2
7 79000001 80000000 20 0 vs 7 148000001 149000000 203 1 : 7 79000001 80000000 4 0 vs 7 148000001 149000000 5 0	0	7.86581	-2
11 1000001 2000000 284 10 vs 11 70000001 71000000 289 10 : 11 1000001 2000000 15 2 vs 11 70000001 71000000 30 2	0	7.86581	-2
12 40000001 41000000 30 1 vs 12 109000001 110000000 124 3 : 12 40000001 41000000 4 0 vs 12 109000001 110000000 7 0	0	7.86581	-2
12 52000001 53000000 247 9 vs 12 121000001 122000000 28 2 : 12 52000001 53000000 7 1 vs 12 121000001 122000000 5 1	0	7.86581	-2
3 2000001 3000000 7 0 vs 3 123000001 124000000 10 0 : 3 2000001 3000000 3 0 vs 3 123000001 124000000 5 0	0	7.86705	-2
6 8000001 9000000 14 0 vs 6 129000001 130000000 9 0 : 6 8000001 9000000 4 0 vs 6 129000001 130000000 4 0	0	7.86705	-2
8 13000001 14000000 180 4 vs 8 134000001 135000000 66 6 : 8 13000001 14000000 5 0 vs 8 134000001 135000000 5 0	0	7.86705	-2
1 1000001 2000000 42 3 vs 1 163000001 164000000 29 1 : 1 1000001 2000000 3 0 vs 1 163000001 164000000 4 0	0	7.88202	-2
2 12000001 13000000 8 0 vs 2 153000001 154000000 9 0 : 2 12000001 13000000 4 0 vs 2 153000001 154000000 5 0	0	7.8945	-2
2 34000001 35000000 8 0 vs 2 175000001 176000000 162 2 : 2 34000001 35000000 3 0 vs 2 175000001 176000000 4 0	0	7.8945	-2
3 1 1000000 10 0 vs 3 141000001 142000000 16 0 : 3 1 1000000 3 0 vs 3 141000001 142000000 4 0	0	7.8945	-2
3 22000001 23000000 155 1 vs 3 163000001 164000000 9 0 : 3 22000001 23000000 3 0 vs 3 163000001 164000000 5 0	0	7.8945	-2
7 9000001 10000000 6 0 vs 7 150000001 151000000 79 4 : 7 9000001 10000000 5 0 vs 7 150000001 151000000 5 0	0	7.8945	-2
1 9000001 10000000 139 2 vs 1 115000001 116000000 63 6 : 1 9000001 10000000 9 1 vs 1 115000001 116000000 8 3	0	7.90326	-2
1 29000001 30000000 19 0 vs 1 177000001 178000000 12 0 : 1 29000001 30000000 3 0 vs 1 177000001 178000000 5 0	0	7.90326	-2
2 74000001 75000000 31 3 vs 2 180000001 181000000 106 2 : 2 74000001 75000000 6 0 vs 2 180000001 181000000 5 1	0	7.90326	-2
6 26000001 27000000 163 4 vs 6 132000001 133000000 8 0 : 6 26000001 27000000 7 0 vs 6 132000001 133000000 4 0	0	7.90326	-2
7 45000001 46000000 232 5 vs 7 151000001 152000000 282 9 : 7 45000001 46000000 30 2 vs 7 151000001 152000000 14 2	0	7.90326	-2
2 17000001 18000000 8 0 vs 2 180000001 181000000 106 2 : 2 17000001 18000000 3 0 vs 2 180000001 181000000 5 1	0	7.91201	-2
1 115000001 116000000 63 6 vs 1 185000001 186000000 28 1 : 1 115000001 116000000 8 3 vs 1 185000001 186000000 4 0	0	7.92077	-2
3 15000001 16000000 296 5 vs 3 85000001 86000000 5 0 : 3 15000001 16000000 10 1 vs 3 85000001 86000000 3 0	0	7.92077	-2
23 65000001 66000000 6 0 vs 23 135000001 136000000 12 0 : 23 65000001 66000000 4 0 vs 23 135000001 136000000 6 0	0	7.92077	-2
1 47000001 48000000 79 1 vs 1 194000001 195000000 22 0 : 1 47000001 48000000 4 0 vs 1 194000001 195000000 4 0	0	7.93205	-2
5 17000001 18000000 27 2 vs 5 164000001 165000000 7 0 : 5 17000001 18000000 5 0 vs 5 164000001 165000000 3 0	0	7.93205	-2
2 58000001 59000000 8 0 vs 2 204000001 205000000 116 3 : 2 58000001 59000000 3 0 vs 2 204000001 205000000 4 0	0	7.94208	-2
4 20000001 21000000 6 0 vs 4 166000001 167000000 15 0 : 4 20000001 21000000 5 0 vs 4 166000001 167000000 4 0	0	7.94208	-2
2 38000001 39000000 151 6 vs 2 183000001 184000000 16 0 : 2 38000001 39000000 8 1 vs 2 183000001 184000000 3 0	0	7.95212	-2
3 11000001 12000000 61 3 vs 3 156000001 157000000 18 0 : 3 11000001 12000000 5 0 vs 3 156000001 157000000 5 0	0	7.95212	-2
5 24000001 25000000 6 0 vs 5 169000001 170000000 25 0 : 5 24000001 25000000 3 0 vs 5 169000001 170000000 6 0	0	7.95212	-2
3 71000001 72000000 155 2 vs 3 142000001 143000000 149 2 : 3 71000001 72000000 7 1 vs 3 142000001 143000000 5 0	0	7.96718	-2
3 82000001 83000000 7 0 vs 3 153000001 154000000 10 0 : 3 82000001 83000000 4 0 vs 3 153000001 154000000 5 0	0	7.96718	-2
9 24000001 25000000 5 0 vs 9 95000001 96000000 67 1 : 9 24000001 25000000 2 0 vs 9 95000001 96000000 5 0	0	7.96718	-2
16 5000001 6000000 41 1 vs 16 76000001 77000000 17 0 : 16 5000001 6000000 5 0 vs 16 76000001 77000000 6 0	0	7.96718	-2
3 21000001 22000000 7 0 vs 3 186000001 187000000 54 2 : 3 21000001 22000000 4 0 vs 3 186000001 187000000 4 0	0	7.9697	-2
4 1 1000000 102 5 vs 4 165000001 166000000 7 0 : 4 1 1000000 5 0 vs 4 165000001 166000000 4 0	0	7.9697	-2
1 11000001 12000000 56 2 vs 1 115000001 116000000 63 6 : 1 11000001 12000000 4 0 vs 1 115000001 116000000 8 3	0	7.98983	-2
1 72000001 73000000 4 0 vs 1 238000001 239000000 45 1 : 1 72000001 73000000 3 0 vs 1 238000001 239000000 3 0	0	7.98983	-2
2 71000001 72000000 129 3 vs 2 171000001 172000000 12 0 : 2 71000001 72000000 5 0 vs 2 171000001 172000000 4 0	0	8.03778	-2
2 91000001 92000000 6 0 vs 2 191000001 192000000 197 1 : 2 91000001 92000000 3 0 vs 2 191000001 192000000 5 0	0	8.03778	-2
5 39000001 40000000 65 3 vs 5 139000001 140000000 128 6 : 5 39000001 40000000 3 0 vs 5 139000001 140000000 6 2	0	8.03778	-2
6 21000001 22000000 47 1 vs 6 121000001 122000000 12 0 : 6 21000001 22000000 4 0 vs 6 121000001 122000000 3 0	0	8.03778	-2
12 13000001 14000000 23 1 vs 12 113000001 114000000 14 0 : 12 13000001 14000000 4 0 vs 12 113000001 114000000 4 0	0	8.03778	-2
3 64000001 65000000 105 22 vs 3 163000001 164000000 9 0 : 3 64000001 65000000 8 21 vs 3 163000001 164000000 5 0	0	8.04031	-2
1 42000001 43000000 307 9 vs 1 143000001 144000000 105 8 : 1 42000001 43000000 6 1 vs 1 143000001 144000000 8 3	0	8.04537	-2
4 74000001 75000000 7 0 vs 4 175000001 176000000 75 3 : 4 74000001 75000000 4 0 vs 4 175000001 176000000 12 1	0	8.04537	-2
7 33000001 34000000 163 1 vs 7 134000001 135000000 38 1 : 7 33000001 34000000 4 0 vs 7 134000001 135000000 5 0	0	8.04537	-2
3 63000001 64000000 64 12 vs 3 135000001 136000000 211 2 : 3 63000001 64000000 16 5 vs 3 135000001 136000000 6 0	0	8.04664	-2
3 112000001 113000000 7 0 vs 3 184000001 185000000 15 0 : 3 112000001 113000000 4 0 vs 3 184000001 185000000 4 0	0	8.04664	-2
4 47000001 48000000 123 1 vs 4 119000001 120000000 27 1 : 4 47000001 48000000 4 0 vs 4 119000001 120000000 3 0	0	8.04664	-2
7 23000001 24000000 41 1 vs 7 95000001 96000000 107 1 : 7 23000001 24000000 3 0 vs 7 95000001 96000000 6 0	0	8.04664	-2
4 77000001 78000000 160 6 vs 4 180000001 181000000 6 0 : 4 77000001 78000000 5 0 vs 4 180000001 181000000 3 0	0	8.0479	-2
9 30000001 31000000 6 0 vs 9 133000001 134000000 60 3 : 9 30000001 31000000 3 0 vs 9 133000001 134000000 4 0	0	8.0479	-2
1 114000001 115000000 314 12 vs 1 212000001 213000000 53 1 : 1 114000001 115000000 21 6 vs 1 212000001 213000000 6 0	0	8.05043	-2
3 62000001 63000000 89 3 vs 3 160000001 161000000 50 1 : 3 62000001 63000000 6 0 vs 3 160000001 161000000 3 0	0	8.05043	-2
5 72000001 73000000 69 1 vs 5 170000001 171000000 100 2 : 5 72000001 73000000 6 0 vs 5 170000001 171000000 5 1	0	8.05043	-2
2 61000001 62000000 12 0 vs 2 163000001 164000000 18 0 : 2 61000001 62000000 4 0 vs 2 163000001 164000000 4 0	0	8.0517	-2
3 62000001 63000000 89 3 vs 3 164000001 165000000 16 0 : 3 62000001 63000000 6 0 vs 3 164000001 165000000 4 0	0	8.0517	-2
8 25000001 26000000 8 0 vs 8 127000001 128000000 37 3 : 8 25000001 26000000 4 0 vs 8 127000001 128000000 5 0	0	8.0517	-2
1 54000001 55000000 16 0 vs 1 151000001 152000000 24 1 : 1 54000001 55000000 3 0 vs 1 151000001 152000000 6 0	0	8.05929	-2
1 74000001 75000000 136 1 vs 1 171000001 172000000 33 1 : 1 74000001 75000000 3 0 vs 1 171000001 172000000 4 0	0	8.05929	-2
3 39000001 40000000 25 1 vs 3 132000001 133000000 18 0 : 3 39000001 40000000 6 1 vs 3 132000001 133000000 3 0	0	8.05929	-2
3 69000001 70000000 16 0 vs 3 162000001 163000000 236 6 : 3 69000001 70000000 5 0 vs 3 162000001 163000000 6 0	0	8.05929	-2
3 83000001 84000000 9 0 vs 3 176000001 177000000 82 3 : 3 83000001 84000000 3 0 vs 3 176000001 177000000 6 0	0	8.05929	-2
3 87000001 88000000 27 1 vs 3 184000001 185000000 15 0 : 3 87000001 88000000 4 0 vs 3 184000001 185000000 4 0	0	8.05929	-2
5 33000001 34000000 153 4 vs 5 130000001 131000000 12 0 : 5 33000001 34000000 5 0 vs 5 130000001 131000000 4 0	0	8.05929	-2
6 20000001 21000000 172 4 vs 6 117000001 118000000 12 0 : 6 20000001 21000000 5 0 vs 6 117000001 118000000 4 0	0	8.05929	-2
7 7000001 8000000 142 4 vs 7 104000001 105000000 251 4 : 7 7000001 8000000 6 0 vs 7 104000001 105000000 7 1	0	8.05929	-2
7 49000001 50000000 8 0 vs 7 146000001 147000000 7 0 : 7 49000001 50000000 3 0 vs 7 146000001 147000000 3 0	0	8.05929	-2
3 76000001 77000000 5 0 vs 3 168000001 169000000 43 1 : 3 76000001 77000000 4 0 vs 3 168000001 169000000 3 0	0	8.06183	-2
3 83000001 84000000 9 0 vs 3 175000001 176000000 57 1 : 3 83000001 84000000 3 0 vs 3 175000001 176000000 3 0	0	8.06183	-2
9 29000001 30000000 4 0 vs 9 121000001 122000000 46 1 : 9 29000001 30000000 4 0 vs 9 121000001 122000000 4 0	0	8.06183	-2
6 3000001 4000000 253 4 vs 6 97000001 98000000 8 0 : 6 3000001 4000000 5 0 vs 6 97000001 98000000 4 0	0	8.06816	-2
7 11000001 12000000 53 1 vs 7 105000001 106000000 282 19 : 7 11000001 12000000 5 0 vs 7 105000001 106000000 7 4	0	8.06816	-2
2 76000001 77000000 6 0 vs 2 165000001 166000000 31 1 : 2 76000001 77000000 4 0 vs 2 165000001 166000000 5 0	0	8.06943	-2
1 78000001 79000000 7 0 vs 1 169000001 170000000 19 0 : 1 78000001 79000000 4 0 vs 1 169000001 170000000 4 0	0	8.07197	-2
1 93000001 94000000 27 1 vs 1 184000001 185000000 57 2 : 1 93000001 94000000 4 0 vs 1 184000001 185000000 5 0	0	8.07197	-2
6 45000001 46000000 22 1 vs 6 136000001 137000000 14 0 : 6 45000001 46000000 7 1 vs 6 136000001 137000000 4 0	0	8.07197	-2
1 109000001 110000000 154 4 vs 1 199000001 200000000 114 10 : 1 109000001 110000000 6 0 vs 1 199000001 200000000 7 4	0	8.07323	-2
2 132000001 133000000 23 0 vs 2 222000001 223000000 10 0 : 2 132000001 133000000 6 1 vs 2 222000001 223000000 4 0	0	8.07323	-2
5 24000001 25000000 6 0 vs 5 114000001 115000000 21 1 : 5 24000001 25000000 3 0 vs 5 114000001 115000000 5 0	0	8.07323	-2
11 2000001 3000000 288 6 vs 11 92000001 93000000 70 1 : 11 2000001 3000000 9 1 vs 11 92000001 93000000 5 0	0	8.07323	-2
2 10000001 11000000 104 8 vs 2 98000001 99000000 162 3 : 2 10000001 11000000 7 0 vs 2 98000001 99000000 5 0	0	8.08719	-2
3 51000001 52000000 12 0 vs 3 139000001 140000000 43 2 : 3 51000001 52000000 4 0 vs 3 139000001 140000000 8 1	0	8.08719	-2
5 66000001 67000000 175 7 vs 5 154000001 155000000 157 4 : 5 66000001 67000000 4 0 vs 5 154000001 155000000 9 1	0	8.08719	-2
8 17000001 18000000 258 5 vs 8 105000001 106000000 27 0 : 8 17000001 18000000 16 1 vs 8 105000001 106000000 4 0	0	8.08719	-2
2 51000001 52000000 6 0 vs 2 221000001 222000000 16 0 : 2 51000001 52000000 6 0 vs 2 221000001 222000000 4 0	0	8.09481	-2
3 8000001 9000000 131 6 vs 3 178000001 179000000 135 3 : 3 8000001 9000000 4 0 vs 3 178000001 179000000 5 0	0	8.09481	-2
1 114000001 115000000 314 12 vs 1 201000001 202000000 376 12 : 1 114000001 115000000 21 6 vs 1 201000001 202000000 17 2	0	8.1037	-2
3 83000001 84000000 9 0 vs 3 170000001 171000000 141 4 : 3 83000001 84000000 3 0 vs 3 170000001 171000000 5 0	0	8.1037	-2
6 24000001 25000000 82 5 vs 6 111000001 112000000 8 0 : 6 24000001 25000000 4 0 vs 6 111000001 112000000 5 0	0	8.1037	-2
6 25000001 26000000 14 0 vs 6 112000001 113000000 65 2 : 6 25000001 26000000 4 0 vs 6 112000001 113000000 4 0	0	8.1037	-2
3 79000001 80000000 17 0 vs 3 164000001 165000000 16 0 : 3 79000001 80000000 3 0 vs 3 164000001 165000000 4 0	0	8.11388	-2
9 18000001 19000000 7 0 vs 9 103000001 104000000 12 0 : 9 18000001 19000000 3 0 vs 9 103000001 104000000 3 0	0	8.11388	-2
1 120000001 121000000 31 1 vs 1 204000001 205000000 35 2 : 1 120000001 121000000 4 0 vs 1 204000001 205000000 5 0	0	8.14062	-2
3 37000001 38000000 17 1 vs 3 121000001 122000000 83 1 : 3 37000001 38000000 5 0 vs 3 121000001 122000000 4 0	0	8.14062	-2
1 27000001 28000000 103 5 vs 1 199000001 200000000 114 10 : 1 27000001 28000000 5 0 vs 1 199000001 200000000 7 4	0	8.14189	-2
2 58000001 59000000 8 0 vs 2 230000001 231000000 16 0 : 2 58000001 59000000 3 0 vs 2 230000001 231000000 4 0	0	8.14189	-2
3 3000001 4000000 50 2 vs 3 175000001 176000000 57 1 : 3 3000001 4000000 3 0 vs 3 175000001 176000000 3 0	0	8.14189	-2
2 114000001 115000000 46 2 vs 2 187000001 188000000 12 0 : 2 114000001 115000000 4 0 vs 2 187000001 188000000 3 0	0	8.15848	-2
2 157000001 158000000 190 5 vs 2 230000001 231000000 16 0 : 2 157000001 158000000 3 0 vs 2 230000001 231000000 4 0	0	8.15848	-2
4 29000001 30000000 10 0 vs 4 102000001 103000000 27 1 : 4 29000001 30000000 3 0 vs 4 102000001 103000000 3 0	0	8.15848	-2
7 34000001 35000000 67 4 vs 7 107000001 108000000 81 4 : 7 34000001 35000000 4 0 vs 7 107000001 108000000 5 0	0	8.15848	-2
23 36000001 37000000 6 0 vs 23 109000001 110000000 121 5 : 23 36000001 37000000 5 0 vs 23 109000001 110000000 5 0	0	8.15848	-2
4 15000001 16000000 157 2 vs 4 188000001 189000000 13 0 : 4 15000001 16000000 5 0 vs 4 188000001 189000000 3 0	0	8.16615	-2
3 19000001 20000000 34 1 vs 3 193000001 194000000 24 1 : 3 19000001 20000000 3 0 vs 3 193000001 194000000 4 0	0	8.18916	-2
4 16000001 17000000 41 1 vs 4 191000001 192110522 57 1 : 4 16000001 17000000 6 0 vs 4 191000001 192110522 4 0	0	8.21223	-2
2 1 1000000 230 6 vs 2 176000001 177000000 12 0 : 2 1 1000000 5 0 vs 2 176000001 177000000 4 0	0	8.23147	-2
1 38000001 39000000 231 4 vs 1 215000001 216000000 20 0 : 1 38000001 39000000 4 0 vs 1 215000001 216000000 5 1	0	8.25205	-2
2 106000001 107000000 45 1 vs 2 188000001 189000000 7 0 : 2 106000001 107000000 4 0 vs 2 188000001 189000000 3 0	0	8.27393	-2
3 108000001 109000000 16 0 vs 3 190000001 191000000 164 3 : 3 108000001 109000000 4 0 vs 3 190000001 191000000 7 1	0	8.27393	-2
4 86000001 87000000 8 0 vs 4 168000001 169000000 70 1 : 4 86000001 87000000 4 0 vs 4 168000001 169000000 4 0	0	8.27393	-2
1 40000001 41000000 74 2 vs 1 114000001 115000000 314 12 : 1 40000001 41000000 4 0 vs 1 114000001 115000000 21 6	0	8.28167	-2
3 6000001 7000000 6 0 vs 3 80000001 81000000 7 0 : 3 6000001 7000000 4 0 vs 3 80000001 81000000 3 0	0	8.28167	-2
3 112000001 113000000 7 0 vs 3 186000001 187000000 54 2 : 3 112000001 113000000 4 0 vs 3 186000001 187000000 4 0	0	8.28167	-2
14 25000001 26000000 28 1 vs 14 99000001 100000000 342 12 : 14 25000001 26000000 4 0 vs 14 99000001 100000000 31 3	0	8.28167	-2
3 7000001 8000000 6 0 vs 3 188000001 189000000 20 0 : 3 7000001 8000000 3 0 vs 3 188000001 189000000 4 0	0	8.31912	-2
1 50000001 51000000 7 0 vs 1 232000001 233000000 39 1 : 1 50000001 51000000 3 0 vs 1 232000001 233000000 4 0	0	8.33076	-2
2 56000001 57000000 7 0 vs 2 137000001 138000000 53 2 : 2 56000001 57000000 4 0 vs 2 137000001 138000000 4 0	0	8.3502	-2
2 112000001 113000000 118 3 vs 2 193000001 194000000 23 0 : 2 112000001 113000000 4 0 vs 2 193000001 194000000 3 0	0	8.3502	-2
3 67000001 68000000 25 1 vs 3 148000001 149000000 7 0 : 3 67000001 68000000 4 0 vs 3 148000001 149000000 3 0	0	8.3502	-2
3 78000001 79000000 9 0 vs 3 159000001 160000000 15 0 : 3 78000001 79000000 3 0 vs 3 159000001 160000000 4 0	0	8.3502	-2
1 106000001 107000000 12 0 vs 1 181000001 182000000 241 5 : 1 106000001 107000000 6 1 vs 1 181000001 182000000 4 0	0	8.38266	-2
4 84000001 85000000 127 2 vs 4 159000001 160000000 42 2 : 4 84000001 85000000 10 1 vs 4 159000001 160000000 3 0	0	8.38266	-2
7 64000001 65000000 58 2 vs 7 139000001 140000000 122 5 : 7 64000001 65000000 4 0 vs 7 139000001 140000000 6 0	0	8.38266	-2
10 32000001 33000000 120 3 vs 10 107000001 108000000 7 0 : 10 32000001 33000000 3 0 vs 10 107000001 108000000 3 0	0	8.38266	-2
1 107000001 108000000 21 2 vs 1 187000001 188000000 15 0 : 1 107000001 108000000 6 0 vs 1 187000001 188000000 4 0	0	8.39176	-2
3 7000001 8000000 6 0 vs 3 87000001 88000000 27 1 : 3 7000001 8000000 3 0 vs 3 87000001 88000000 4 0	0	8.39176	-2
4 17000001 18000000 102 6 vs 4 97000001 98000000 9 0 : 4 17000001 18000000 6 0 vs 4 97000001 98000000 4 0	0	8.39176	-2
16 3000001 4000000 37 2 vs 16 83000001 84000000 287 21 : 16 3000001 4000000 5 0 vs 16 83000001 84000000 19 3	0	8.39176	-2
3 63000001 64000000 64 12 vs 3 141000001 142000000 16 0 : 3 63000001 64000000 16 5 vs 3 141000001 142000000 4 0	0	8.40478	-2
6 73000001 74000000 121 1 vs 6 151000001 152000000 51 2 : 6 73000001 74000000 3 0 vs 6 151000001 152000000 5 0	0	8.40478	-2
7 8000001 9000000 19 0 vs 7 86000001 87000000 77 1 : 7 8000001 9000000 5 0 vs 7 86000001 87000000 5 2	0	8.40478	-2
11 5000001 6000000 6 0 vs 11 84000001 85000000 24 0 : 11 5000001 6000000 4 0 vs 11 84000001 85000000 6 0	0	8.40478	-2
11 26000001 27000000 6 0 vs 11 104000001 105000000 7 0 : 11 26000001 27000000 4 0 vs 11 104000001 105000000 3 0	0	8.40478	-2
12 20000001 21000000 47 1 vs 12 98000001 99000000 19 0 : 12 20000001 21000000 24 1 vs 12 98000001 99000000 4 0	0	8.40478	-2
2 36000001 37000000 16 0 vs 2 226000001 227000000 157 6 : 2 36000001 37000000 4 0 vs 2 226000001 227000000 5 1	0	8.43606	-2
2 135000001 136000000 30 1 vs 2 211000001 212000000 8 0 : 2 135000001 136000000 5 0 vs 2 211000001 212000000 3 0	0	8.43737	-2
11 27000001 28000000 10 0 vs 11 103000001 104000000 5 0 : 11 27000001 28000000 3 0 vs 11 103000001 104000000 4 0	0	8.43737	-2
2 14000001 15000000 188 2 vs 2 91000001 92000000 6 0 : 2 14000001 15000000 3 0 vs 2 91000001 92000000 3 0	0	8.45043	-2
3 118000001 119000000 53 2 vs 3 195000001 196000000 267 23 : 3 118000001 119000000 3 0 vs 3 195000001 196000000 17 7	0	8.45043	-2
7 61000001 62000000 12 0 vs 7 138000001 139000000 92 3 : 7 61000001 62000000 2 0 vs 7 138000001 139000000 4 0	0	8.45043	-2
12 5000001 6000000 61 1 vs 12 82000001 83000000 29 1 : 12 5000001 6000000 5 0 vs 12 82000001 83000000 4 0	0	8.45043	-2
1 16000001 17000000 146 2 vs 1 211000001 212000000 18 0 : 1 16000001 17000000 6 1 vs 1 211000001 212000000 3 0	0	8.51857	-2
1 22000001 23000000 288 5 vs 1 227000001 228000000 89 5 : 1 22000001 23000000 4 0 vs 1 227000001 228000000 5 0	0	8.70116	-2
2 9000001 10000000 84 4 vs 2 216000001 217000000 237 4 : 2 9000001 10000000 5 0 vs 2 216000001 217000000 20 1	0	8.73851	-2
1 29000001 30000000 19 0 vs 1 245000001 245703897 73 1 : 1 29000001 30000000 3 0 vs 1 245000001 245703897 9 1	0	8.89712	-2
1 24000001 25000000 161 4 vs 1 243000001 244000000 33 4 : 1 24000001 25000000 6 0 vs 1 243000001 244000000 5 0	0	8.94996	-2
1 165000001 166000000 15 0 vs 1 165000001 166000000 15 0 : 1 165000001 166000000 5 0 vs 1 165000001 166000000 5 0	0	9.28663	-2
1 65000001 66000000 184 3 vs 1 67000001 68000000 39 1 : 1 65000001 66000000 4 0 vs 1 67000001 68000000 3 0	0	11.5672	-2
4 85000001 86000000 43 1 vs 4 87000001 88000000 12 0 : 4 85000001 86000000 4 0 vs 4 87000001 88000000 4 0	0	11.5672	-2
8 95000001 96000000 109 5 vs 8 97000001 98000000 145 2 : 8 95000001 96000000 4 0 vs 8 97000001 98000000 5 0	0	11.5672	-2
13 99000001 100000000 18 0 vs 13 101000001 102000000 6 0 : 13 99000001 100000000 3 0 vs 13 101000001 102000000 4 0	0	11.5672	-2
1 199000001 200000000 114 10 vs 1 202000001 203000000 222 11 : 1 199000001 200000000 7 4 vs 1 202000001 203000000 6 0	0	12.7572	-2
4 107000001 108000000 45 1 vs 4 110000001 111000000 14 0 : 4 107000001 108000000 4 0 vs 4 110000001 111000000 3 0	0	12.7572	-2
4 167000001 168000000 8 0 vs 4 170000001 171000000 68 1 : 4 167000001 168000000 4 0 vs 4 170000001 171000000 4 0	0	12.7572	-2
2 87000001 88000000 13 0 vs 2 91000001 92000000 6 0 : 2 87000001 88000000 5 0 vs 2 91000001 92000000 3 0	0	17.9083	-2
1 106000001 107000000 12 0 vs 1 113000001 114000000 44 2 : 1 106000001 107000000 6 1 vs 1 113000001 114000000 5 0	0	18.1499	-2
3 138000001 139000000 12 0 vs 3 145000001 146000000 27 1 : 3 138000001 139000000 4 0 vs 3 145000001 146000000 4 0	0	18.1499	-2
7 83000001 84000000 60 1 vs 7 90000001 91000000 24 1 : 7 83000001 84000000 4 0 vs 7 90000001 91000000 5 0	0	18.1499	-2
17 56000001 57000000 110 87 vs 17 63000001 64000000 31 3 : 17 56000001 57000000 15 92 vs 17 63000001 64000000 5 0	0	18.1499	-2
12 90000001 91000000 26 0 vs 12 96000001 97000000 108 4 : 12 90000001 91000000 4 0 vs 12 96000001 97000000 4 0	0	18.1976	-2
16 2000001 3000000 236 8 vs 16 8000001 9000000 177 3 : 16 2000001 3000000 6 3 vs 16 8000001 9000000 4 0	0	18.1976	-2
4 31000001 32000000 47 1 vs 4 36000001 37000000 14 0 : 4 31000001 32000000 4 0 vs 4 36000001 37000000 4 0	0	18.3717	-2
17 16000001 17000000 80 6 vs 17 21000001 22000000 27 1 : 17 16000001 17000000 4 0 vs 17 21000001 22000000 10 2	0	18.3717	-2
14 77000001 78000000 55 2 vs 14 85000001 86000000 7 0 : 14 77000001 78000000 4 0 vs 14 85000001 86000000 3 0	0	19.4128	-2
18 21000001 22000000 64 1 vs 18 29000001 30000000 6 0 : 18 21000001 22000000 5 0 vs 18 29000001 30000000 3 0	0	19.4128	-2
17 57000001 58000000 169 12 vs 17 66000001 67000000 7 0 : 17 57000001 58000000 10 9 vs 17 66000001 67000000 4 0	0	20.9343	-2
7 8000001 9000000 19 0 vs 7 26000001 27000000 128 6 : 7 8000001 9000000 5 0 vs 7 26000001 27000000 3 0	0	21.2141	-2
20 33000001 34000000 56 2 vs 20 51000001 52000000 325 158 : 20 33000001 34000000 4 0 vs 20 51000001 52000000 26 102	0	21.2141	-2
4 55000001 56000000 110 4 vs 4 65000001 66000000 7 0 : 4 55000001 56000000 5 0 vs 4 65000001 66000000 3 0	0	21.3923	-2
11 17000001 18000000 209 4 vs 11 27000001 28000000 10 0 : 11 17000001 18000000 6 0 vs 11 27000001 28000000 3 0	0	21.3923	-2
14 34000001 35000000 45 2 vs 14 44000001 45000000 14 0 : 14 34000001 35000000 4 1 vs 14 44000001 45000000 3 0	0	21.3923	-2
7 139000001 140000000 122 5 vs 7 158000001 158931298 149 5 : 7 139000001 140000000 6 0 vs 7 158000001 158931298 7 2	0	21.5279	-2
2 36000001 37000000 16 0 vs 2 55000001 56000000 36 1 : 2 36000001 37000000 4 0 vs 2 55000001 56000000 3 0	0	21.5594	-2
17 35000001 36000000 268 21 vs 17 54000001 55000000 308 19 : 17 35000001 36000000 42 2 vs 17 54000001 55000000 114 6	0	21.5594	-2
23 125000001 126000000 8 0 vs 23 144000001 145000000 6 0 : 23 125000001 126000000 4 0 vs 23 144000001 145000000 3 0	0	21.5594	-2
13 62000001 63000000 6 0 vs 13 79000001 80000000 7 0 : 13 62000001 63000000 4 0 vs 13 79000001 80000000 3 0	0	21.6835	-2
14 46000001 47000000 7 0 vs 14 63000001 64000000 89 4 : 14 46000001 47000000 4 0 vs 14 63000001 64000000 5 0	0	21.6835	-2
14 60000001 61000000 26 0 vs 14 77000001 78000000 55 2 : 14 60000001 61000000 6 0 vs 14 77000001 78000000 4 0	0	21.6835	-2
5 155000001 156000000 7 0 vs 5 175000001 176000000 118 1 : 5 155000001 156000000 5 0 vs 5 175000001 176000000 5 0	0	22.2563	-2
7 84000001 85000000 44 1 vs 7 104000001 105000000 251 4 : 7 84000001 85000000 6 0 vs 7 104000001 105000000 7 1	0	22.2563	-2
1 106000001 107000000 12 0 vs 1 118000001 119000000 32 1 : 1 106000001 107000000 6 1 vs 1 118000001 119000000 5 0	0	22.2736	-2
7 100000001 101000000 49 6 vs 7 112000001 113000000 14 0 : 7 100000001 101000000 8 1 vs 7 112000001 113000000 6 3	0	22.2736	-2
12 89000001 90000000 6 0 vs 12 101000001 102000000 179 4 : 12 89000001 90000000 4 0 vs 12 101000001 102000000 4 0	0	22.2736	-2
6 107000001 108000000 8 0 vs 6 142000001 143000000 8 0 : 6 107000001 108000000 4 0 vs 6 142000001 143000000 3 0	0	22.6729	-2
7 118000001 119000000 10 0 vs 7 153000001 154000000 8 0 : 7 118000001 119000000 3 0 vs 7 153000001 154000000 4 0	0	22.6729	-2
17 22000001 23000000 114 7 vs 17 57000001 58000000 169 12 : 17 22000001 23000000 4 0 vs 17 57000001 58000000 10 9	0	22.6729	-2
2 206000001 207000000 21 0 vs 2 227000001 228000000 10 0 : 2 206000001 207000000 5 1 vs 2 227000001 228000000 5 0	0	22.7407	-2
1 179000001 180000000 257 4 vs 1 192000001 193000000 63 1 : 1 179000001 180000000 7 0 vs 1 192000001 193000000 4 0	0	22.8238	-2
3 63000001 64000000 64 12 vs 3 87000001 88000000 27 1 : 3 63000001 64000000 16 5 vs 3 87000001 88000000 4 0	0	22.8389	-2
7 91000001 92000000 39 1 vs 7 115000001 116000000 29 2 : 7 91000001 92000000 5 1 vs 7 115000001 116000000 4 0	0	22.8389	-2
8 76000001 77000000 9 0 vs 8 100000001 101000000 164 4 : 8 76000001 77000000 3 0 vs 8 100000001 101000000 12 1	0	22.8389	-2
1 172000001 173000000 37 1 vs 1 194000001 195000000 22 0 : 1 172000001 173000000 5 0 vs 1 194000001 195000000 4 0	0	22.9071	-2
4 60000001 61000000 8 0 vs 4 82000001 83000000 16 0 : 4 60000001 61000000 3 0 vs 4 82000001 83000000 3 0	0	22.9071	-2
17 41000001 42000000 137 1 vs 17 63000001 64000000 31 3 : 17 41000001 42000000 4 0 vs 17 63000001 64000000 5 0	0	22.9071	-2
1 80000001 81000000 8 0 vs 1 114000001 115000000 314 12 : 1 80000001 81000000 3 0 vs 1 114000001 115000000 21 6	0	23.0769	-2
4 145000001 146000000 13 0 vs 4 179000001 180000000 6 0 : 4 145000001 146000000 3 0 vs 4 179000001 180000000 3 0	0	23.0769	-2
7 90000001 91000000 24 1 vs 7 124000001 125000000 7 0 : 7 90000001 91000000 5 0 vs 7 124000001 125000000 4 0	0	23.0769	-2
14 37000001 38000000 60 4 vs 14 71000001 72000000 29 2 : 14 37000001 38000000 10 3 vs 14 71000001 72000000 5 0	0	23.0769	-2
20 18000001 19000000 23 0 vs 20 52000001 53000000 399 83 : 20 18000001 19000000 4 0 vs 20 52000001 53000000 47 66	0	23.0769	-2
3 62000001 63000000 89 3 vs 3 98000001 99000000 46 1 : 3 62000001 63000000 6 0 vs 3 98000001 99000000 4 0	0	23.0946	-2
14 27000001 28000000 10 0 vs 14 52000001 53000000 88 4 : 14 27000001 28000000 3 0 vs 14 52000001 53000000 5 0	0	23.4984	-2
12 74000001 75000000 120 1 vs 12 88000001 89000000 196 3 : 12 74000001 75000000 6 1 vs 12 88000001 89000000 22 1	0	23.7641	-2
12 77000001 78000000 15 0 vs 12 91000001 92000000 51 2 : 12 77000001 78000000 4 0 vs 12 91000001 92000000 5 0	0	23.7641	-2
23 7000001 8000000 37 2 vs 23 45000001 46000000 23 1 : 23 7000001 8000000 4 0 vs 23 45000001 46000000 3 0	0	24.312	-2
14 27000001 28000000 10 0 vs 14 84000001 85000000 6 0 : 14 27000001 28000000 3 0 vs 14 84000001 85000000 4 0	0	24.3172	-2
7 97000001 98000000 82 4 vs 7 150000001 151000000 79 4 : 7 97000001 98000000 4 0 vs 7 150000001 151000000 5 0	0	24.4912	-2
8 97000001 98000000 145 2 vs 8 128000001 129000000 346 16 : 8 97000001 98000000 5 0 vs 8 128000001 129000000 39 4	0	24.6182	-2
14 34000001 35000000 45 2 vs 14 64000001 65000000 257 5 : 14 34000001 35000000 4 1 vs 14 64000001 65000000 6 0	0	24.6235	-2
6 75000001 76000000 8 0 vs 6 118000001 119000000 19 0 : 6 75000001 76000000 4 0 vs 6 118000001 119000000 3 0	0	24.8042	-2
7 78000001 79000000 16 1 vs 7 105000001 106000000 282 19 : 7 78000001 79000000 8 1 vs 7 105000001 106000000 7 4	0	24.9697	-2
7 80000001 81000000 61 5 vs 7 107000001 108000000 81 4 : 7 80000001 81000000 5 0 vs 7 107000001 108000000 5 0	0	24.9697	-2
14 42000001 43000000 15 0 vs 14 71000001 72000000 29 2 : 14 42000001 43000000 4 0 vs 14 71000001 72000000 5 0	0	25.0876	-2
2 53000001 54000000 42 1 vs 2 101000001 102000000 18 0 : 2 53000001 54000000 5 0 vs 2 101000001 102000000 6 0	0	25.1064	-2
14 23000001 24000000 61 5 vs 14 71000001 72000000 29 2 : 14 23000001 24000000 5 0 vs 14 71000001 72000000 5 0	0	25.1064	-2
3 99000001 100000000 10 0 vs 3 145000001 146000000 27 1 : 3 99000001 100000000 4 0 vs 3 145000001 146000000 4 0	0	25.1816	-2
7 61000001 62000000 12 0 vs 7 110000001 111000000 138 5 : 7 61000001 62000000 2 0 vs 7 110000001 111000000 5 0	0	25.2436	-2
2 120000001 121000000 278 11 vs 2 148000001 149000000 10 0 : 2 120000001 121000000 5 0 vs 2 148000001 149000000 4 0	0	25.2867	-2
12 1000001 2000000 103 5 vs 12 52000001 53000000 247 9 : 12 1000001 2000000 5 0 vs 12 52000001 53000000 7 1	0	25.3948	-2
17 4000001 5000000 283 7 vs 17 55000001 56000000 95 35 : 17 4000001 5000000 5 0 vs 17 55000001 56000000 14 38	0	25.3948	-2
1 149000001 150000000 70 7 vs 1 215000001 216000000 20 0 : 1 149000001 150000000 8 3 vs 1 215000001 216000000 5 1	0	25.4841	-2
3 15000001 16000000 296 5 vs 3 81000001 82000000 18 0 : 3 15000001 16000000 10 1 vs 3 81000001 82000000 4 0	0	25.4841	-2
3 63000001 64000000 64 12 vs 3 128000001 129000000 137 3 : 3 63000001 64000000 16 5 vs 3 128000001 129000000 4 0	0	25.5059	-2
3 64000001 65000000 105 22 vs 3 114000001 115000000 9 0 : 3 64000001 65000000 8 21 vs 3 114000001 115000000 4 0	0	25.5113	-2
7 98000001 99000000 132 7 vs 7 158000001 158931298 149 5 : 7 98000001 99000000 6 0 vs 7 158000001 158931298 7 2	0	25.5792	-2
3 108000001 109000000 16 0 vs 3 171000001 172000000 131 6 : 3 108000001 109000000 4 0 vs 3 171000001 172000000 11 1	0	25.6173	-2
1 106000001 107000000 12 0 vs 1 168000001 169000000 15 0 : 1 106000001 107000000 6 1 vs 1 168000001 169000000 4 0	0	25.7535	-2
1 36000001 37000000 37 1 vs 1 148000001 149000000 188 4 : 1 36000001 37000000 5 0 vs 1 148000001 149000000 8 2	0	25.7727	-2
3 64000001 65000000 105 22 vs 3 176000001 177000000 82 3 : 3 64000001 65000000 8 21 vs 3 176000001 177000000 6 0	0	25.7727	-2
3 19000001 20000000 34 1 vs 3 150000001 151000000 147 1 : 3 19000001 20000000 3 0 vs 3 150000001 151000000 6 1	0	25.9013	-2
3 26000001 27000000 8 0 vs 3 166000001 167000000 36 1 : 3 26000001 27000000 4 0 vs 3 166000001 167000000 3 0	0	26.0303	-2
3 27000001 28000000 11 0 vs 3 168000001 169000000 43 1 : 3 27000001 28000000 7 0 vs 3 168000001 169000000 3 0	0	26.135	-2
3 51000001 52000000 12 0 vs 3 192000001 193000000 37 1 : 3 51000001 52000000 4 0 vs 3 192000001 193000000 3 0	0	26.135	-2
1 61000001 62000000 119 2 vs 1 225000001 226000000 35 1 : 1 61000001 62000000 5 0 vs 1 225000001 226000000 4 0	0	26.2925	-2
3 29000001 30000000 26 0 vs 3 174000001 175000000 23 0 : 3 29000001 30000000 5 0 vs 3 174000001 175000000 4 0	0	26.3284	-2
4 24000001 25000000 71 2 vs 4 189000001 190000000 9 0 : 4 24000001 25000000 4 0 vs 4 189000001 190000000 3 0	0	26.3839	-2
5 1 1000000 51 7 vs 5 165000001 166000000 14 0 : 5 1 1000000 5 0 vs 5 165000001 166000000 3 0	0	26.3839	-2
6 3000001 4000000 253 4 vs 6 107000001 108000000 8 0 : 6 3000001 4000000 5 0 vs 6 107000001 108000000 4 0	0	26.4506	-2
3 63000001 64000000 64 12 vs 3 165000001 166000000 247 2 : 3 63000001 64000000 16 5 vs 3 165000001 166000000 5 0	0	26.6595	-2
3 64000001 65000000 105 22 vs 3 158000001 159000000 266 3 : 3 64000001 65000000 8 21 vs 3 158000001 159000000 12 1	0	26.7127	-2
3 61000001 62000000 321 9 vs 3 151000001 152000000 370 11 : 3 61000001 62000000 5 0 vs 3 151000001 152000000 6 0	0	26.7266	-2
2 11000001 12000000 349 11 vs 2 98000001 99000000 162 3 : 2 11000001 12000000 48 3 vs 2 98000001 99000000 5 0	0	26.8303	-2
1 107000001 108000000 21 2 vs 1 193000001 194000000 7 0 : 1 107000001 108000000 6 0 vs 1 193000001 194000000 3 0	0	26.8472	-2
1 114000001 115000000 314 12 vs 1 116000001 117000000 47 5 : 1 114000001 115000000 21 6 vs 1 116000001 117000000 4 0	0	27.0441	-2
2 95000001 96000000 67 2 vs 2 97000001 98000000 16 0 : 2 95000001 96000000 5 0 vs 2 97000001 98000000 5 0	0	27.0441	-2
3 62000001 63000000 89 3 vs 3 145000001 146000000 27 1 : 3 62000001 63000000 6 0 vs 3 145000001 146000000 4 0	0	27.1203	-2
4 34000001 35000000 18 0 vs 4 115000001 116000000 15 0 : 4 34000001 35000000 4 0 vs 4 115000001 116000000 4 0	0	27.6464	-2
8 105000001 106000000 27 0 vs 8 109000001 110000000 18 0 : 8 105000001 106000000 4 0 vs 8 109000001 110000000 5 0	0	41.8763	-2
1 179000001 180000000 257 4 vs 1 185000001 186000000 28 1 : 1 179000001 180000000 7 0 vs 1 185000001 186000000 4 0	0	42.5503	-2
7 87000001 88000000 38 1 vs 7 95000001 96000000 107 1 : 7 87000001 88000000 4 0 vs 7 95000001 96000000 6 0	0	45.3891	-2
14 78000001 79000000 21 0 vs 14 96000001 97000000 193 5 : 14 78000001 79000000 4 0 vs 14 96000001 97000000 4 0	0	49.6036	-2
7 91000001 92000000 39 1 vs 7 108000001 109000000 31 1 : 7 91000001 92000000 5 1 vs 7 108000001 109000000 6 0	0	50.6983	-2
3 75000001 76000000 6 0 vs 3 131000001 132000000 146 1 : 3 75000001 76000000 5 0 vs 3 131000001 132000000 8 1	0	55.359	-2
14 65000001 66000000 45 1 vs 14 96000001 97000000 193 5 : 14 65000001 66000000 5 0 vs 14 96000001 97000000 4 0	0	57.5616	-2
7 97000001 98000000 82 4 vs 7 140000001 141000000 97 5 : 7 97000001 98000000 4 0 vs 7 140000001 141000000 5 0	0	57.9996	-2
7 40000001 41000000 35 1 vs 7 85000001 86000000 9 0 : 7 40000001 41000000 4 0 vs 7 85000001 86000000 4 0	0	58.6372	-2
7 66000001 67000000 71 1 vs 7 116000001 117000000 181 5 : 7 66000001 67000000 5 0 vs 7 116000001 117000000 4 0	0	59.6546	-2
7 104000001 105000000 251 4 vs 7 109000001 110000000 56 2 : 7 104000001 105000000 7 1 vs 7 109000001 110000000 5 0	0	83.016	-2
7 87000001 88000000 38 1 vs 7 107000001 108000000 81 4 : 7 87000001 88000000 4 0 vs 7 107000001 108000000 5 0	0	100.573	-2

## Sheet: Strong_new_intra_interactions
CloneID	t1 exp(Zscore)	t0 exp(Zscore)	Relative Ratio
6 170000001 171240540 62 1 vs 6 170000001 171240540 62 1 : 6 170000001 171240540 5 0 vs 6 170000001 171240540 5 0	2.73665	0	2
1 68000001 69000000 6 0 vs 1 70000001 71000000 15 0 : 1 68000001 69000000 4 0 vs 1 70000001 71000000 4 0	2.85704	0	2
1 70000001 71000000 15 0 vs 1 72000001 73000000 4 0 : 1 70000001 71000000 4 0 vs 1 72000001 73000000 3 0	2.85704	0	2
1 73000001 74000000 6 0 vs 1 75000001 76000000 6 0 : 1 73000001 74000000 3 0 vs 1 75000001 76000000 4 0	2.85704	0	2
1 76000001 77000000 7 0 vs 1 78000001 79000000 7 0 : 1 76000001 77000000 4 0 vs 1 78000001 79000000 4 0	2.85704	0	2
1 84000001 85000000 31 1 vs 1 86000001 87000000 57 1 : 1 84000001 85000000 3 0 vs 1 86000001 87000000 3 0	2.85704	0	2
1 106000001 107000000 12 0 vs 1 108000001 109000000 116 4 : 1 106000001 107000000 6 1 vs 1 108000001 109000000 4 0	2.85704	0	2
1 107000001 108000000 21 2 vs 1 109000001 110000000 154 4 : 1 107000001 108000000 6 0 vs 1 109000001 110000000 6 0	2.85704	0	2
1 170000001 171000000 58 2 vs 1 172000001 173000000 37 1 : 1 170000001 171000000 5 0 vs 1 172000001 173000000 5 0	2.85704	0	2
1 177000001 178000000 12 0 vs 1 179000001 180000000 257 4 : 1 177000001 178000000 5 0 vs 1 179000001 180000000 7 0	2.85704	0	2
1 193000001 194000000 7 0 vs 1 195000001 196000000 26 1 : 1 193000001 194000000 3 0 vs 1 195000001 196000000 5 0	2.85704	0	2
1 194000001 195000000 22 0 vs 1 196000001 197000000 35 2 : 1 194000001 195000000 4 0 vs 1 196000001 197000000 6 0	2.85704	0	2
1 201000001 202000000 376 12 vs 1 203000001 204000000 90 4 : 1 201000001 202000000 17 2 vs 1 203000001 204000000 17 1	2.85704	0	2
1 222000001 223000000 22 0 vs 1 224000001 225000000 19 0 : 1 222000001 223000000 3 0 vs 1 224000001 225000000 4 0	2.85704	0	2
1 224000001 225000000 19 0 vs 1 226000001 227000000 41 1 : 1 224000001 225000000 4 0 vs 1 226000001 227000000 5 0	2.85704	0	2
1 231000001 232000000 58 4 vs 1 233000001 234000000 136 6 : 1 231000001 232000000 4 0 vs 1 233000001 234000000 4 0	2.85704	0	2
2 10000001 11000000 104 8 vs 2 12000001 13000000 8 0 : 2 10000001 11000000 7 0 vs 2 12000001 13000000 4 0	2.85704	0	2
2 11000001 12000000 349 11 vs 2 13000001 14000000 23 0 : 2 11000001 12000000 48 3 vs 2 13000001 14000000 4 0	2.85704	0	2
2 12000001 13000000 8 0 vs 2 14000001 15000000 188 2 : 2 12000001 13000000 4 0 vs 2 14000001 15000000 3 0	2.85704	0	2
2 21000001 22000000 10 0 vs 2 23000001 24000000 7 0 : 2 21000001 22000000 4 0 vs 2 23000001 24000000 5 0	2.85704	0	2
2 50000001 51000000 7 0 vs 2 52000001 53000000 5 0 : 2 50000001 51000000 3 0 vs 2 52000001 53000000 3 0	2.85704	0	2
2 77000001 78000000 14 0 vs 2 79000001 80000000 8 0 : 2 77000001 78000000 3 0 vs 2 79000001 80000000 4 0	2.85704	0	2
2 78000001 79000000 6 0 vs 2 80000001 81000000 7 0 : 2 78000001 79000000 3 0 vs 2 80000001 81000000 4 0	2.85704	0	2
2 99000001 100000000 385 8 vs 2 101000001 102000000 18 0 : 2 99000001 100000000 56 1 vs 2 101000001 102000000 6 0	2.85704	0	2
2 123000001 124000000 6 0 vs 2 125000001 126000000 6 0 : 2 123000001 124000000 4 0 vs 2 125000001 126000000 4 0	2.85704	0	2
2 125000001 126000000 6 0 vs 2 127000001 128000000 20 1 : 2 125000001 126000000 4 0 vs 2 127000001 128000000 6 0	2.85704	0	2
2 153000001 154000000 9 0 vs 2 155000001 156000000 12 0 : 2 153000001 154000000 5 0 vs 2 155000001 156000000 4 0	2.85704	0	2
2 154000001 155000000 23 0 vs 2 156000001 157000000 29 1 : 2 154000001 155000000 4 0 vs 2 156000001 157000000 4 0	2.85704	0	2
2 166000001 167000000 8 0 vs 2 168000001 169000000 33 2 : 2 166000001 167000000 3 0 vs 2 168000001 169000000 4 0	2.85704	0	2
2 188000001 189000000 7 0 vs 2 190000001 191000000 109 1 : 2 188000001 189000000 3 0 vs 2 190000001 191000000 3 0	2.85704	0	2
2 208000001 209000000 36 2 vs 2 210000001 211000000 8 0 : 2 208000001 209000000 5 0 vs 2 210000001 211000000 3 0	2.85704	0	2
2 224000001 225000000 29 1 vs 2 226000001 227000000 157 6 : 2 224000001 225000000 4 0 vs 2 226000001 227000000 5 1	2.85704	0	2
2 225000001 226000000 14 0 vs 2 227000001 228000000 10 0 : 2 225000001 226000000 4 0 vs 2 227000001 228000000 5 0	2.85704	0	2
2 226000001 227000000 157 6 vs 2 228000001 229000000 29 1 : 2 226000001 227000000 5 1 vs 2 228000001 229000000 4 0	2.85704	0	2
2 235000001 236000000 81 2 vs 2 237000001 238000000 241 17 : 2 235000001 236000000 5 0 vs 2 237000001 238000000 8 1	2.85704	0	2
3 10000001 11000000 78 1 vs 3 12000001 13000000 19 0 : 3 10000001 11000000 4 0 vs 3 12000001 13000000 5 0	2.85704	0	2
3 54000001 55000000 86 3 vs 3 56000001 57000000 7 0 : 3 54000001 55000000 3 0 vs 3 56000001 57000000 4 0	2.85704	0	2
3 65000001 66000000 189 3 vs 3 67000001 68000000 25 1 : 3 65000001 66000000 4 0 vs 3 67000001 68000000 4 0	2.85704	0	2
3 69000001 70000000 16 0 vs 3 71000001 72000000 155 2 : 3 69000001 70000000 5 0 vs 3 71000001 72000000 7 1	2.85704	0	2
3 87000001 88000000 27 1 vs 3 89000001 90000000 11 0 : 3 87000001 88000000 4 0 vs 3 89000001 90000000 3 0	2.85704	0	2
3 106000001 107000000 7 0 vs 3 108000001 109000000 16 0 : 3 106000001 107000000 4 0 vs 3 108000001 109000000 4 0	2.85704	0	2
3 111000001 112000000 5 0 vs 3 113000001 114000000 14 0 : 3 111000001 112000000 4 0 vs 3 113000001 114000000 4 0	2.85704	0	2
3 113000001 114000000 14 0 vs 3 115000001 116000000 41 1 : 3 113000001 114000000 4 0 vs 3 115000001 116000000 4 0	2.85704	0	2
3 136000001 137000000 15 0 vs 3 138000001 139000000 12 0 : 3 136000001 137000000 4 0 vs 3 138000001 139000000 4 0	2.85704	0	2
3 149000001 150000000 26 0 vs 3 151000001 152000000 370 11 : 3 149000001 150000000 5 0 vs 3 151000001 152000000 6 0	2.85704	0	2
3 152000001 153000000 172 2 vs 3 154000001 155000000 18 0 : 3 152000001 153000000 10 1 vs 3 154000001 155000000 3 0	2.85704	0	2
3 183000001 184000000 15 0 vs 3 185000001 186000000 179 4 : 3 183000001 184000000 6 0 vs 3 185000001 186000000 5 0	2.85704	0	2
4 13000001 14000000 7 0 vs 4 15000001 16000000 157 2 : 4 13000001 14000000 5 0 vs 4 15000001 16000000 5 0	2.85704	0	2
4 17000001 18000000 102 6 vs 4 19000001 20000000 10 0 : 4 17000001 18000000 6 0 vs 4 19000001 20000000 3 0	2.85704	0	2
4 55000001 56000000 110 4 vs 4 57000001 58000000 28 2 : 4 55000001 56000000 5 0 vs 4 57000001 58000000 4 0	2.85704	0	2
4 60000001 61000000 8 0 vs 4 62000001 63000000 6 0 : 4 60000001 61000000 3 0 vs 4 62000001 63000000 3 0	2.85704	0	2
4 65000001 66000000 7 0 vs 4 67000001 68000000 6 0 : 4 65000001 66000000 3 0 vs 4 67000001 68000000 3 0	2.85704	0	2
4 70000001 71000000 34 1 vs 4 72000001 73000000 5 0 : 4 70000001 71000000 13 1 vs 4 72000001 73000000 3 0	2.85704	0	2
4 91000001 92000000 56 2 vs 4 93000001 94000000 18 0 : 4 91000001 92000000 3 0 vs 4 93000001 94000000 4 0	2.85704	0	2
4 102000001 103000000 27 1 vs 4 104000001 105000000 87 2 : 4 102000001 103000000 3 0 vs 4 104000001 105000000 5 0	2.85704	0	2
4 120000001 121000000 14 0 vs 4 122000001 123000000 12 0 : 4 120000001 121000000 3 0 vs 4 122000001 123000000 3 0	2.85704	0	2
4 134000001 135000000 10 0 vs 4 136000001 137000000 7 0 : 4 134000001 135000000 3 0 vs 4 136000001 137000000 3 0	2.85704	0	2
4 135000001 136000000 14 0 vs 4 137000001 138000000 7 0 : 4 135000001 136000000 4 0 vs 4 137000001 138000000 2 0	2.85704	0	2
4 136000001 137000000 7 0 vs 4 138000001 139000000 11 0 : 4 136000001 137000000 3 0 vs 4 138000001 139000000 3 0	2.85704	0	2
4 149000001 150000000 67 3 vs 4 151000001 152000000 15 0 : 4 149000001 150000000 5 0 vs 4 151000001 152000000 4 0	2.85704	0	2
4 160000001 161000000 24 1 vs 4 162000001 163000000 10 0 : 4 160000001 161000000 3 0 vs 4 162000001 163000000 3 0	2.85704	0	2
4 172000001 173000000 6 0 vs 4 174000001 175000000 29 2 : 4 172000001 173000000 4 0 vs 4 174000001 175000000 5 0	2.85704	0	2
4 187000001 188000000 19 0 vs 4 189000001 190000000 9 0 : 4 187000001 188000000 3 0 vs 4 189000001 190000000 3 0	2.85704	0	2
5 16000001 17000000 225 6 vs 5 18000001 19000000 47 1 : 5 16000001 17000000 4 0 vs 5 18000001 19000000 3 0	2.85704	0	2
5 37000001 38000000 28 0 vs 5 39000001 40000000 65 3 : 5 37000001 38000000 4 0 vs 5 39000001 40000000 3 0	2.85704	0	2
5 39000001 40000000 65 3 vs 5 41000001 42000000 97 1 : 5 39000001 40000000 3 0 vs 5 41000001 42000000 4 0	2.85704	0	2
5 74000001 75000000 12 0 vs 5 76000001 77000000 45 1 : 5 74000001 75000000 4 0 vs 5 76000001 77000000 5 0	2.85704	0	2
5 90000001 91000000 40 2 vs 5 92000001 93000000 33 2 : 5 90000001 91000000 5 0 vs 5 92000001 93000000 4 0	2.85704	0	2
5 108000001 109000000 8 0 vs 5 110000001 111000000 9 0 : 5 108000001 109000000 4 0 vs 5 110000001 111000000 3 0	2.85704	0	2
5 122000001 123000000 207 5 vs 5 124000001 125000000 50 1 : 5 122000001 123000000 8 1 vs 5 124000001 125000000 4 0	2.85704	0	2
5 126000001 127000000 27 0 vs 5 128000001 129000000 64 1 : 5 126000001 127000000 6 0 vs 5 128000001 129000000 4 0	2.85704	0	2
5 145000001 146000000 126 3 vs 5 147000001 148000000 65 3 : 5 145000001 146000000 4 0 vs 5 147000001 148000000 6 1	2.85704	0	2
5 161000001 162000000 9 0 vs 5 163000001 164000000 7 0 : 5 161000001 162000000 3 0 vs 5 163000001 164000000 4 0	2.85704	0	2
5 164000001 165000000 7 0 vs 5 166000001 167000000 7 0 : 5 164000001 165000000 3 0 vs 5 166000001 167000000 4 0	2.85704	0	2
[truncated: 3,120 more rows]

## Sheet: Strong_new_inter_interactions
CloneID	t1 exp(Zscore)	t0 exp(Zscore)	Relative Ratio
[truncated: 9,134 more rows]

## Sheet: Readme
t1 exp(Zscore)	is exp(Zscore) of Hi-C interaction data at E2 treatment
[truncated: 3 more rows]
