# Supplementary material for: Genome-wide analysis uncovers high frequency, strong differential chromosomal interactions and their associated epigenetic patterns in E2-mediated gene regulation
Source: BMC Genomics. 2013 Jan 31;14:70. doi: 10.1186/1471-2164-14-70 (PMC3599885; doi:10.1186/1471-2164-14-70)
Supplement: Additional file 8 — Additional Figure. Contains an additional figure that shows the correlation between histone modification and chromosomal interaction frequency for all interaction regions in 1Mbp resolution. The order of chromosome regions is sorted by their interaction frequency at the control condition. [file 1471-2164-14-70-S8.xlsx]

## Sheet: Sheet1
Figure
Correlation between histone modification and chromosomal interaction frequency (1MB resolution) for all interaction regions.
Here all data are log transformed then visualized by heat map. The order of matrices is sorted by chromosomal interaction frequency at control condition.
The name of each 1MB chromosomal region is defined as:
chrom_start_end_0hourMaxTag_0hourNumberOfMotifs_:_chrom_start_end_1hourMaxTag_1hourNumberOfMotifs.
