# Supplementary material for: Genome-wide analysis uncovers high frequency, strong differential chromosomal interactions and their associated epigenetic patterns in E2-mediated gene regulation
Source: BMC Genomics. 2013 Jan 31;14:70. doi: 10.1186/1471-2164-14-70 (PMC3599885; doi:10.1186/1471-2164-14-70)
Supplement: Additional file 9 — Genes of top 10 regions with the most gained and lost interactions according to four types of strong chromosomal interaction changes. Contains results of functional annotation of genes in the top 10 most frequent dynamical chromosomal interaction regions. The regions are estimated from four types of strong chromosomal interaction changes. [file 1471-2164-14-70-S9.xls]

## Sheet: Genes in the top10 dynamRegions
	gene_ID	chrom	starts	ends
CYP24A1	1591	20	52000001	53000000
PFDN4	5203	20	52000001	53000000
BCAS1	8537	20	52000001	53000000
DOK5	55816	20	52000001	53000000
ZNF217	7764	20	51000001	52000000
BCAS1	8537	20	51000001	52000000
TSHZ2	128553	20	51000001	52000000
SUMO1P1	391257	20	51000001	52000000
EYA2	2139	20	45000001	46000000
NCOA3	8202	20	45000001	46000000
ZMYND8	23613	20	45000001	46000000
SULF2	55959	20	45000001	46000000
LOC100131496	100131496	20	45000001	46000000
TBX2	6909	17	56000001	57000000
PPM1D	8493	17	56000001	57000000
TBX4	9496	17	56000001	57000000
BCAS3	54828	17	56000001	57000000
C17orf82	388407	17	56000001	57000000
MED13	9969	17	57000001	58000000
TLK2	11011	17	57000001	58000000
INTS2	57508	17	57000001	58000000
BACH1	83990	17	57000001	58000000
EFCAB3	146779	17	57000001	58000000
METTL2A	339175	17	57000001	58000000
NACA2	342538	17	57000001	58000000
TBC1D3P2	440452	17	57000001	58000000
CA4	762	17	55000001	56000000
CLTC	1213	17	55000001	56000000
RPS6KB1	6198	17	55000001	56000000
APPBP2	10513	17	55000001	56000000
RNFT1	51136	17	55000001	56000000
TUBD1	51174	17	55000001	56000000
PTRH2	51651	17	55000001	56000000
HEATR6	63897	17	55000001	56000000
DHX40	79665	17	55000001	56000000
TMEM49	81671	17	55000001	56000000
USP32	84669	17	55000001	56000000
C17orf64	124773	17	55000001	56000000
MIR21	406991	17	55000001	56000000
LOC645638	645638	17	55000001	56000000
DHX40P	653645	17	55000001	56000000
LOC653653	653653	17	55000001	56000000
SCARNA20	677681	17	55000001	56000000
TRIM37	4591	17	54000001	55000000
RAD51C	5889	17	54000001	55000000
PPM1E	22843	17	54000001	55000000
C17orf71	55181	17	54000001	55000000
PRR11	55771	17	54000001	55000000
TEX14	56155	17	54000001	55000000
DHX40	79665	17	54000001	55000000
GDPD1	284161	17	54000001	55000000
SKA2	348235	17	54000001	55000000
YPEL2	388403	17	54000001	55000000
MIR301A	407027	17	54000001	55000000
MIR454	768216	17	54000001	55000000
BMP7	655	20	55000001	56000000
PCK1	5105	20	55000001	56000000
RAE1	8480	20	55000001	56000000
HMGB1L1	10357	20	55000001	56000000
SPO11	23626	20	55000001	56000000
RBM38	55544	20	55000001	56000000
PMEPA1	56937	20	55000001	56000000
ZBP1	81030	20	55000001	56000000
CTCFL	140690	20	55000001	56000000
ARFGEF2	10564	20	46000001	47000000
PREX1	57580	20	46000001	47000000
LOC284749	284749	20	46000001	47000000
GNAS	2778	20	56000001	57000000
STX16	8675	20	56000001	57000000
VAPB	9217	20	56000001	57000000
TH1L	51497	20	56000001	57000000
PPP4R1L	55370	20	56000001	57000000
RAB22A	57403	20	56000001	57000000
NPEPL1	79716	20	56000001	57000000
C20orf85	128602	20	56000001	57000000
GNASAS	149775	20	56000001	57000000
APCDD1L	164284	20	56000001	57000000
MIR296	407022	20	56000001	57000000
MIR298	100126296	20	56000001	57000000

## Sheet: Tissue Expression
Category	Term	Count	%	PValue	Genes	List Total	Pop Hits	Pop Total	Fold Enrichment	Bonferroni	Benjamini	FDR
UNIGENE_EST_QUARTILE	breast (mammary gland) cancer_disease_3rd	35	46.0526	3.4163e-08	RAD51C, CYP24A1, TSHZ2, PREX1, YPEL2, TH1L, RPS6KB1, PTRH2, CLTC, ARFGEF2, ZMYND8, MIR21, PPP4R1L, RNFT1, SKA2, APPBP2, TLK2, USP32, BCAS1, TBX2, LOC645638, MED13, METTL2A, TMEM49, TRIM37, HEATR6, TEX14, PPM1D, ZNF217, NCOA3, SULF2, TUBD1, GNAS, DHX40, PMEPA1	65	3874	17877	2.48479	2.59639e-06	2.59639e-06	3.59498e-05
CGAP_SAGE_QUARTILE	79:mammary gland_carcinoma_3rd	19	25	7.00458e-06	RAD51C, VAPB, PREX1, TH1L, CTCFL, PTRH2, CLTC, ZMYND8, MIR21, TMEM49, HMGB1L1, SULF2, PFDN4, GNAS, RBM38, DHX40, BMP7, PMEPA1, USP32	58	1597	15839	3.24899	0.00240668	0.00240668	0.00955497
CGAP_SAGE_QUARTILE	78:mammary gland_carcinoma_3rd	19	25	7.00458e-06	RAD51C, VAPB, PREX1, TH1L, CTCFL, PTRH2, CLTC, ZMYND8, MIR21, TMEM49, HMGB1L1, SULF2, PFDN4, GNAS, RBM38, DHX40, BMP7, PMEPA1, USP32	58	1597	15839	3.24899	0.00240668	0.00240668	0.00955497
UNIGENE_EST_QUARTILE	mammary gland_normal_3rd	32	42.1053	2.39597e-05	RAD51C, CYP24A1, TSHZ2, PREX1, YPEL2, INTS2, RPS6KB1, PTRH2, MIR21, PPP4R1L, RNFT1, TLK2, APPBP2, NACA2, USP32, BCAS1, TBX2, LOC645638, MED13, TMEM49, TRIM37, HEATR6, TEX14, EYA2, ZNF217, SULF2, NCOA3, APCDD1L, TUBD1, RBM38, GNAS, DHX40	65	4350	17877	2.02321	0.0018193	0.000910064	0.0252099
CGAP_EST_QUARTILE	27090:mammary gland_neoplasia_3rd	6	7.89474	3.39096e-05	TMEM49, EYA2, RPS6KB1, APPBP2, MIR21, USP32	57	107	16152	15.8898	0.0541908	0.0541908	0.0569473
CGAP_SAGE_QUARTILE	77:mammary gland_carcinoma_3rd	17	22.3684	3.42962e-05	RAD51C, VAPB, PREX1, GNASAS, CTCFL, RPS6KB1, PTRH2, CLTC, MIR21, TMEM49, HMGB1L1, SULF2, PFDN4, GNAS, RBM38, BMP7, PMEPA1	58	1449	15839	3.20391	0.0117288	0.00588169	0.0467755
CGAP_EST_QUARTILE	492:thymu_normal_3rd	6	7.89474	0.000318131	VAPB, PREX1, STX16, MED13, CLTC, ZMYND8	57	172	16152	9.88494	0.407125	0.230016	0.533066
CGAP_EST_QUARTILE	23843:ovary_neoplasia_3rd	3	3.94737	0.000418454	TMEM49, EYA2, MIR21	57	9	16152	94.4561	0.497251	0.204848	0.700615
CGAP_EST_QUARTILE	496:cerebrum_normal_3rd	4	5.26316	0.000689339	BCAS1, C17ORF71, GNAS, CLTC	57	50	16152	22.6695	0.677926	0.246664	1.15169
CGAP_EST_QUARTILE	11090:kidney_uncharacterized histology_3rd	5	6.57895	0.000840247	TMEM49, VAPB, RAB22A, SKA2, MIR21	57	122	16152	11.6135	0.7487	0.241355	1.40215
CGAP_EST_QUARTILE	27097:mammary gland_neoplasia_3rd	4	5.26316	0.000960696	TMEM49, SULF2, MIR21, USP32	57	56	16152	20.2406	0.793856	0.231409	1.60162
GNF_U133A_QUARTILE	bone marrow_3rd	17	22.3684	0.00169816	CYP24A1, BCAS1, TSHZ2, PRR11, METTL2A, SPO11, CLTC, ZMYND8, PCK1, HEATR6, EYA2, NCOA3, RAE1, PFDN4, RNFT1, APPBP2, BMP7	51	1934	13036	2.24681	0.122668	0.122668	1.7772
CGAP_EST_QUARTILE	924:uncharacterized tissue_normal_3rd	4	5.26316	0.0019876	TMEM49, BACH1, MED13, MIR21	57	72	16152	15.7427	0.961951	0.373109	3.28692
CGAP_EST_QUARTILE	27100:mammary gland_neoplasia_3rd	4	5.26316	0.00232007	TMEM49, RPS6KB1, MIR21, USP32	57	76	16152	14.9141	0.977991	0.379381	3.82672
CGAP_EST_QUARTILE	19516:uncharacterized tissue_normal_3rd	4	5.26316	0.00249846	TMEM49, DHX40, CLTC, MIR21	57	78	16152	14.5317	0.983594	0.366615	4.11517
CGAP_EST_QUARTILE	11319:head and neck_neoplasia_3rd	3	3.94737	0.00421204	TMEM49, TUBD1, MIR21	57	28	16152	30.3609	0.999027	0.500176	6.84493
CGAP_SAGE_QUARTILE	124:cerebellum_medulloblastoma, cerebellum_3rd	15	19.7368	0.00441138	RAD51C, YPEL2, METTL2A, PTRH2, CLTC, EYA2, PPM1E, RAB22A, RNFT1, CA4, GNAS, SUMO1P1, SKA2, APPBP2, USP32	58	1824	15839	2.24577	0.781479	0.397675	5.85288
CGAP_SAGE_QUARTILE	1163:mammary gland_Grade I, ER+, PR+, Her2- invasive ductal carcinoma_3rd	12	15.7895	0.00451953	TMEM49, ZNF217, SULF2, TH1L, RAB22A, PFDN4, STX16, GNAS, DHX40, PTRH2, MIR21, PMEPA1	58	1252	15839	2.61744	0.789494	0.322646	5.9923
CGAP_EST_QUARTILE	27527:uncharacterized tissue_uncharacterized histology_3rd	3	3.94737	0.00547811	TSHZ2, PPP4R1L, CTCFL	57	32	16152	26.5658	0.99988	0.55978	8.81466
CGAP_EST_QUARTILE	16891:mammary gland_neoplasia_3rd	4	5.26316	0.00561318	TMEM49, ZNF217, APPBP2, MIR21	57	104	16152	10.8988	0.999904	0.537312	9.02248
CGAP_EST_QUARTILE	13768:mammary gland_neoplasia_3rd	3	3.94737	0.00581863	TMEM49, ZNF217, MIR21	57	33	16152	25.7608	0.999931	0.521708	9.33771
CGAP_EST_QUARTILE	16003:uteru_uncharacterized histology_3rd	4	5.26316	0.0060736	TMEM49, EYA2, GNAS, MIR21	57	107	16152	10.5932	0.999955	0.510785	9.72751
CGAP_EST_QUARTILE	6504:colon_neoplasia_3rd	3	3.94737	0.00652799	TMEM49, BMP7, MIR21	57	35	16152	24.2887	0.999979	0.511969	10.4183
CGAP_SAGE_QUARTILE	97:stomach_adenocarcinoma_3rd	12	15.7895	0.00724909	BCAS1, HMGB1L1, LOC645638, RAB22A, TUBD1, CTCFL, GNAS, RBM38, CLTC, USP32, PMEPA1, PCK1	58	1334	15839	2.45655	0.918142	0.393805	9.44833
CGAP_EST_QUARTILE	20511:testi_uncharacterized histology_3rd	3	3.94737	0.00766185	SULF2, PREX1, ZMYND8	57	38	16152	22.3712	0.999997	0.546067	12.1204
CGAP_SAGE_QUARTILE	23:ovary_serous adenocarcinoma_3rd	14	18.4211	0.00766263	TBX2, C17ORF64, CTCFL, CLTC, MIR21, TMEM49, HMGB1L1, STX16, SKA2, RBM38, GNAS, DHX40, BMP7, PMEPA1	58	1737	15839	2.20104	0.929072	0.356618	9.96155
CGAP_EST_QUARTILE	21102:genitourinary_neoplasia_3rd	3	3.94737	0.0088779	TMEM49, GNAS, MIR21	57	41	16152	20.7343	1	0.577622	13.912
UNIGENE_EST_QUARTILE	pharyngeal tumor_disease_3rd	15	19.7368	0.00919248	BACH1, BCAS1, TSHZ2, YPEL2, MED13, PTRH2, ZMYND8, MIR21, HEATR6, TMEM49, EYA2, SULF2, NCOA3, PMEPA1, ZBP1	65	1979	17877	2.08462	0.504337	0.208601	9.26072
CGAP_EST_QUARTILE	40295:uncharacterized tissue_uncharacterized histology_3rd	4	5.26316	0.00930687	TMEM49, VAPB, PTRH2, MIR21	57	125	16152	9.06779	1	0.574073	14.5357
CGAP_SAGE_QUARTILE	675:mammary gland_Grade I, ER+, PR+, Her2- invasive ductal carcinoma_3rd	9	11.8421	0.0095712	TMEM49, ZNF217, TH1L, PFDN4, STX16, GNAS, DHX40, MIR21, PMEPA1	58	834	15839	2.94697	0.963424	0.376634	12.2954
CGAP_EST_QUARTILE	16111:colon_normal_3rd	3	3.94737	0.00973339	TMEM49, MED13, MIR21	57	43	16152	19.7699	1	0.570788	15.1517
CGAP_EST_QUARTILE	17703:uncharacterized tissue_uncharacterized histology_3rd	2	2.63158	0.0103658	TMEM49, MIR21	57	3	16152	188.912	1	0.57514	16.0574
CGAP_EST_QUARTILE	19398:prostate_neoplasia_3rd	3	3.94737	0.0110825	TMEM49, GNAS, MIR21	57	46	16152	18.4805	1	0.58185	17.0728
UNIGENE_EST_QUARTILE	stomach_normal_3rd	21	27.6316	0.0116609	BCAS1, LOC645638, VAPB, YPEL2, INTS2, RPS6KB1, MED13, ARFGEF2, MIR21, TMEM49, TRIM37, PPM1D, EYA2, PPP4R1L, SULF2, NCOA3, CA4, GNAS, APPBP2, PMEPA1, ZBP1	65	3366	17877	1.71588	0.589934	0.199773	11.6116
CGAP_EST_QUARTILE	27106:mammary gland_neoplasia_3rd	3	3.94737	0.0130017	PREX1, GNAS, USP32	57	50	16152	17.0021	1	0.623695	19.7352
CGAP_EST_QUARTILE	16050:uteru_uncharacterized histology_3rd	4	5.26316	0.013131	TMEM49, TH1L, PTRH2, MIR21	57	142	16152	7.98221	1	0.611019	19.9117
CGAP_EST_QUARTILE	20269:placenta_normal_3rd	4	5.26316	0.0136316	TMEM49, TBX2, CLTC, MIR21	57	144	16152	7.87135	1	0.609222	20.5914
CGAP_EST_QUARTILE	27107:mammary gland_neoplasia_3rd	4	5.26316	0.0146651	GNAS, SKA2, RPS6KB1, MED13	57	148	16152	7.65861	1	0.621269	21.9776
CGAP_EST_QUARTILE	519:pancrea_neoplasia_3rd	4	5.26316	0.0154688	BCAS1, TH1L, RAB22A, ZMYND8	57	151	16152	7.50645	1	0.626616	23.0397
CGAP_EST_QUARTILE	445:skin_normal_3rd	4	5.26316	0.0154688	TMEM49, BACH1, RAB22A, MIR21	57	151	16152	7.50645	1	0.626616	23.0397
CGAP_EST_QUARTILE	11165:head and neck_neoplasia_3rd	3	3.94737	0.0155884	TMEM49, TH1L, MIR21	57	55	16152	15.4565	1	0.615593	23.1966
GNF_U133A_QUARTILE	Testis Seminiferous Tubule_3rd	17	22.3684	0.0174196	BACH1, RAD51C, TSHZ2, RPS6KB1, SPO11, TEX14, RAE1, PFDN4, TUBD1, RNFT1, CA4, GNAS, TLK2, APPBP2, BMP7, NACA2, USP32	51	2446	13036	1.77651	0.741569	0.491639	16.9233
CGAP_EST_QUARTILE	11111:kidney_uncharacterized histology_3rd	3	3.94737	0.0178032	TMEM49, GNAS, MIR21	57	59	16152	14.4086	1	0.651486	26.0483
CGAP_EST_QUARTILE	21772:placenta_normal_3rd	3	3.94737	0.0189578	TBX2, RPS6KB1, ZMYND8	57	61	16152	13.9362	1	0.661885	27.4951
CGAP_EST_QUARTILE	33755:cerebellum_normal_3rd	6	7.89474	0.0190779	TMEM49, C17ORF71, RAB22A, PFDN4, SKA2, MIR21	57	447	16152	3.8036	1	0.651783	27.6441
CGAP_EST_QUARTILE	21643:brain_neoplasia_3rd	4	5.26316	0.0195444	TMEM49, LOC645638, ARFGEF2, MIR21	57	165	16152	6.86954	1	0.648698	28.22
UNIGENE_EST_QUARTILE	retinoblastoma_disease_3rd	18	23.6842	0.0197547	C17ORF82, RAD51C, C17ORF71, TH1L, CTCFL, METTL2A, ARFGEF2, TRIM37, TEX14, PPM1D, EYA2, PPM1E, RAE1, PFDN4, TUBD1, SKA2, RBM38, TLK2	65	2841	17877	1.74254	0.780495	0.261605	18.9383
CGAP_EST_QUARTILE	16084:stomach_neoplasia_3rd	3	3.94737	0.0201432	TMEM49, PPP4R1L, MIR21	57	63	16152	13.4937	1	0.648232	28.9528
CGAP_EST_QUARTILE	16820:mammary gland_neoplasia_3rd	4	5.26316	0.0204878	PPP4R1L, STX16, APPBP2, CLTC	57	168	16152	6.74687	1	0.643221	29.3714
GNF_U133A_QUARTILE	Heart_3rd	22	28.9474	0.0207742	CYP24A1, RAD51C, NPEPL1, VAPB, TH1L, RPS6KB1, MED13, METTL2A, ARFGEF2, CLTC, ZMYND8, MIR21, HMGB1L1, RAE1, PFDN4, STX16, RAB22A, RBM38, DHX40, TLK2, BMP7, PMEPA1	51	3616	13036	1.55514	0.8014	0.416564	19.8675
CGAP_SAGE_QUARTILE	70:prostate_carcinoma_3rd	14	18.4211	0.0217594	C17ORF71, TH1L, CTCFL, RPS6KB1, METTL2A, PTRH2, CLTC, HMGB1L1, ZNF217, SUMO1P1, GNAS, DHX40, APPBP2, PMEPA1	58	1983	15839	1.92799	0.999483	0.611703	25.9264
CGAP_EST_QUARTILE	10897:mammary gland_neoplasia_3rd	2	2.63158	0.0240229	TMEM49, MIR21	57	7	16152	80.9624	1	0.691194	33.5334
CGAP_EST_QUARTILE	16687:mammary gland_normal_3rd	2	2.63158	0.0240229	BACH1, ZMYND8	57	7	16152	80.9624	1	0.691194	33.5334
CGAP_EST_QUARTILE	11094:kidney_uncharacterized histology_3rd	2	2.63158	0.0240229	TMEM49, MIR21	57	7	16152	80.9624	1	0.691194	33.5334
CGAP_SAGE_QUARTILE	361:brain_anaplastic astrocytoma_3rd	11	14.4737	0.025162	VAPB, RAE1, PREX1, TH1L, RAB22A, STX16, RBM38, DHX40, BMP7, USP32, PMEPA1	58	1389	15839	2.16267	0.999844	0.622451	29.3649
GNF_U133A_QUARTILE	Thalamus_3rd	14	18.4211	0.0267492	BACH1, RAD51C, CLTC, TRIM37, TEX14, ZNF217, RAE1, PFDN4, RNFT1, GNAS, TLK2, APPBP2, USP32, NACA2	51	1927	13036	1.85704	0.876033	0.406628	24.8785
CGAP_EST_QUARTILE	7735:head and neck_neoplasia_3rd	2	2.63158	0.0274081	SULF2, GNAS	57	8	16152	70.8421	1	0.728713	37.3018
CGAP_EST_QUARTILE	20806:mammary gland_normal_3rd	2	2.63158	0.0274081	TMEM49, MIR21	57	8	16152	70.8421	1	0.728713	37.3018
CGAP_EST_QUARTILE	21610:brain_neoplasia_3rd	4	5.26316	0.0277871	TMEM49, VAPB, RPS6KB1, MIR21	57	189	16152	5.99722	1	0.72366	37.7109
UNIGENE_EST_QUARTILE	lymph node_normal_3rd	24	31.5789	0.0288733	BACH1, RAD51C, C17ORF71, PREX1, YPEL2, CTCFL, INTS2, RPS6KB1, MED13, CLTC, ZMYND8, LOC284749, TRIM37, TEX14, HMGB1L1, PPP4R1L, NCOA3, STX16, RNFT1, RBM38, DHX40, BMP7, NACA2, ZBP1	65	4408	17877	1.49745	0.892113	0.310033	26.531
CGAP_EST_QUARTILE	23762:uncharacterized tissue_neoplasia_3rd	3	3.94737	0.0292651	PPP4R1L, PREX1, ZMYND8	57	77	16152	11.0403	1	0.732577	39.2828
CGAP_EST_QUARTILE	16451:brain_neoplasia_3rd	3	3.94737	0.0292651	TMEM49, STX16, MIR21	57	77	16152	11.0403	1	0.732577	39.2828
CGAP_SAGE_QUARTILE	244:stomach_Stomach, T4N1M0, poorly differentiated carcinoma, obtained by surgery_3rd	9	11.8421	0.0293259	BCAS1, HMGB1L1, SULF2, CTCFL, DHX40, PTRH2, CLTC, PMEPA1, PCK1	58	1024	15839	2.40017	0.999964	0.640809	33.3714
CGAP_EST_QUARTILE	16265:ovary_neoplasia_3rd	4	5.26316	0.0297042	VAPB, GNAS, MED13, ZMYND8	57	194	16152	5.84265	1	0.728496	39.7425
UNIGENE_EST_QUARTILE	liver tumor_disease_3rd	17	22.3684	0.0299989	BACH1, CYP24A1, RAD51C, LOC645638, ARFGEF2, PTRH2, CLTC, MIR21, PCK1, HEATR6, TRIM37, TMEM49, TEX14, ZNF217, PFDN4, RNFT1, APPBP2	65	2746	17877	1.70267	0.901215	0.28157	27.4221
GNF_U133A_QUARTILE	Testis_3rd	14	18.4211	0.0307725	BCAS1, RAD51C, NPEPL1, VAPB, TBX4, TRIM37, DOK5, CA4, GNAS, LOC653653, APPBP2, BMP7, NACA2, ZBP1	51	1964	13036	1.82205	0.909889	0.382046	28.091
CGAP_EST_QUARTILE	2946:colon_neoplasia_3rd	2	2.63158	0.0307818	TMEM49, MIR21	57	9	16152	62.9708	1	0.732105	40.8568
UP_TISSUE	Breast	3	3.94737	0.0320301	SULF2, GNAS, PMEPA1	61	85	18201	10.531	0.904048	0.904048	28.7411
GNF_U133A_QUARTILE	PB-CD56+NKCells_3rd	38	50	0.0330194	BACH1, RAD51C, NPEPL1, C17ORF71, VAPB, TH1L, RPS6KB1, SPO11, PTRH2, ARFGEF2, ZMYND8, HMGB1L1, RAE1, STX16, RNFT1, LOC653653, APPBP2, TLK2, BCAS3, ZBP1, TBX2, TBX4, MED13, HEATR6, TEX14, PPM1D, ZNF217, PPM1E, NCOA3, DOK5, PFDN4, RAB22A, TUBD1, RBM38, GNAS, DHX40, BMP7, PMEPA1	51	7892	13036	1.23075	0.924635	0.350078	29.8304
CGAP_EST_QUARTILE	19592:mammary gland_normal_3rd	2	2.63158	0.034144	PREX1, YPEL2	57	10	16152	56.6737	1	0.759965	44.2105
CGAP_EST_QUARTILE	19059:colon_neoplasia_3rd	2	2.63158	0.034144	TMEM49, MIR21	57	10	16152	56.6737	1	0.759965	44.2105
CGAP_SAGE_QUARTILE	42:brain_glioblastoma, cerebral cortex_3rd	12	15.7895	0.0348893	TMEM49, HMGB1L1, ZNF217, SULF2, APCDD1L, TBX4, CTCFL, GNAS, METTL2A, CLTC, MIR21, PMEPA1	58	1678	15839	1.95294	0.999995	0.670629	38.3962
CGAP_EST_QUARTILE	23754:uncharacterized tissue_neoplasia_3rd	4	5.26316	0.0350095	VAPB, PREX1, RAB22A, RBM38	57	207	16152	5.47572	1	0.760233	45.0443
GNF_U133A_QUARTILE	Uterus_3rd	16	21.0526	0.0356642	BACH1, TBX2, VAPB, PRR11, METTL2A, SPO11, CLTC, ZMYND8, PCK1, PPM1E, PFDN4, RNFT1, APPBP2, BMP7, NACA2, ZBP1	51	2435	13036	1.67956	0.938965	0.329326	31.829
CGAP_EST_QUARTILE	10959:colon_neoplasia_3rd	2	2.63158	0.0374948	RAE1, STX16	57	11	16152	51.5215	1	0.775744	47.3741
UNIGENE_EST_QUARTILE	gastrointestinal tumor_disease_3rd	20	26.3158	0.0393669	BACH1, RAD51C, LOC645638, TH1L, INTS2, MED13, PTRH2, MIR21, PCK1, TMEM49, TRIM37, PPM1D, PPP4R1L, ZNF217, SULF2, NCOA3, RAE1, TUBD1, GNAS, ZBP1	65	3552	17877	1.5486	0.952753	0.317195	34.4681
CGAP_EST_QUARTILE	6195:mammary gland_neoplasia_3rd	2	2.63158	0.0408341	GNAS, PMEPA1	57	12	16152	47.2281	1	0.796684	50.3585
CGAP_EST_QUARTILE	19960:colon_neoplasia_3rd	3	3.94737	0.0429342	STX16, GNAS, ZMYND8	57	95	16152	8.94848	1	0.805755	52.1531
CGAP_EST_QUARTILE	1053:uncharacterized tissue_uncharacterized histology_3rd	2	2.63158	0.0441621	SULF2, APPBP2	57	13	16152	43.5951	1	0.807776	53.1739
GNF_U133A_QUARTILE	Parietal Lobe_3rd	18	23.6842	0.0449174	BACH1, TSHZ2, C17ORF71, TH1L, ARFGEF2, PTRH2, MIR21, PCK1, HEATR6, PFDN4, STX16, RAB22A, TUBD1, CA4, GNAS, APPBP2, BCAS3, PMEPA1	51	2957	13036	1.55595	0.97095	0.357469	38.4228
CGAP_EST_QUARTILE	19643:lung_neoplasia_3rd	3	3.94737	0.0462407	TMEM49, GNAS, MIR21	57	99	16152	8.58692	1	0.815666	54.8554
CGAP_SAGE_QUARTILE	1649:brain__3rd	11	14.4737	0.0469551	BACH1, HMGB1L1, EYA2, SULF2, RAE1, RAB22A, CTCFL, SKA2, DHX40, BMP7, ZMYND8	58	1543	15839	1.94682	1	0.748088	48.1114
UP_TISSUE	Eye	8	10.5263	0.0473137	C17ORF82, EYA2, PREX1, PRR11, TUBD1, SKA2, RPS6KB1, ZMYND8	61	1009	18201	2.36572	0.969493	0.825339	39.6198
GNF_U133A_QUARTILE	Smooth Muscle_3rd	21	27.6316	0.0476596	CYP24A1, TBX2, METTL2A, SPO11, CLTC, ZMYND8, PCK1, HEATR6, EYA2, NCOA3, RAE1, STX16, TUBD1, RNFT1, CA4, GNAS, LOC653653, APPBP2, BMP7, NACA2, ZBP1	51	3675	13036	1.46062	0.976719	0.3415	40.2627
CGAP_EST_QUARTILE	16816:mammary gland_neoplasia_3rd	3	3.94737	0.0487805	PTRH2, CLTC, USP32	57	102	16152	8.33437	1	0.82592	56.8329
CGAP_EST_QUARTILE	6483:mammary gland_neoplasia_3rd	3	3.94737	0.0496383	TSHZ2, SULF2, APPBP2	57	103	16152	8.25345	1	0.824952	57.4822
CGAP_SAGE_QUARTILE	411:cerebellum_medulloblastoma_3rd	12	15.7895	0.0504374	RAD51C, APCDD1L, TH1L, RAB22A, PFDN4, STX16, GNAS, SKA2, SUMO1P1, DHX40, CLTC, BMP7	58	1781	15839	1.84	1	0.745763	50.6389
CGAP_EST_QUARTILE	16663:mammary gland_normal_3rd	2	2.63158	0.050784	TMEM49, MIR21	57	15	16152	37.7825	1	0.825805	58.3351
GNF_U133A_QUARTILE	spinalcord_3rd	13	17.1053	0.0512996	CYP24A1, NPEPL1, PRR11, SPO11, CLTC, ZMYND8, PCK1, PFDN4, RNFT1, CA4, GNAS, APPBP2, BMP7	51	1896	13036	1.75259	0.982664	0.333356	42.6282
CGAP_EST_QUARTILE	930:endocrine_neoplasia_3rd	5	6.57895	0.0531239	C17ORF71, STX16, GNAS, PTRH2, CLTC	57	409	16152	3.46416	1	0.833661	60.0272
UNIGENE_EST_QUARTILE	tongue_normal_3rd	20	26.3158	0.0540716	TSHZ2, LOC645638, PREX1, INTS2, RPS6KB1, CLTC, MIR21, PCK1, TMEM49, HEATR6, ZNF217, SULF2, NCOA3, RAB22A, TUBD1, RNFT1, GNAS, TLK2, BMP7, USP32	65	3681	17877	1.49433	0.985371	0.374631	44.287
GNF_U133A_QUARTILE	Testis Interstitial_3rd	19	25	0.0552143	BACH1, RAD51C, NPEPL1, PRR11, TH1L, ARFGEF2, ZMYND8, MIR21, TRIM37, TEX14, PPM1E, RAE1, STX16, RNFT1, GNAS, TLK2, APPBP2, NACA2, USP32	51	3262	13036	1.48883	0.987391	0.328056	45.0773
CGAP_EST_QUARTILE	19965:colon_neoplasia_3rd	2	2.63158	0.0573609	TMEM49, MIR21	57	17	16152	33.3375	1	0.850885	62.928
CGAP_EST_QUARTILE	19799:uncharacterized tissue_neoplasia_3rd	2	2.63158	0.0573609	INTS2, MED13	57	17	16152	33.3375	1	0.850885	62.928
CGAP_EST_QUARTILE	19882:testi_normal_3rd	2	2.63158	0.0573609	TSHZ2, ARFGEF2	57	17	16152	33.3375	1	0.850885	62.928
CGAP_EST_QUARTILE	19306:uteru_neoplasia_3rd	3	3.94737	0.0603466	TMEM49, TLK2, MIR21	57	115	16152	7.39222	1	0.860079	64.8518
CGAP_EST_QUARTILE	11356:thyroid_neoplasia_3rd	2	2.63158	0.0606325	GNAS, CLTC	57	18	16152	31.4854	1	0.856153	65.0311
CGAP_EST_QUARTILE	17568:thyroid_neoplasia_3rd	2	2.63158	0.0606325	TMEM49, MIR21	57	18	16152	31.4854	1	0.856153	65.0311
CGAP_EST_QUARTILE	21318:lung_neoplasia_3rd	3	3.94737	0.0622026	TMEM49, RAD51C, MIR21	57	117	16152	7.26586	1	0.858293	66.0001
CGAP_EST_QUARTILE	21557:cerebrum_normal_3rd	3	3.94737	0.0622026	TMEM49, MIR21, ZMYND8	57	117	16152	7.26586	1	0.858293	66.0001
GNF_U133A_QUARTILE	TestisLeydig Cell_3rd	13	17.1053	0.0662522	BACH1, RAD51C, ARFGEF2, TEX14, PPM1E, RAE1, PFDN4, RNFT1, GNAS, TLK2, APPBP2, USP32, NACA2	51	1974	13036	1.68333	0.994899	0.35587	51.4818
CGAP_SAGE_QUARTILE	506:white blood cells_invasive breast tumor (~2 cm), extensive high-grade comedo DCIS (~4 cm), positive lymph nodes_3rd	11	14.4737	0.0672831	EYA2, YPEL2, RAB22A, PFDN4, TUBD1, RBM38, RPS6KB1, INTS2, METTL2A, PTRH2, PMEPA1	58	1646	15839	1.825	1	0.819403	61.3331
CGAP_SAGE_QUARTILE	68:brain_glioblatastoma infected with mutant EGFR, cerebral cortex_3rd	12	15.7895	0.0677038	TMEM49, HMGB1L1, SULF2, VAPB, LOC645638, RAE1, CTCFL, GNAS, METTL2A, APPBP2, MIR21, PMEPA1	58	1872	15839	1.75055	1	0.799659	61.5704
CGAP_EST_QUARTILE	26742:uncharacterized tissue_neoplasia_3rd	4	5.26316	0.0694358	VAPB, RAB22A, METTL2A, PCK1	57	274	16152	4.13677	1	0.883489	70.1468
UNIGENE_EST_QUARTILE	pharynx_normal_3rd	12	15.7895	0.0707052	TMEM49, BACH1, BCAS1, TSHZ2, EYA2, NCOA3, SULF2, YPEL2, MED13, MIR21, ZMYND8, ZBP1	65	1889	17877	1.74715	0.996201	0.427248	53.7748
CGAP_SAGE_QUARTILE	2:colon_adenocarcinoma_3rd	11	14.4737	0.0708894	HMGB1L1, VAPB, RAE1, TH1L, CTCFL, GNAS, METTL2A, PTRH2, CLTC, BMP7, ZMYND8	58	1662	15839	1.80743	1	0.794198	63.3235
UP_TISSUE	Epithelium	14	18.4211	0.0724268	BACH1, VAPB, PRR11, RPS6KB1, MED13, ARFGEF2, CLTC, ZMYND8, TRIM37, ZNF217, NCOA3, TLK2, USP32, NACA2	61	2567	18201	1.6273	0.995543	0.835428	54.277
CGAP_EST_QUARTILE	20835:colon_neoplasia_3rd	3	3.94737	0.0727495	TLK2, MED13, ARFGEF2	57	128	16152	6.64145	1	0.89096	71.8832
CGAP_EST_QUARTILE	21207:thyroid_normal_3rd	3	3.94737	0.0737355	EYA2, SULF2, TLK2	57	129	16152	6.58996	1	0.890061	72.3812
CGAP_EST_QUARTILE	21408:uncharacterized tissue_neoplasia_3rd	3	3.94737	0.0757205	TMEM49, PREX1, MIR21	57	131	16152	6.48935	1	0.892529	73.3589
CGAP_EST_QUARTILE	21943:uteru_neoplasia_3rd	2	2.63158	0.0768242	TMEM49, MIR21	57	23	16152	24.6407	1	0.892041	73.8882
GNF_U133A_QUARTILE	Cingulate Cortex_3rd	13	17.1053	0.0777251	CYP24A1, TBX2, PRR11, METTL2A, CLTC, ARFGEF2, ZMYND8, PCK1, PFDN4, RNFT1, APPBP2, NACA2, ZBP1	51	2026	13036	1.64013	0.998031	0.380751	57.415
CGAP_EST_QUARTILE	16628:mammary gland_normal_3rd	3	3.94737	0.07873	BACH1, ZNF217, CLTC	57	134	16152	6.34407	1	0.894124	74.7791
CGAP_EST_QUARTILE	19091:colon_neoplasia_3rd	3	3.94737	0.0797415	TMEM49, VAPB, MIR21	57	135	16152	6.29708	1	0.893357	75.2403
CGAP_SAGE_QUARTILE	604:cartilage_chondrosarcoma grade 2._3rd	7	9.21053	0.0799771	TMEM49, HMGB1L1, SULF2, PFDN4, CTCFL, GNAS, MIR21	58	839	15839	2.27843	1	0.81488	67.9259
CGAP_EST_QUARTILE	13721:uncharacterized tissue_neoplasia_3rd	2	2.63158	0.0800294	TMEM49, MIR21	57	24	16152	23.614	1	0.89035	75.3701
CGAP_EST_QUARTILE	16452:brain_neoplasia_3rd	2	2.63158	0.0800294	RAB22A, GNAS	57	24	16152	23.614	1	0.89035	75.3701
CGAP_EST_QUARTILE	16027:uteru_uncharacterized histology_3rd	2	2.63158	0.0800294	TMEM49, MIR21	57	24	16152	23.614	1	0.89035	75.3701
CGAP_EST_QUARTILE	19638:lung_normal_3rd	2	2.63158	0.0800294	PREX1, RPS6KB1	57	24	16152	23.614	1	0.89035	75.3701
GNF_U133A_QUARTILE	Whole Brain_3rd	20	26.3158	0.0801533	BACH1, NPEPL1, C17ORF71, RPS6KB1, MED13, ZMYND8, MIR21, PPM1D, ZNF217, NCOA3, RAE1, RAB22A, RNFT1, CA4, RBM38, LOC653653, DHX40, TLK2, APPBP2, USP32	51	3648	13036	1.40136	0.998393	0.36841	58.5832
CGAP_EST_QUARTILE	32543:uncharacterized tissue_neoplasia_3rd	4	5.26316	0.0805799	RAB22A, STX16, ZMYND8, USP32	57	292	16152	3.88176	1	0.888193	75.6165
CGAP_EST_QUARTILE	20831:colon_neoplasia_3rd	3	3.94737	0.0807572	TMEM49, MIR21, ZMYND8	57	136	16152	6.25077	1	0.884871	75.6954
CGAP_SAGE_QUARTILE	157:mammary gland_breast carcinoma epithelium_3rd	9	11.8421	0.0816244	TMEM49, ZNF217, SULF2, VAPB, PREX1, TH1L, STX16, RBM38, MIR21	58	1264	15839	1.94444	1	0.803538	68.7005
UP_TISSUE	Testis	20	26.3158	0.0816446	NPEPL1, C17ORF71, EFCAB3, CTCFL, INTS2, RPS6KB1, SPO11, CLTC, PTRH2, ZMYND8, TRIM37, TEX14, PPM1D, PPM1E, RAE1, RNFT1, DHX40, TLK2, NACA2, USP32	61	4211	18201	1.41713	0.997828	0.784129	58.7914
CGAP_EST_QUARTILE	19394:prostate_neoplasia_3rd	3	3.94737	0.0817769	BACH1, MED13, PMEPA1	57	137	16152	6.20515	1	0.88427	76.1443
CGAP_EST_QUARTILE	11102:kidney_uncharacterized histology_3rd	3	3.94737	0.0817769	YPEL2, TH1L, GNAS	57	137	16152	6.20515	1	0.88427	76.1443
CGAP_EST_QUARTILE	21252:kidney_neoplasia_3rd	3	3.94737	0.0828006	EYA2, MED13, ARFGEF2	57	138	16152	6.16018	1	0.883701	76.5872
CGAP_EST_QUARTILE	13766:mammary gland_neoplasia_3rd	3	3.94737	0.0828006	TMEM49, TH1L, MIR21	57	138	16152	6.16018	1	0.883701	76.5872
CGAP_EST_QUARTILE	21231:kidney_neoplasia_3rd	2	2.63158	0.0832238	TMEM49, MIR21	57	25	16152	22.6695	1	0.881257	76.768
CGAP_EST_QUARTILE	21589:cerebrum_normal_3rd	2	2.63158	0.0832238	GNAS, SKA2	57	25	16152	22.6695	1	0.881257	76.768
CGAP_EST_QUARTILE	13812:kidney_uncharacterized histology_3rd	2	2.63158	0.0832238	TMEM49, MIR21	57	25	16152	22.6695	1	0.881257	76.768
GNF_U133A_QUARTILE	Amygdala_3rd	16	21.0526	0.0835012	RAD51C, TSHZ2, NPEPL1, PRR11, METTL2A, CLTC, ZMYND8, PFDN4, RNFT1, CA4, GNAS, APPBP2, BMP7, PMEPA1, NACA2, ZBP1	51	2727	13036	1.49972	0.998786	0.360839	60.1463
CGAP_SAGE_QUARTILE	168:uncharacterized tissue_mixture of human cancer cell lines_3rd	11	14.4737	0.0850053	TMEM49, BACH1, RAD51C, SULF2, PFDN4, RBM38, SKA2, SUMO1P1, DHX40, PTRH2, MIR21	58	1720	15839	1.74648	1	0.799796	70.2363
UNIGENE_EST_QUARTILE	esophageal tumor_disease_3rd	15	19.7368	0.0867128	BACH1, C17ORF71, TBX2, INTS2, METTL2A, MED13, MIR21, TRIM37, TMEM49, PPM1D, EYA2, SULF2, NCOA3, APCDD1L, ZBP1	65	2666	17877	1.54743	0.998986	0.465641	61.4991
GNF_U133A_QUARTILE	Occipital Lobe_3rd	14	18.4211	0.0892357	CYP24A1, BCAS1, VAPB, CLTC, ZMYND8, TRIM37, DOK5, RAB22A, CA4, GNAS, LOC653653, APPBP2, BMP7, PMEPA1	51	2297	13036	1.55791	0.999251	0.362263	62.7
CGAP_EST_QUARTILE	561:pancreatic islet_normal_3rd	4	5.26316	0.0897548	PPM1E, RAE1, STX16, METTL2A	57	306	16152	3.70416	1	0.896915	79.3971
CGAP_SAGE_QUARTILE	159:vascular_high-grade comedo DCIS endothelium_3rd	9	11.8421	0.0906708	TMEM49, BACH1, SULF2, TBX2, YPEL2, SUMO1P1, RPS6KB1, MIR21, PMEPA1	58	1294	15839	1.89936	1	0.805014	72.6543
CGAP_EST_QUARTILE	379:heart_normal_3rd	4	5.26316	0.0917764	STX16, RNFT1, CLTC, USP32	57	309	16152	3.6682	1	0.898958	80.1524
CGAP_EST_QUARTILE	40177:uncharacterized tissue_normal_3rd	3	3.94737	0.0921895	TMEM49, CLTC, MIR21	57	147	16152	5.78303	1	0.896703	80.3035
UNIGENE_EST_QUARTILE	adipose tissue_normal_3rd	17	22.3684	0.092321	BACH1, TSHZ2, VAPB, TBX4, TH1L, METTL2A, ARFGEF2, PCK1, TRIM37, NCOA3, TUBD1, CA4, SKA2, APPBP2, NACA2, PMEPA1, USP32	65	3179	17877	1.47075	0.999365	0.458534	63.9155
CGAP_EST_QUARTILE	20710:eye_normal_3rd	4	5.26316	0.0938172	TMEM49, RBM38, INTS2, MIR21	57	312	16152	3.63293	1	0.897685	80.8884
UNIGENE_EST_QUARTILE	ear_normal_3rd	14	18.4211	0.0938264	CYP24A1, BCAS1, RAD51C, TSHZ2, PTRH2, SULF2, RAB22A, PFDN4, RNFT1, GNAS, DHX40, APPBP2, PMEPA1, USP32	65	2459	17877	1.56585	0.99944	0.437851	64.5403
CGAP_EST_QUARTILE	16033:uteru_uncharacterized histology_3rd	3	3.94737	0.0943171	TMEM49, MIR21, ZMYND8	57	149	16152	5.7054	1	0.895715	81.0647
CGAP_EST_QUARTILE	20250:colon_neoplasia_3rd	2	2.63158	0.0958926	TMEM49, MIR21	57	29	16152	19.5426	1	0.896569	81.6105
CGAP_EST_QUARTILE	20856:colon_neoplasia_3rd	3	3.94737	0.0986149	VAPB, ARFGEF2, PMEPA1	57	153	16152	5.55624	1	0.900256	82.5189

## Sheet: Disease
Category	Term	Count	%	PValue	Genes	List Total	Pop Hits	Pop Total	Fold Enrichment	Bonferroni	Benjamini	FDR
OMIM_DISEASE	Pseudohypoparathyroidism, type Ib	3	3.94737	4.04384e-05	GNASAS, STX16, GNAS	15	3	3671	244.733	0.00092967	0.00092967	0.0320485
GENETIC_ASSOCIATION_DB_DISEASE	breast cancer	5	6.57895	0.0066937	BACH1, RAD51C, CYP24A1, NCOA3, GNAS	10	286	3028	5.29371	0.225251	0.225251	5.88913
OMIM_DISEASE	Many sequence variants affecting diversity of adult human height	4	5.26316	0.0150743	TBX2, TBX4, BCAS3, NACA2	15	142	3671	6.8939	0.294853	0.16027	11.3429
GENETIC_ASSOCIATION_DB_DISEASE_CLASS	CANCER	6	7.89474	0.051728	BACH1, RAD51C, BCAS1, CYP24A1, NCOA3, GNAS	10	774	3049	2.36357	0.412065	0.412065	27.3076

## Sheet: Cytoband
Category	Term	Count	%	PValue	Genes	List Total	Pop Hits	Pop Total	Fold Enrichment	Bonferroni	Benjamini	FDR
CHROMOSOME	20	36	47.3684	1.73496e-36	CYP24A1, TSHZ2, NPEPL1, VAPB, PREX1, TH1L, CTCFL, SPO11, ARFGEF2, ZMYND8, LOC284749, HMGB1L1, PPP4R1L, RAE1, STX16, SUMO1P1, C20ORF85, ZBP1, BCAS1, LOC100131496, GNASAS, PCK1, MIR298, MIR296, EYA2, ZNF217, NCOA3, SULF2, DOK5, APCDD1L, PFDN4, RAB22A, RBM38, GNAS, BMP7, PMEPA1	76	1045	43203	19.5833	1.21447e-35	1.21447e-35	8.94433e-34
CHROMOSOME	17	39	51.3158	1.82352e-29	RAD51C, C17ORF71, YPEL2, EFCAB3, PRR11, RPS6KB1, INTS2, PTRH2, CLTC, MIR21, RNFT1, MIR454, SKA2, LOC653653, APPBP2, TLK2, BCAS3, SCARNA20, TBC1D3P2, USP32, NACA2, C17ORF82, TBX2, LOC645638, TBX4, C17ORF64, MIR301A, METTL2A, MED13, GDPD1, TMEM49, TRIM37, HEATR6, TEX14, PPM1D, PPM1E, TUBD1, CA4, DHX40	76	2175	43203	10.1931	1.27646e-28	6.38231e-29	9.40086e-27
CYTOBAND	17q23.1	10	13.1579	2.56807e-21	TMEM49, HEATR6, LOC645638, TUBD1, RNFT1, RPS6KB1, LOC653653, DHX40, PTRH2, MIR21	76	17	42222	326.796	6.93379e-20	6.93379e-20	2.1276e-18
CYTOBAND	17q23.2	11	14.4737	7.5723e-20	TRIM37, C17ORF82, PPM1D, EFCAB3, C17ORF64, INTS2, METTL2A, SCARNA20, TBC1D3P2, NACA2, USP32	76	38	42222	160.818	2.04452e-18	1.02226e-18	6.27352e-17
CYTOBAND	20q13.32	9	11.8421	2.10775e-17	MIR298, HMGB1L1, NPEPL1, PPP4R1L, APCDD1L, GNASAS, RAB22A, STX16, C20ORF85	76	22	42222	227.272	5.69092e-16	1.89697e-16	1.74623e-14
CYTOBAND	17q22	9	11.8421	2.00309e-14	TEX14, C17ORF71, PPM1E, YPEL2, PRR11, MIR454, SKA2, MIR301A, GDPD1	76	47	42222	106.382	5.39568e-13	1.34892e-13	1.65534e-11
CYTOBAND	20q13.31	6	7.89474	6.64192e-11	RAE1, CTCFL, RBM38, PMEPA1, PCK1, ZBP1	76	16	42222	208.332	1.79332e-09	3.58664e-10	5.50272e-08
CYTOBAND	20q13.2	6	7.89474	3.07293e-10	BCAS1, TSHZ2, ZNF217, DOK5, PFDN4, SUMO1P1	76	21	42222	158.729	8.2969e-09	1.38282e-09	2.54587e-07
CYTOBAND	17q23	4	5.26316	4.4872e-07	TBX2, CA4, TLK2, BCAS3	76	9	42222	246.912	1.21154e-05	1.73077e-06	0.000371756
CYTOBAND	20q13	3	3.94737	0.000239781	CYP24A1, TH1L, BMP7	76	13	42222	128.204	0.00645393	0.000809029	0.198481
CYTOBAND	20q13.13	3	3.94737	0.00199162	PREX1, ARFGEF2, LOC284749	76	37	42222	45.0448	0.0524043	0.00596297	1.6381
SP_COMMENT	function:Involved in the transcriptional regulation of genes required for mesoderm differentiation. Probably plays a role in limb pattern formation.	2	2.63158	0.00952746	TBX2, TBX4	58	3	17892	205.655	0.943411	0.943411	12.0082
PIR_SUMMARY	Involved in the transcriptional regulation of genes required for mesoderm differentiation. Probably plays a role in limb pattern formation.	2	2.63158	0.0104176	TBX2, TBX4	36	3	10045	186.019	0.306864	0.306864	8.85872
CYTOBAND	17q22-q23	2	2.63158	0.0158753	RAD51C, MED13	76	9	42222	123.456	0.350837	0.0422871	12.4167
SP_COMMENT	similarity:Contains 4 HEAT repeats.	2	2.63158	0.0252088	HEATR6, PPP4R1L	58	8	17892	77.1207	0.999528	0.978286	28.9072
SP_COMMENT	cofactor:Binds 2 magnesium or manganese ions per subunit.	2	2.63158	0.0314127	PPM1D, PPM1E	58	10	17892	61.6966	0.999931	0.958897	34.7213
SP_COMMENT	similarity:Contains 1 PP2C-like domain.	2	2.63158	0.0345002	PPM1D, PPM1E	58	11	17892	56.0878	0.999973	0.928152	37.4477
SP_COMMENT	similarity:Belongs to the PP2C family.	2	2.63158	0.0497929	PPM1D, PPM1E	58	16	17892	38.5603	1	0.953324	49.4658
SP_COMMENT	similarity:Belongs to the syntaxin family.	2	2.63158	0.0528228	NPEPL1, STX16	58	17	17892	36.2921	1	0.933692	51.5772
SP_COMMENT	similarity:Contains 1 T-box DNA-binding domain.	2	2.63158	0.0528228	TBX2, TBX4	58	17	17892	36.2921	1	0.933692	51.5772
SP_COMMENT	similarity:Contains 1 t-SNARE coiled-coil homology domain.	2	2.63158	0.0708036	NPEPL1, STX16	58	23	17892	26.8246	1	0.957029	62.5182
CYTOBAND	20q13.12	2	2.63158	0.0948256	LOC100131496, ZMYND8	76	56	42222	19.8412	0.932115	0.216936	56.1939

## Sheet: GO
Category	Term	Count	%	PValue	Genes	List Total	Pop Hits	Pop Total	Fold Enrichment	Bonferroni	Benjamini	FDR
GOTERM_BP_FAT	GO:0007242~intracellular signaling cascade	12	15.7895	0.00183107	CYP24A1, NCOA3, DOK5, PREX1, RAB22A, GNAS, RBM38, RPS6KB1, TLK2, MED13, ARFGEF2, PMEPA1	45	1256	13528	2.87219	0.660854	0.660854	2.66447
GOTERM_BP_FAT	GO:0030522~intracellular receptor-mediated signaling pathway	4	5.26316	0.00184119	CYP24A1, NCOA3, MED13, PMEPA1	45	75	13528	16.0332	0.662876	0.419376	2.679
GOTERM_BP_FAT	GO:0030521~androgen receptor signaling pathway	3	3.94737	0.006072	NCOA3, MED13, PMEPA1	45	36	13528	25.0519	0.972495	0.698143	8.5836
GOTERM_BP_FAT	GO:0015031~protein transport	8	10.5263	0.0108327	NPEPL1, RAB22A, STX16, GNAS, LOC653653, APPBP2, CLTC, NACA2	45	762	13528	3.15614	0.998381	0.799421	14.8277
GOTERM_CC_FAT	GO:0044431~Golgi apparatus part	5	6.57895	0.0109452	SULF2, GNAS, LOC653653, ARFGEF2, CLTC	39	294	12782	5.57387	0.763482	0.763482	12.0446
GOTERM_BP_FAT	GO:0045184~establishment of protein localization	8	10.5263	0.0113569	NPEPL1, RAB22A, STX16, GNAS, LOC653653, APPBP2, CLTC, NACA2	45	769	13528	3.12741	0.998816	0.740186	15.4904
GOTERM_CC_FAT	GO:0005794~Golgi apparatus	8	10.5263	0.0131755	NCOA3, SULF2, VAPB, STX16, GNAS, LOC653653, ARFGEF2, CLTC	39	872	12782	3.00682	0.824034	0.580517	14.3298
GOTERM_BP_FAT	GO:0030518~steroid hormone receptor signaling pathway	3	3.94737	0.0152282	NCOA3, MED13, PMEPA1	45	58	13528	15.5494	0.999883	0.77886	20.2376
GOTERM_CC_FAT	GO:0000139~Golgi membrane	4	5.26316	0.0176085	GNAS, LOC653653, ARFGEF2, CLTC	39	186	12782	7.04825	0.902438	0.539643	18.7117
GOTERM_MF_FAT	GO:0030145~manganese ion binding	4	5.26316	0.0181325	PPM1D, NPEPL1, PPM1E, PCK1	48	154	12983	7.02543	0.935741	0.935741	19.6292
GOTERM_BP_FAT	GO:0046907~intracellular transport	7	9.21053	0.0187924	NPEPL1, RAE1, STX16, GNAS, LOC653653, APPBP2, CLTC	45	657	13528	3.20298	0.999986	0.797902	24.3873
GOTERM_BP_FAT	GO:0008104~protein localization	8	10.5263	0.0226116	NPEPL1, RAB22A, STX16, GNAS, LOC653653, APPBP2, CLTC, NACA2	45	882	13528	2.72673	0.999999	0.814879	28.61
GOTERM_BP_FAT	GO:0009725~response to hormone stimulus	5	6.57895	0.0308486	CA4, GNAS, RPS6KB1, BMP7, PCK1	45	367	13528	4.09567	1	0.871798	36.9802
GOTERM_BP_FAT	GO:0006886~intracellular protein transport	5	6.57895	0.0327436	NPEPL1, STX16, LOC653653, APPBP2, CLTC	45	374	13528	4.01901	1	0.859733	38.7718
GOTERM_CC_FAT	GO:0030130~clathrin coat of trans-Golgi network vesicle	2	2.63158	0.0379837	LOC653653, CLTC	39	13	12782	50.4221	0.993735	0.718664	36.3374
GOTERM_BP_FAT	GO:0016192~vesicle-mediated transport	6	7.89474	0.0380634	NPEPL1, RAB22A, STX16, LOC653653, ARFGEF2, CLTC	45	576	13528	3.13148	1	0.875251	43.5507
GOTERM_BP_FAT	GO:0007049~cell cycle	7	9.21053	0.0384234	RAD51C, PPM1D, CTCFL, RBM38, SKA2, TLK2, SPO11	45	776	13528	2.7118	1	0.854328	43.8612
GOTERM_BP_FAT	GO:0007276~gamete generation	5	6.57895	0.0388353	RAD51C, TUBD1, CTCFL, RPS6KB1, SPO11	45	395	13528	3.80534	1	0.834314	44.2145
GOTERM_CC_FAT	GO:0012510~trans-Golgi network transport vesicle membrane	2	2.63158	0.0408466	LOC653653, CLTC	39	14	12782	46.8205	0.99576	0.664674	38.5121
GOTERM_BP_FAT	GO:0009719~response to endogenous stimulus	5	6.57895	0.0419517	CA4, GNAS, RPS6KB1, BMP7, PCK1	45	405	13528	3.71139	1	0.83571	46.8213
GOTERM_BP_FAT	GO:0034613~cellular protein localization	5	6.57895	0.0438886	NPEPL1, STX16, LOC653653, APPBP2, CLTC	45	411	13528	3.6572	1	0.828867	48.3837
GOTERM_BP_FAT	GO:0070727~cellular macromolecule localization	5	6.57895	0.0448759	NPEPL1, STX16, LOC653653, APPBP2, CLTC	45	414	13528	3.6307	1	0.816048	49.1635
GOTERM_MF_FAT	GO:0015631~tubulin binding	3	3.94737	0.0507469	VAPB, RAE1, SKA2	48	100	12983	8.11438	0.999595	0.979879	46.3087
GOTERM_BP_FAT	GO:0033280~response to vitamin D	2	2.63158	0.0508173	CYP24A1, BMP7	45	16	13528	37.5778	1	0.836354	53.6293
GOTERM_BP_FAT	GO:0001503~ossification	3	3.94737	0.0537726	CYP24A1, GNAS, BMP7	45	115	13528	7.84232	1	0.836625	55.7119
GOTERM_CC_FAT	GO:0030125~clathrin vesicle coat	2	2.63158	0.0550372	LOC653653, CLTC	39	19	12782	34.4993	0.999398	0.70945	48.3225
GOTERM_BP_FAT	GO:0060348~bone development	3	3.94737	0.0605624	CYP24A1, GNAS, BMP7	45	123	13528	7.33225	1	0.856293	60.1708
GOTERM_BP_FAT	GO:0019953~sexual reproduction	5	6.57895	0.0607971	RAD51C, TUBD1, CTCFL, RPS6KB1, SPO11	45	458	13528	3.2819	1	0.842818	60.3171
GOTERM_BP_FAT	GO:0048193~Golgi vesicle transport	3	3.94737	0.067631	STX16, LOC653653, CLTC	45	131	13528	6.88448	1	0.860182	64.3657
GOTERM_CC_FAT	GO:0030140~trans-Golgi network transport vesicle	2	2.63158	0.0690233	LOC653653, CLTC	39	24	12782	27.312	0.999915	0.737752	56.5706
GOTERM_BP_FAT	GO:0006470~protein amino acid dephosphorylation	3	3.94737	0.0694395	PPM1D, EYA2, PPM1E	45	133	13528	6.78095	1	0.85486	65.3707
GOTERM_BP_FAT	GO:0006071~glycerol metabolic process	2	2.63158	0.072248	GDPD1, PCK1	45	23	13528	26.1411	1	0.853931	66.8792
GOTERM_BP_FAT	GO:0032504~multicellular organism reproduction	5	6.57895	0.0727492	RAD51C, TUBD1, CTCFL, RPS6KB1, SPO11	45	487	13528	3.08647	1	0.84383	67.1419
GOTERM_BP_FAT	GO:0048609~reproductive process in a multicellular organism	5	6.57895	0.0727492	RAD51C, TUBD1, CTCFL, RPS6KB1, SPO11	45	487	13528	3.08647	1	0.84383	67.1419
GOTERM_MF_FAT	GO:0005484~SNAP receptor activity	2	2.63158	0.073387	NPEPL1, STX16	48	21	12983	25.7599	0.999989	0.977873	59.755
GOTERM_CC_FAT	GO:0030658~transport vesicle membrane	2	2.63158	0.0745612	LOC653653, CLTC	39	26	12782	25.211	0.999961	0.718846	59.4895
GOTERM_BP_FAT	GO:0007131~reciprocal meiotic recombination	2	2.63158	0.0752707	RAD51C, SPO11	45	24	13528	25.0519	1	0.842259	68.4342
GOTERM_BP_FAT	GO:0007584~response to nutrient	3	3.94737	0.0758937	CYP24A1, RPS6KB1, BMP7	45	140	13528	6.4419	1	0.833217	68.7462
GOTERM_BP_FAT	GO:0048598~embryonic morphogenesis	4	5.26316	0.0775953	EYA2, TBX4, GNAS, BMP7	45	307	13528	3.9169	1	0.828813	69.5835
GOTERM_BP_FAT	GO:0045669~positive regulation of osteoblast differentiation	2	2.63158	0.0782837	GNAS, BMP7	45	25	13528	24.0498	1	0.820521	69.9163
GOTERM_BP_FAT	GO:0019400~alditol metabolic process	2	2.63158	0.0782837	GDPD1, PCK1	45	25	13528	24.0498	1	0.820521	69.9163
GOTERM_CC_FAT	GO:0012505~endomembrane system	6	7.89474	0.0800198	VAPB, RAE1, GNAS, LOC653653, ARFGEF2, CLTC	39	782	12782	2.51466	0.999982	0.702987	62.19
GOTERM_CC_FAT	GO:0030660~Golgi-associated vesicle membrane	2	2.63158	0.0828078	LOC653653, CLTC	39	29	12782	22.603	0.999988	0.677722	63.5048
GOTERM_BP_FAT	GO:0010033~response to organic substance	6	7.89474	0.0832507	VAPB, CA4, GNAS, RPS6KB1, BMP7, PCK1	45	721	13528	2.50171	1	0.829394	72.2187
GOTERM_BP_FAT	GO:0001501~skeletal system development	4	5.26316	0.0848202	CYP24A1, TBX4, GNAS, BMP7	45	319	13528	3.76956	1	0.825032	72.9114
GOTERM_BP_FAT	GO:0016311~dephosphorylation	3	3.94737	0.0893448	PPM1D, EYA2, PPM1E	45	154	13528	5.85628	1	0.831572	74.8192
GOTERM_BP_FAT	GO:0043434 begin_of_the_skype_highlighting 0043434 end_of_the_skype_highlighting~response to peptide hormone stimulus	3	3.94737	0.0893448	RPS6KB1, BMP7, PCK1	45	154	13528	5.85628	1	0.831572	74.8192
GOTERM_BP_FAT	GO:0033044~regulation of chromosome organization	2	2.63158	0.0932056	CTCFL, TLK2	45	30	13528	20.0415	1	0.835347	76.3473
GOTERM_BP_FAT	GO:0006793~phosphorus metabolic process	7	9.21053	0.0933399	TEX14, PPM1D, EYA2, PPM1E, RPS6KB1, TLK2, BMP7	45	973	13528	2.16275	1	0.826556	76.3989
GOTERM_BP_FAT	GO:0006796~phosphate metabolic process	7	9.21053	0.0933399	TEX14, PPM1D, EYA2, PPM1E, RPS6KB1, TLK2, BMP7	45	973	13528	2.16275	1	0.826556	76.3989
GOTERM_CC_FAT	GO:0005829~cytosol	8	10.5263	0.0940072	BACH1, PREX1, PFDN4, RBM38, RPS6KB1, LOC653653, ARFGEF2, PCK1	39	1330	12782	1.97139	0.999998	0.691401	68.3761

## Sheet: Protein Interactions
Category	Term	Count	%	PValue	Genes	List Total	Pop Hits	Pop Total	Fold Enrichment	Bonferroni	Benjamini	FDR
UCSC_TFBS	FOXO1	44	57.8947	1.13478e-06	TSHZ2, NPEPL1, C17ORF71, VAPB, PREX1, PRR11, CTCFL, RPS6KB1, PTRH2, CLTC, ARFGEF2, ZMYND8, HMGB1L1, PPP4R1L, STX16, RNFT1, SUMO1P1, LOC653653, APPBP2, BCAS3, USP32, C17ORF82, BCAS1, TBX2, GNASAS, TBX4, C17ORF64, MED13, GDPD1, TMEM49, TRIM37, TEX14, PPM1D, EYA2, ZNF217, PPM1E, NCOA3, PFDN4, RAB22A, CA4, GNAS, DHX40, BMP7, PMEPA1	69	6724	19536	1.85273	0.000198567	0.000198567	0.00139118
UCSC_TFBS	LHX3	41	53.9474	1.36864e-06	BACH1, RAD51C, TSHZ2, NPEPL1, VAPB, YPEL2, EFCAB3, PRR11, RPS6KB1, INTS2, SPO11, ARFGEF2, ZMYND8, PPP4R1L, RAE1, RNFT1, SKA2, APPBP2, BCAS3, USP32, C20ORF85, ZBP1, BCAS1, GNASAS, MED13, PCK1, TMEM49, HEATR6, TRIM37, PPM1D, EYA2, PPM1E, NCOA3, SULF2, APCDD1L, DOK5, PFDN4, RAB22A, GNAS, BMP7, PMEPA1	69	5987	19536	1.93893	0.000239483	0.000119749	0.00167787
UCSC_TFBS	FOXO4	50	65.7895	9.21238e-06	BACH1, CYP24A1, NPEPL1, VAPB, PREX1, PRR11, INTS2, RPS6KB1, CLTC, HMGB1L1, PPP4R1L, LOC653653, C17ORF64, MED13, METTL2A, TRIM37, PPM1D, EYA2, PPM1E, NCOA3, PFDN4, CA4, GNAS, RBM38, PMEPA1, TSHZ2, YPEL2, EFCAB3, CTCFL, PTRH2, ZMYND8, STX16, RNFT1, SUMO1P1, APPBP2, BCAS3, C17ORF82, TBX2, GNASAS, TBX4, GDPD1, PCK1, HEATR6, TMEM49, ZNF217, SULF2, APCDD1L, TUBD1, DHX40, BMP7	69	8925	19536	1.58616	0.00161088	0.000537247	0.0112933
UCSC_TFBS	FOXJ2	56	73.6842	1.36434e-05	BACH1, RAD51C, NPEPL1, VAPB, PRR11, RPS6KB1, INTS2, CLTC, PPP4R1L, RAE1, TLK2, LOC653653, C17ORF64, MED13, METTL2A, TRIM37, PPM1D, EYA2, PPM1E, NCOA3, DOK5, PFDN4, CA4, RBM38, PMEPA1, TSHZ2, C17ORF71, YPEL2, EFCAB3, PTRH2, ARFGEF2, ZMYND8, STX16, RNFT1, SUMO1P1, SKA2, APPBP2, BCAS3, USP32, C20ORF85, NACA2, C17ORF82, BCAS1, TBX2, TBX4, GDPD1, PCK1, TMEM49, TEX14, ZNF217, SULF2, APCDD1L, RAB22A, TU…	69	10934	19536	1.45009	0.00238476	0.000596723	0.0167248
UCSC_TFBS	HFH3	40	52.6316	5.85581e-05	BACH1, RAD51C, TSHZ2, NPEPL1, PRR11, RPS6KB1, INTS2, CLTC, ZMYND8, PPP4R1L, STX16, RNFT1, SKA2, SUMO1P1, LOC653653, TLK2, BCAS3, USP32, C17ORF82, BCAS1, TBX2, TBX4, MED13, PCK1, TMEM49, TRIM37, TEX14, PPM1D, EYA2, PPM1E, NCOA3, SULF2, DOK5, APCDD1L, RAB22A, TUBD1, CA4, DHX40, BMP7, PMEPA1	69	6613	19536	1.71257	0.0101956	0.00204749	0.0717657
UCSC_TFBS	RSRFC4	43	56.5789	0.000148057	RAD51C, CYP24A1, TSHZ2, NPEPL1, C17ORF71, PREX1, YPEL2, EFCAB3, PRR11, CTCFL, RPS6KB1, SPO11, PTRH2, CLTC, ZMYND8, PPP4R1L, RAE1, STX16, SUMO1P1, LOC653653, APPBP2, TLK2, BCAS3, USP32, C20ORF85, GNASAS, TBX4, C17ORF64, METTL2A, MED13, GDPD1, TMEM49, HEATR6, TRIM37, TEX14, EYA2, PPM1E, SULF2, DOK5, RAB22A, DHX40, BMP7, PMEPA1	69	7682	19536	1.58482	0.0255791	0.00430935	0.18136
UCSC_TFBS	NKX61	40	52.6316	0.000296164	BACH1, CYP24A1, TSHZ2, NPEPL1, VAPB, PREX1, YPEL2, PRR11, RPS6KB1, INTS2, PTRH2, CLTC, ARFGEF2, ZMYND8, PPP4R1L, STX16, RNFT1, SUMO1P1, TLK2, BCAS3, USP32, NACA2, ZBP1, LOC100131496, GNASAS, TBX4, MED13, TMEM49, HEATR6, PPM1D, EYA2, ZNF217, PPM1E, NCOA3, SULF2, DOK5, APCDD1L, RAB22A, DHX40, BMP7	69	7068	19536	1.60232	0.0505158	0.00737785	0.362478
UCSC_TFBS	HFH1	41	53.9474	0.000299205	BACH1, CYP24A1, TSHZ2, NPEPL1, VAPB, PREX1, CTCFL, RPS6KB1, INTS2, PTRH2, CLTC, ARFGEF2, ZMYND8, HMGB1L1, STX16, RNFT1, SKA2, SUMO1P1, LOC653653, APPBP2, TLK2, BCAS3, USP32, TBX2, TBX4, C17ORF64, METTL2A, MED13, TMEM49, TRIM37, PPM1D, EYA2, PPM1E, NCOA3, DOK5, APCDD1L, PFDN4, CA4, DHX40, BMP7, PMEPA1	69	7342	19536	1.58109	0.0510211	0.0065247	0.366193
UCSC_TFBS	HNF1	47	61.8421	0.000437241	BACH1, CYP24A1, RAD51C, TSHZ2, NPEPL1, C17ORF71, VAPB, YPEL2, CTCFL, RPS6KB1, INTS2, SPO11, ARFGEF2, PTRH2, CLTC, ZMYND8, HMGB1L1, PPP4R1L, STX16, RNFT1, SUMO1P1, SKA2, LOC653653, TLK2, SCARNA20, BCAS3, USP32, C20ORF85, C17ORF82, BCAS1, TBX2, TBX4, MED13, GDPD1, PCK1, TMEM49, TRIM37, TEX14, EYA2, ZNF217, PPM1E, APCDD1L, DOK5, RAB22A, CA4, BMP7, PMEPA1	69	9163	19536	1.45227	0.0736785	0.00846772	0.534719
UCSC_TFBS	MEF2	57	75	0.000719432	BACH1, CYP24A1, RAD51C, NPEPL1, VAPB, PREX1, PRR11, RPS6KB1, CLTC, HMGB1L1, PPP4R1L, RAE1, TLK2, LOC653653, SCARNA20, C17ORF64, MED13, TRIM37, PPM1D, EYA2, PPM1E, NCOA3, DOK5, RBM38, PMEPA1, TSHZ2, C17ORF71, YPEL2, TH1L, CTCFL, SPO11, PTRH2, ARFGEF2, ZMYND8, STX16, RNFT1, SUMO1P1, APPBP2, BCAS3, USP32, C20ORF85, NACA2, TBX2, GNASAS, TBX4, GDPD1, PCK1, TMEM49, HEATR6, TEX14, ZNF217, SULF2, APCDD1L…	69	12495	19536	1.29159	0.118337	0.0125156	0.878425
UCSC_TFBS	CDP	49	64.4737	0.000764861	CYP24A1, RAD51C, VAPB, PRR11, INTS2, RPS6KB1, CLTC, PPP4R1L, RAE1, LOC653653, TLK2, SCARNA20, MED13, TRIM37, PPM1D, EYA2, PPM1E, NCOA3, DOK5, CA4, GNAS, PMEPA1, TSHZ2, C17ORF71, YPEL2, EFCAB3, ARFGEF2, ZMYND8, STX16, RNFT1, SUMO1P1, SKA2, BCAS3, NACA2, USP32, GNASAS, TBX4, GDPD1, PCK1, HEATR6, TMEM49, TEX14, ZNF217, SULF2, APCDD1L, RAB22A, TUBD1, DHX40, BMP7	69	9950	19536	1.39431	0.125324	0.0120991	0.933655
UCSC_TFBS	HNF3B	37	48.6842	0.00102674	CYP24A1, TSHZ2, VAPB, PREX1, RPS6KB1, INTS2, SPO11, PTRH2, CLTC, ZMYND8, RAE1, STX16, RNFT1, APPBP2, TLK2, BCAS3, USP32, NACA2, TBX2, TBX4, C17ORF64, MED13, PCK1, TMEM49, TRIM37, EYA2, ZNF217, PPM1E, SULF2, DOK5, APCDD1L, RAB22A, TUBD1, CA4, DHX40, BMP7, PMEPA1	69	6653	19536	1.5746	0.164539	0.0148694	1.25149
UCSC_TFBS	E4BP4	38	50	0.00156448	TSHZ2, NPEPL1, VAPB, PREX1, YPEL2, CTCFL, RPS6KB1, SPO11, PTRH2, CLTC, ARFGEF2, ZMYND8, HMGB1L1, PPP4R1L, RAE1, STX16, RNFT1, LOC653653, APPBP2, TLK2, BCAS3, USP32, BCAS1, LOC100131496, GNASAS, MED13, PCK1, TRIM37, TEX14, PPM1D, EYA2, ZNF217, DOK5, RAB22A, TUBD1, GNAS, DHX40, PMEPA1	69	7060	19536	1.52393	0.239666	0.0208562	1.90117
UCSC_TFBS	HLF	36	47.3684	0.00173952	RAD51C, TSHZ2, NPEPL1, C17ORF71, PREX1, YPEL2, EFCAB3, PRR11, RPS6KB1, INTS2, SPO11, PTRH2, CLTC, ZMYND8, STX16, RNFT1, LOC653653, APPBP2, TLK2, BCAS3, USP32, BCAS1, LOC100131496, GNASAS, C17ORF64, METTL2A, MED13, GDPD1, PCK1, TMEM49, HEATR6, TEX14, PPM1D, EYA2, GNAS, PMEPA1	69	6562	19536	1.55329	0.262642	0.0215279	2.11181
UCSC_TFBS	AP1	48	63.1579	0.00178044	BACH1, CYP24A1, TSHZ2, NPEPL1, VAPB, PREX1, YPEL2, RPS6KB1, PTRH2, CLTC, ZMYND8, PPP4R1L, RAE1, STX16, RNFT1, LOC653653, APPBP2, TLK2, BCAS3, USP32, NACA2, C17ORF82, BCAS1, LOC100131496, TBX2, GNASAS, TBX4, C17ORF64, MED13, PCK1, TMEM49, HEATR6, TRIM37, TEX14, PPM1D, EYA2, ZNF217, PPM1E, NCOA3, SULF2, APCDD1L, DOK5, RAB22A, RBM38, GNAS, DHX40, BMP7, PMEPA1	69	9952	19536	1.36558	0.267912	0.0205757	2.16099
UCSC_TFBS	OCT	39	51.3158	0.00292294	RAD51C, TSHZ2, C17ORF71, VAPB, PRR11, CTCFL, RPS6KB1, INTS2, PTRH2, CLTC, ARFGEF2, ZMYND8, HMGB1L1, RAE1, RNFT1, SUMO1P1, LOC653653, APPBP2, TLK2, BCAS3, USP32, GNASAS, TBX4, MED13, GDPD1, TMEM49, HEATR6, TEX14, EYA2, ZNF217, NCOA3, DOK5, APCDD1L, RAB22A, TUBD1, RBM38, GNAS, DHX40, BMP7	69	7554	19536	1.46175	0.400862	0.0315094	3.525
UCSC_TFBS	2012-10-01	63	82.8947	0.00306524	BACH1, CYP24A1, RAD51C, NPEPL1, VAPB, PREX1, PRR11, RPS6KB1, INTS2, CLTC, LOC284749, HMGB1L1, PPP4R1L, RAE1, TLK2, LOC653653, SCARNA20, LOC100131496, C17ORF64, MED13, TRIM37, PPM1D, EYA2, PPM1E, NCOA3, DOK5, PFDN4, CA4, GNAS, RBM38, PMEPA1, TSHZ2, C17ORF71, YPEL2, CTCFL, SPO11, PTRH2, ARFGEF2, ZMYND8, STX16, RNFT1, SUMO1P1, SKA2, APPBP2, BCAS3, USP32, BCAS1, C17ORF82, TBX2, GNASAS, TBX4, GDPD1, P…	69	15177	19536	1.17528	0.415641	0.0311082	3.69366
UCSC_TFBS	NCX	38	50	0.00321879	BACH1, TSHZ2, NPEPL1, C17ORF71, PREX1, PRR11, CTCFL, RPS6KB1, SPO11, CLTC, ARFGEF2, ZMYND8, HMGB1L1, RAE1, STX16, LOC653653, APPBP2, TLK2, BCAS3, USP32, C17ORF82, LOC100131496, TBX2, GNASAS, TBX4, C17ORF64, MED13, GDPD1, PCK1, HEATR6, TEX14, EYA2, PPM1E, DOK5, APCDD1L, GNAS, DHX40, BMP7	69	7316	19536	1.47061	0.431183	0.0308581	3.87535
UCSC_TFBS	CHX10	36	47.3684	0.00360982	BACH1, TSHZ2, NPEPL1, VAPB, YPEL2, RPS6KB1, PTRH2, CLTC, ARFGEF2, ZMYND8, PPP4R1L, STX16, RNFT1, LOC653653, BCAS3, C17ORF82, LOC100131496, TBX2, GNASAS, TBX4, MED13, PCK1, TMEM49, TRIM37, TEX14, EYA2, ZNF217, PPM1E, NCOA3, SULF2, APCDD1L, RAB22A, TUBD1, DHX40, BMP7, PMEPA1	69	6818	19536	1.49497	0.46893	0.0327598	4.33663
UCSC_TFBS	BRN2	41	53.9474	0.00388877	CYP24A1, TSHZ2, C17ORF71, VAPB, PREX1, YPEL2, PRR11, CTCFL, RPS6KB1, INTS2, PTRH2, CLTC, ARFGEF2, HMGB1L1, PPP4R1L, RAE1, STX16, RNFT1, SKA2, LOC653653, APPBP2, BCAS3, USP32, NACA2, BCAS1, TBX4, MED13, GDPD1, PCK1, TMEM49, HEATR6, TRIM37, TEX14, PPM1E, SULF2, APCDD1L, DOK5, RAB22A, TUBD1, RBM38, DHX40	69	8218	19536	1.41255	0.494325	0.0335184	4.66444
UCSC_TFBS	S8	38	50	0.00454403	RAD51C, TSHZ2, NPEPL1, YPEL2, RPS6KB1, SPO11, PTRH2, CLTC, ZMYND8, PPP4R1L, RAE1, STX16, LOC653653, APPBP2, TLK2, BCAS3, C20ORF85, C17ORF82, LOC100131496, TBX2, GNASAS, TBX4, MED13, PCK1, TMEM49, HEATR6, TRIM37, TEX14, EYA2, ZNF217, PPM1E, SULF2, APCDD1L, DOK5, RAB22A, GNAS, BMP7, PMEPA1	69	7446	19536	1.44493	0.549329	0.037242	5.43045
UCSC_TFBS	TATA	43	56.5789	0.00485464	BACH1, CYP24A1, TSHZ2, NPEPL1, C17ORF71, VAPB, YPEL2, EFCAB3, PRR11, CTCFL, PTRH2, CLTC, ZMYND8, HMGB1L1, STX16, LOC653653, APPBP2, BCAS3, USP32, C20ORF85, NACA2, GNASAS, TBX4, C17ORF64, MED13, GDPD1, PCK1, TMEM49, TRIM37, PPM1D, EYA2, ZNF217, PPM1E, NCOA3, SULF2, DOK5, APCDD1L, RAB22A, CA4, GNAS, DHX40, BMP7, PMEPA1	69	8874	19536	1.37194	0.573281	0.0379708	5.79156
UCSC_TFBS	PBX1	45	59.2105	0.00505421	RAD51C, CYP24A1, TSHZ2, VAPB, PREX1, EFCAB3, RPS6KB1, INTS2, ARFGEF2, ZMYND8, PPP4R1L, STX16, RNFT1, SUMO1P1, LOC653653, APPBP2, SCARNA20, BCAS3, USP32, NACA2, C17ORF82, BCAS1, TBX2, GNASAS, C17ORF64, METTL2A, MED13, TMEM49, HEATR6, TRIM37, TEX14, PPM1D, ZNF217, PPM1E, NCOA3, SULF2, APCDD1L, DOK5, RAB22A, TUBD1, CA4, GNAS, DHX40, BMP7, PMEPA1	69	9470	19536	1.34539	0.587999	0.0378197	6.02292
UCSC_TFBS	NFAT	35	46.0526	0.0060764	BACH1, CYP24A1, TSHZ2, PREX1, YPEL2, TH1L, PRR11, INTS2, RPS6KB1, PTRH2, CLTC, ARFGEF2, ZMYND8, RNFT1, SKA2, LOC653653, TLK2, BCAS3, SCARNA20, USP32, NACA2, C17ORF82, TBX2, GNASAS, TBX4, MED13, TMEM49, PPM1D, EYA2, PPM1E, NCOA3, SULF2, APCDD1L, DHX40, BMP7	69	6746	19536	1.46895	0.655828	0.0434691	7.19976
UCSC_TFBS	MSX1	35	46.0526	0.00649761	TSHZ2, NPEPL1, C17ORF71, PREX1, YPEL2, PRR11, CTCFL, RPS6KB1, INTS2, CLTC, ARFGEF2, ZMYND8, HMGB1L1, STX16, RNFT1, APPBP2, TLK2, BCAS3, USP32, NACA2, BCAS1, TBX4, C17ORF64, METTL2A, MED13, GDPD1, PCK1, TMEM49, TRIM37, HEATR6, TEX14, PPM1E, APCDD1L, BMP7, PMEPA1	69	6772	19536	1.46331	0.680434	0.0446062	7.68075
UCSC_TFBS	HSF2	35	46.0526	0.00699697	TSHZ2, C17ORF71, PREX1, YPEL2, TH1L, PRR11, SPO11, PTRH2, CLTC, ZMYND8, PPP4R1L, TLK2, BCAS3, USP32, NACA2, C17ORF82, BCAS1, LOC100131496, TBX2, GNASAS, TBX4, MED13, GDPD1, PCK1, TMEM49, TEX14, EYA2, PPM1E, SULF2, APCDD1L, CA4, RBM38, GNAS, DHX40, BMP7	69	6801	19536	1.45707	0.707349	0.0461611	8.24801
UCSC_TFBS	CREBP1	38	50	0.00904554	RAD51C, TSHZ2, NPEPL1, C17ORF71, VAPB, PREX1, YPEL2, PRR11, RPS6KB1, INTS2, SPO11, PTRH2, CLTC, ARFGEF2, ZMYND8, PPP4R1L, RAE1, STX16, SKA2, LOC653653, APPBP2, TLK2, BCAS3, USP32, BCAS1, LOC100131496, GNASAS, TBX4, MED13, GDPD1, PCK1, HEATR6, TRIM37, TEX14, PPM1D, PPM1E, GNAS, PMEPA1	69	7723	19536	1.39311	0.79611	0.0571945	10.5418
UCSC_TFBS	EVI1	58	76.3158	0.0102927	BACH1, RAD51C, NPEPL1, VAPB, PREX1, PRR11, RPS6KB1, INTS2, CLTC, HMGB1L1, PPP4R1L, RAE1, TLK2, LOC653653, SCARNA20, LOC100131496, C17ORF64, MED13, TRIM37, PPM1D, EYA2, PPM1E, NCOA3, DOK5, CA4, GNAS, PMEPA1, TSHZ2, C17ORF71, YPEL2, CTCFL, SPO11, PTRH2, ARFGEF2, ZMYND8, STX16, RNFT1, SUMO1P1, SKA2, APPBP2, BCAS3, USP32, C17ORF82, BCAS1, TBX2, GNASAS, TBX4, GDPD1, PCK1, TMEM49, HEATR6, TEX14, ZNF217…	69	13849	19536	1.18576	0.836438	0.0626167	11.9124
UCSC_TFBS	NKX3A	37	48.6842	0.0122794	BACH1, TSHZ2, VAPB, EFCAB3, RPS6KB1, INTS2, SPO11, CLTC, ARFGEF2, ZMYND8, PPP4R1L, RAE1, RNFT1, SKA2, LOC653653, APPBP2, TLK2, BCAS3, SCARNA20, USP32, TBX4, C17ORF64, MED13, GDPD1, TMEM49, TRIM37, HEATR6, TEX14, PPM1D, PPM1E, SULF2, DOK5, APCDD1L, TUBD1, GNAS, DHX40, BMP7	69	7578	19536	1.3824	0.884928	0.0718467	14.0557
UCSC_TFBS	FREAC7	38	50	0.0146424	BACH1, RAD51C, TSHZ2, NPEPL1, VAPB, YPEL2, RPS6KB1, INTS2, PTRH2, CLTC, ARFGEF2, ZMYND8, PPP4R1L, RNFT1, SUMO1P1, LOC653653, APPBP2, BCAS3, USP32, BCAS1, GNASAS, C17ORF64, MED13, GDPD1, TMEM49, TRIM37, EYA2, ZNF217, PPM1E, NCOA3, APCDD1L, DOK5, PFDN4, RAB22A, GNAS, DHX40, BMP7, PMEPA1	69	7933	19536	1.35623	0.924329	0.0824476	16.5428
UCSC_TFBS	NKX25	47	61.8421	0.0159615	RAD51C, TSHZ2, NPEPL1, VAPB, PREX1, YPEL2, CTCFL, RPS6KB1, INTS2, CLTC, ARFGEF2, ZMYND8, PPP4R1L, STX16, RNFT1, SKA2, LOC653653, APPBP2, TLK2, BCAS3, USP32, C17ORF82, BCAS1, TBX2, GNASAS, TBX4, C17ORF64, MED13, PCK1, TMEM49, HEATR6, TRIM37, TEX14, PPM1D, EYA2, ZNF217, PPM1E, NCOA3, APCDD1L, DOK5, RAB22A, TUBD1, CA4, GNAS, DHX40, BMP7, PMEPA1	69	10569	19536	1.25907	0.940143	0.0868289	17.9022
UCSC_TFBS	GATA1	57	75	0.0162137	BACH1, CYP24A1, RAD51C, NPEPL1, VAPB, PREX1, PRR11, RPS6KB1, INTS2, CLTC, PPP4R1L, RAE1, TLK2, LOC653653, SCARNA20, LOC100131496, MED13, TRIM37, PPM1D, EYA2, PPM1E, NCOA3, DOK5, CA4, GNAS, RBM38, TSHZ2, C17ORF71, YPEL2, CTCFL, SPO11, PTRH2, ARFGEF2, ZMYND8, STX16, RNFT1, SUMO1P1, SKA2, APPBP2, BCAS3, USP32, C17ORF82, BCAS1, TBX2, GNASAS, TBX4, GDPD1, PCK1, TMEM49, HEATR6, TEX14, ZNF217, SULF2, AP…	69	13713	19536	1.17687	0.942769	0.0855163	18.1598
UCSC_TFBS	CEBPB	42	55.2632	0.0162402	BACH1, RAD51C, CYP24A1, TSHZ2, VAPB, PREX1, PRR11, RPS6KB1, PTRH2, CLTC, ARFGEF2, ZMYND8, STX16, RNFT1, SKA2, SUMO1P1, LOC653653, APPBP2, TLK2, BCAS3, USP32, NACA2, ZBP1, C17ORF82, TBX2, GNASAS, TBX4, MED13, GDPD1, TMEM49, TRIM37, TEX14, PPM1D, ZNF217, PPM1E, NCOA3, SULF2, TUBD1, GNAS, DHX40, BMP7, PMEPA1	69	9112	19536	1.30503	0.943038	0.0831664	18.1868
UCSC_TFBS	MRF2	39	51.3158	0.0186654	BACH1, RAD51C, CYP24A1, TSHZ2, NPEPL1, C17ORF71, PREX1, YPEL2, PRR11, CTCFL, RPS6KB1, INTS2, SPO11, PTRH2, CLTC, ARFGEF2, STX16, RNFT1, LOC653653, APPBP2, BCAS3, USP32, NACA2, C17ORF82, TBX2, GNASAS, C17ORF64, MED13, GDPD1, TMEM49, TRIM37, TEX14, EYA2, PPM1E, NCOA3, SULF2, APCDD1L, GNAS, PMEPA1	69	8325	19536	1.32638	0.963018	0.0924256	20.6254
UCSC_TFBS	CDC5	35	46.0526	0.0220635	BACH1, TSHZ2, VAPB, YPEL2, EFCAB3, CTCFL, INTS2, RPS6KB1, SPO11, PTRH2, CLTC, ZMYND8, HMGB1L1, PPP4R1L, RAE1, RNFT1, LOC653653, TLK2, BCAS3, SCARNA20, USP32, NACA2, BCAS1, LOC100131496, TBX4, MED13, TMEM49, TRIM37, TEX14, EYA2, ZNF217, PPM1E, DOK5, RAB22A, DHX40	69	7294	19536	1.35859	0.979846	0.105556	23.9301
UCSC_TFBS	FREAC2	27	35.5263	0.0249411	NPEPL1, TSHZ2, C17ORF71, PREX1, PRR11, RPS6KB1, CLTC, PTRH2, PPP4R1L, RAE1, STX16, RNFT1, SUMO1P1, BCAS3, USP32, TBX4, C17ORF64, MED13, TMEM49, TEX14, PPM1D, EYA2, SULF2, DOK5, APCDD1L, DHX40, BMP7	69	5220	19536	1.46447	0.987966	0.115541	26.6292
UCSC_TFBS	CEBP	54	71.0526	0.0250231	BACH1, RAD51C, NPEPL1, VAPB, PREX1, PRR11, INTS2, RPS6KB1, CLTC, HMGB1L1, PPP4R1L, TLK2, LOC653653, MED13, TRIM37, PPM1D, PPM1E, DOK5, CA4, GNAS, PMEPA1, TSHZ2, C17ORF71, YPEL2, EFCAB3, TH1L, CTCFL, SPO11, PTRH2, ARFGEF2, ZMYND8, STX16, RNFT1, SKA2, APPBP2, BCAS3, NACA2, USP32, C17ORF82, BCAS1, TBX2, GNASAS, TBX4, GDPD1, PCK1, TMEM49, HEATR6, TEX14, ZNF217, SULF2, APCDD1L, TUBD1, DHX40, BMP7	69	12945	19536	1.18108	0.988142	0.112954	26.7048
UCSC_TFBS	IRF7	35	46.0526	0.0257678	BACH1, RAD51C, TSHZ2, C17ORF71, YPEL2, PRR11, RPS6KB1, INTS2, PTRH2, CLTC, ARFGEF2, ZMYND8, STX16, RNFT1, SKA2, APPBP2, TLK2, BCAS3, USP32, NACA2, C20ORF85, GNASAS, TBX4, MED13, GDPD1, TMEM49, HEATR6, TEX14, ZNF217, PPM1E, NCOA3, SULF2, APCDD1L, GNAS, DHX40	69	7368	19536	1.34495	0.989626	0.113278	27.3882
UCSC_TFBS	HOX13	35	46.0526	0.029014	TSHZ2, C17ORF71, VAPB, PREX1, YPEL2, PRR11, INTS2, CLTC, ARFGEF2, ZMYND8, PPP4R1L, STX16, TLK2, APPBP2, BCAS3, USP32, C20ORF85, C17ORF82, TBX2, GNASAS, TBX4, MED13, GDPD1, PCK1, HEATR6, TEX14, EYA2, ZNF217, NCOA3, SULF2, DOK5, APCDD1L, GNAS, DHX40, PMEPA1	69	7426	19536	1.33444	0.994215	0.123761	30.2993
UCSC_TFBS	E2F	42	55.2632	0.02975	BACH1, CYP24A1, TSHZ2, NPEPL1, VAPB, PREX1, YPEL2, RPS6KB1, SPO11, ARFGEF2, RAE1, STX16, SKA2, LOC653653, APPBP2, TLK2, BCAS3, C20ORF85, C17ORF82, BCAS1, TBX2, GNASAS, TBX4, C17ORF64, MED13, TMEM49, HEATR6, TRIM37, TEX14, PPM1D, EYA2, ZNF217, PPM1E, NCOA3, SULF2, RAB22A, TUBD1, RBM38, GNAS, DHX40, BMP7, PMEPA1	69	9411	19536	1.26357	0.994934	0.123774	30.9442
UCSC_TFBS	POU3F2	43	56.5789	0.034139	TSHZ2, NPEPL1, VAPB, PREX1, YPEL2, PRR11, RPS6KB1, INTS2, SPO11, PTRH2, CLTC, ARFGEF2, ZMYND8, PPP4R1L, RAE1, STX16, RNFT1, SKA2, SUMO1P1, LOC653653, APPBP2, TLK2, BCAS3, USP32, C17ORF82, BCAS1, TBX2, GNASAS, MED13, PCK1, TMEM49, TRIM37, TEX14, EYA2, ZNF217, PPM1E, NCOA3, APCDD1L, DOK5, RAB22A, TUBD1, DHX40, BMP7	69	9773	19536	1.24574	0.997709	0.137794	34.6779
UCSC_TFBS	FREAC4	35	46.0526	0.034701	TSHZ2, NPEPL1, C17ORF71, VAPB, PREX1, YPEL2, PRR11, RPS6KB1, PTRH2, CLTC, PPP4R1L, STX16, RNFT1, SKA2, LOC653653, BCAS3, SCARNA20, USP32, C17ORF82, BCAS1, TBX2, TBX4, METTL2A, MED13, HEATR6, TRIM37, TEX14, PPM1D, EYA2, APCDD1L, RAB22A, CA4, DHX40, BMP7, PMEPA1	69	7516	19536	1.31846	0.997931	0.13684	35.1423
UCSC_TFBS	GFI1	34	44.7368	0.0350482	TSHZ2, VAPB, PREX1, YPEL2, PRR11, RPS6KB1, CLTC, PTRH2, ARFGEF2, PPP4R1L, STX16, RNFT1, SKA2, SUMO1P1, TLK2, APPBP2, BCAS3, USP32, TBX4, C17ORF64, MED13, PCK1, TMEM49, TEX14, PPM1D, ZNF217, NCOA3, SULF2, DOK5, RAB22A, TUBD1, DHX40, BMP7, PMEPA1	69	7246	19536	1.32852	0.998057	0.135149	35.4277
UCSC_TFBS	NKX22	34	44.7368	0.035534	BACH1, TSHZ2, NPEPL1, C17ORF71, VAPB, PREX1, TH1L, PRR11, RPS6KB1, INTS2, SPO11, PTRH2, CLTC, ARFGEF2, PPP4R1L, STX16, RNFT1, LOC653653, BCAS3, SCARNA20, USP32, BCAS1, GNASAS, TBX4, MED13, GDPD1, TMEM49, TRIM37, TEX14, PPM1D, PPM1E, RAB22A, DHX40, BMP7	69	7253	19536	1.32723	0.998221	0.134026	35.8251
REACTOME_INTERACTION	816782:dynamin 2	2	2.63158	0.04671	LOC653653, CLTC	10	14	2645	37.7857	1	1	48.4568
REACTOME_INTERACTION	822159:DnaJ (Hsp40) homolog, subfamily C, member 6	2	2.63158	0.04671	LOC653653, CLTC	10	14	2645	37.7857	1	1	48.4568
REACTOME_INTERACTION	823976:heat shock 70kDa protein 8	2	2.63158	0.04671	LOC653653, CLTC	10	14	2645	37.7857	1	1	48.4568
UCSC_TFBS	LYF1	30	39.4737	0.0488192	BACH1, CYP24A1, C17ORF71, PREX1, PRR11, EFCAB3, CTCFL, INTS2, SPO11, ARFGEF2, ZMYND8, HMGB1L1, RAE1, LOC653653, BCAS3, NACA2, C17ORF82, LOC100131496, TBX2, GDPD1, PCK1, HEATR6, TMEM49, SULF2, NCOA3, DOK5, APCDD1L, DHX40, BMP7, PMEPA1	69	6330	19536	1.34185	0.999843	0.176872	45.8603
UCSC_TFBS	ZIC2	20	26.3158	0.0513462	C17ORF82, TBX2, VAPB, PREX1, YPEL2, GNASAS, TBX4, PTRH2, CLTC, ZMYND8, TMEM49, PPM1D, PPP4R1L, SULF2, RAB22A, GNAS, LOC653653, DHX40, BCAS3, BMP7	69	3752	19536	1.50922	0.999901	0.181705	47.5975
UCSC_TFBS	TAL1BETAITF2	39	51.3158	0.052363	BACH1, RAD51C, TSHZ2, NPEPL1, PREX1, YPEL2, PRR11, CTCFL, RPS6KB1, PTRH2, CLTC, ARFGEF2, ZMYND8, STX16, SKA2, SUMO1P1, LOC653653, TLK2, BCAS3, USP32, NACA2, ZBP1, C17ORF82, TBX2, GNASAS, TBX4, MED13, TMEM49, HEATR6, TRIM37, TEX14, PPM1D, EYA2, PPM1E, SULF2, DOK5, APCDD1L, GNAS, PMEPA1	69	8860	19536	1.24629	0.999918	0.181481	48.2819
UCSC_TFBS	TST1	33	43.4211	0.0529162	TSHZ2, NPEPL1, C17ORF71, VAPB, YPEL2, PRR11, CTCFL, RPS6KB1, PTRH2, CLTC, ARFGEF2, ZMYND8, HMGB1L1, PPP4R1L, STX16, RNFT1, TLK2, BCAS3, USP32, ZBP1, C17ORF82, TBX2, TBX4, MED13, GDPD1, TRIM37, PPM1E, SULF2, DOK5, APCDD1L, CA4, DHX40, PMEPA1	69	7189	19536	1.29967	0.999926	0.179807	48.6508
UCSC_TFBS	POU6F1	32	42.1053	0.053981	RAD51C, TSHZ2, VAPB, TH1L, INTS2, RPS6KB1, SPO11, PTRH2, CLTC, ZMYND8, PPP4R1L, RNFT1, LOC653653, BCAS3, USP32, C20ORF85, BCAS1, GNASAS, MED13, PCK1, TMEM49, EYA2, PPM1E, NCOA3, SULF2, APCDD1L, DOK5, RAB22A, TUBD1, GNAS, DHX40, PMEPA1	69	6926	19536	1.30814	0.999939	0.179784	49.3542
UCSC_TFBS	CART1	35	46.0526	0.0543924	BACH1, RAD51C, CYP24A1, TSHZ2, C17ORF71, VAPB, PRR11, INTS2, PTRH2, CLTC, PPP4R1L, STX16, LOC653653, BCAS3, SCARNA20, USP32, C17ORF82, TBX2, GNASAS, MED13, GDPD1, PCK1, TMEM49, HEATR6, TRIM37, EYA2, PPM1E, NCOA3, SULF2, DOK5, APCDD1L, RAB22A, GNAS, DHX40, PMEPA1	69	7757	19536	1.2775	0.999944	0.17778	49.6235
UCSC_TFBS	SRF	49	64.4737	0.0545139	BACH1, RAD51C, NPEPL1, PREX1, PRR11, INTS2, RPS6KB1, CLTC, PPP4R1L, TLK2, LOC653653, C17ORF64, MED13, TRIM37, PPM1D, EYA2, PPM1E, NCOA3, DOK5, CA4, PMEPA1, TSHZ2, C17ORF71, YPEL2, PTRH2, ARFGEF2, ZMYND8, STX16, RNFT1, APPBP2, BCAS3, C20ORF85, NACA2, USP32, C17ORF82, BCAS1, TBX2, GNASAS, TBX4, GDPD1, HEATR6, TMEM49, TEX14, ZNF217, SULF2, RAB22A, TUBD1, DHX40, BMP7	69	11813	19536	1.17442	0.999945	0.174981	49.7028
REACTOME_INTERACTION	797724:vesicle-associated membrane protein 8 (endobrevin)	2	2.63158	0.0564632	LOC653653, CLTC	10	17	2645	31.1176	1	0.999985	55.3013
REACTOME_INTERACTION	815745:arrestin, beta 1	2	2.63158	0.0564632	LOC653653, CLTC	10	17	2645	31.1176	1	0.999985	55.3013
UCSC_TFBS	IRF1	21	27.6316	0.0580678	BCAS1, RAD51C, TSHZ2, C17ORF71, TBX2, GNASAS, TBX4, PRR11, RPS6KB1, SPO11, PCK1, TMEM49, ZNF217, PPM1E, NCOA3, DOK5, GNAS, LOC653653, TLK2, BCAS3, USP32	69	4059	19536	1.46483	0.999972	0.182352	51.9721
UCSC_TFBS	CREL	15	19.7368	0.0600026	BCAS1, TSHZ2, PREX1, GNASAS, TBX4, MED13, EYA2, NCOA3, RAE1, CA4, RBM38, GNAS, TLK2, BCAS3, C20ORF85	69	2589	19536	1.64038	0.99998	0.184794	53.1677
UCSC_TFBS	MEIS1AHOXA9	27	35.5263	0.0602786	RAD51C, TSHZ2, C17ORF71, YPEL2, PREX1, PRR11, INTS2, RPS6KB1, PTRH2, CLTC, RAE1, RNFT1, SKA2, TLK2, BCAS3, C20ORF85, USP32, TBX4, MED13, GDPD1, TRIM37, PPM1E, ZNF217, EYA2, DOK5, RBM38, DHX40	69	5638	19536	1.35589	0.999981	0.182482	53.336
UCSC_TFBS	CEBPA	23	30.2632	0.0613635	CYP24A1, BCAS1, TSHZ2, NPEPL1, C17ORF71, VAPB, PRR11, INTS2, CLTC, PTRH2, GDPD1, TMEM49, HEATR6, TEX14, PPP4R1L, ZNF217, DOK5, RAE1, RBM38, LOC653653, BMP7, BCAS3, PMEPA1	69	4598	19536	1.41627	0.999985	0.182492	53.9922
UCSC_TFBS	AHR	26	34.2105	0.0645763	CYP24A1, RAD51C, NPEPL1, TSHZ2, INTS2, RPS6KB1, ARFGEF2, CLTC, ZMYND8, STX16, SKA2, TLK2, LOC653653, BCAS3, C20ORF85, C17ORF82, TBX2, GNASAS, TBX4, TRIM37, PPM1D, TEX14, EYA2, TUBD1, GNAS, DHX40	69	5409	19536	1.36095	0.999992	0.188289	55.886
UCSC_TFBS	SOX5	35	46.0526	0.0647381	RAD51C, TSHZ2, VAPB, PREX1, INTS2, RPS6KB1, PTRH2, CLTC, ZMYND8, PPP4R1L, STX16, RNFT1, LOC653653, TLK2, BCAS3, USP32, BCAS1, TBX2, GNASAS, TBX4, MED13, TMEM49, TEX14, PPM1D, EYA2, ZNF217, PPM1E, SULF2, NCOA3, DOK5, APCDD1L, RBM38, GNAS, DHX40, BMP7	69	7857	19536	1.26124	0.999992	0.185746	55.9794
UCSC_TFBS	PAX4	53	69.7368	0.065777	BACH1, RAD51C, NPEPL1, VAPB, PREX1, PRR11, INTS2, RPS6KB1, CLTC, PPP4R1L, RAE1, LOC653653, TLK2, LOC100131496, MED13, TRIM37, PPM1D, EYA2, PPM1E, NCOA3, DOK5, CA4, GNAS, RBM38, PMEPA1, TSHZ2, C17ORF71, YPEL2, CTCFL, PTRH2, ARFGEF2, ZMYND8, STX16, RNFT1, SKA2, APPBP2, BCAS3, USP32, C17ORF82, BCAS1, TBX2, GNASAS, TBX4, GDPD1, PCK1, TMEM49, HEATR6, TEX14, SULF2, APCDD1L, RAB22A, DHX40, BMP7	69	13147	19536	1.14139	0.999993	0.185592	56.5752
REACTOME_INTERACTION	797328:adaptor-related protein complex 1, sigma 3 subunit	2	2.63158	0.0661276	LOC653653, CLTC	10	20	2645	26.45	1	0.999835	61.2433
REACTOME_INTERACTION	787777:adaptor-related protein complex 1, beta 1 subunit	2	2.63158	0.0661276	LOC653653, CLTC	10	20	2645	26.45	1	0.999835	61.2433
REACTOME_INTERACTION	826483:adaptor-related protein complex 1, gamma 1 subunit	2	2.63158	0.0661276	LOC653653, CLTC	10	20	2645	26.45	1	0.999835	61.2433
REACTOME_INTERACTION	826496:adaptor-related protein complex 1, sigma 1 subunit	2	2.63158	0.0661276	LOC653653, CLTC	10	20	2645	26.45	1	0.999835	61.2433
REACTOME_INTERACTION	820057:adaptor-related protein complex 1, mu 1 subunit	2	2.63158	0.0661276	LOC653653, CLTC	10	20	2645	26.45	1	0.999835	61.2433
REACTOME_INTERACTION	780037:vesicle-associated membrane protein 7	2	2.63158	0.0661276	LOC653653, CLTC	10	20	2645	26.45	1	0.999835	61.2433
REACTOME_INTERACTION	788424:adaptor-related protein complex 1, mu 2 subunit	2	2.63158	0.0661276	LOC653653, CLTC	10	20	2645	26.45	1	0.999835	61.2433
UCSC_TFBS	BACH2	32	42.1053	0.0662936	BACH1, TSHZ2, VAPB, PREX1, YPEL2, RPS6KB1, PTRH2, CLTC, ZMYND8, PPP4R1L, STX16, RNFT1, TLK2, BCAS3, NACA2, C17ORF82, BCAS1, LOC100131496, TBX2, GNASAS, TBX4, PCK1, TMEM49, TRIM37, ZNF217, PPM1E, NCOA3, DOK5, APCDD1L, RBM38, BMP7, PMEPA1	69	7041	19536	1.28677	0.999994	0.184093	56.8687
UCSC_TFBS	MYB	33	43.4211	0.0746496	BACH1, TSHZ2, C17ORF71, PREX1, PRR11, EFCAB3, RPS6KB1, CLTC, ARFGEF2, ZMYND8, PPP4R1L, RNFT1, TLK2, BCAS3, NACA2, C17ORF82, TBX2, GNASAS, TBX4, C17ORF64, MED13, GDPD1, PCK1, TMEM49, TRIM37, PPM1D, EYA2, ZNF217, PPM1E, SULF2, GNAS, DHX40, PMEPA1	69	7386	19536	1.265	0.999999	0.202508	61.3695
UCSC_TFBS	CDPCR1	29	38.1579	0.0795234	TSHZ2, C17ORF71, PRR11, RPS6KB1, CLTC, ARFGEF2, ZMYND8, PPP4R1L, RAE1, STX16, RNFT1, TLK2, APPBP2, BCAS3, USP32, LOC100131496, GNASAS, TBX4, MED13, GDPD1, PCK1, TRIM37, PPM1E, NCOA3, SULF2, CA4, RBM38, GNAS, DHX40	69	6328	19536	1.29753	0.999999	0.21158	63.7912
NCICB_CAPATHWAY_INTERACTION	784540:v-myc myelocytomatosis viral oncogene homolog (avian)	2	2.63158	0.0830694	TBX2, RPS6KB1	8	23	1871	20.337	0.996733	0.996733	58.7985
UCSC_TFBS	CMYB	31	40.7895	0.0868094	TSHZ2, VAPB, PREX1, PRR11, SPO11, PTRH2, CLTC, ARFGEF2, ZMYND8, PPP4R1L, RAE1, SKA2, TLK2, BCAS3, USP32, C20ORF85, C17ORF82, TBX2, GNASAS, MED13, GDPD1, TMEM49, TRIM37, TEX14, PPM1D, PPM1E, DOK5, APCDD1L, RAB22A, GNAS, BMP7	69	6926	19536	1.26726	1	0.226106	67.1525
UCSC_TFBS	FREAC3	31	40.7895	0.0910063	BACH1, RAD51C, NPEPL1, TSHZ2, VAPB, PREX1, YPEL2, RPS6KB1, ZMYND8, PPP4R1L, STX16, LOC653653, BCAS3, USP32, BCAS1, C17ORF82, TBX2, TBX4, METTL2A, MED13, TMEM49, TEX14, EYA2, PPM1E, SULF2, NCOA3, DOK5, APCDD1L, TUBD1, CA4, BMP7	69	6955	19536	1.26198	1	0.232831	68.9561
UCSC_TFBS	TAXCREB	38	50	0.0915081	BACH1, RAD51C, CYP24A1, TSHZ2, VAPB, PREX1, YPEL2, RPS6KB1, INTS2, SPO11, ZMYND8, PPP4R1L, RAE1, STX16, RNFT1, TLK2, BCAS3, C17ORF82, BCAS1, TBX2, GNASAS, TBX4, C17ORF64, MED13, PCK1, TMEM49, HEATR6, TEX14, PPM1D, EYA2, SULF2, APCDD1L, DOK5, RAB22A, GNAS, DHX40, BMP7, PMEPA1	69	8916	19536	1.2067	1	0.230809	69.1656
REACTOME_INTERACTION	790298:vesicle-associated membrane protein 2 (synaptobrevin 2)	2	2.63158	0.094595	LOC653653, CLTC	10	29	2645	18.2414	1	0.999924	74.7607
UCSC_TFBS	ATF	24	31.5789	0.0977705	C17ORF82, RAD51C, NPEPL1, TSHZ2, TBX2, PREX1, GNASAS, TBX4, ARFGEF2, CLTC, ZMYND8, PCK1, HEATR6, TEX14, PPM1D, SULF2, STX16, GNAS, LOC653653, DHX40, TLK2, APPBP2, BCAS3, BMP7	69	5106	19536	1.33081	1	0.241947	71.6725
UCSC_TFBS	GATA	32	42.1053	0.0999583	TSHZ2, C17ORF71, VAPB, YPEL2, PRR11, EFCAB3, INTS2, PTRH2, CLTC, ARFGEF2, ZMYND8, PPP4R1L, RAE1, TLK2, BCAS3, USP32, C17ORF82, BCAS1, TBX2, GNASAS, TBX4, MED13, GDPD1, TMEM49, TRIM37, EYA2, ZNF217, PPM1E, NCOA3, DOK5, APCDD1L, CA4	69	7290	19536	1.24282	1	0.243643	72.5032

## Sheet: Functional Category
Category	Term	Count	%	PValue	Genes	List Total	Pop Hits	Pop Total	Fold Enrichment	Bonferroni	Benjamini	FDR
SP_PIR_KEYWORDS	nucleus	24	31.5789	0.00710844	BACH1, RAD51C, TSHZ2, TBX2, YPEL2, TBX4, TH1L, CTCFL, INTS2, RPS6KB1, MED13, SPO11, HMGB1L1, EYA2, ZNF217, PPM1E, NCOA3, RAE1, TUBD1, RBM38, TLK2, APPBP2, BCAS3, NACA2	64	4283	19235	1.68413	0.636873	0.636873	8.09193
SP_PIR_KEYWORDS	manganese	4	5.26316	0.0135949	PPM1D, NPEPL1, PPM1E, PCK1	64	152	19235	7.90913	0.856829	0.621621	14.9481
SP_PIR_KEYWORDS	phosphoprotein	33	43.4211	0.0236034	BACH1, C17ORF71, VAPB, PREX1, TH1L, PRR11, EFCAB3, RPS6KB1, INTS2, PTRH2, CLTC, ARFGEF2, ZMYND8, STX16, SKA2, TLK2, BCAS3, USP32, NACA2, BCAS1, METTL2A, MED13, TRIM37, HEATR6, PPM1D, EYA2, ZNF217, NCOA3, SULF2, DOK5, PFDN4, CA4, GNAS	64	7263	19235	1.36556	0.966354	0.677168	24.6131
SP_COMMENT_TYPE	enzyme regulation	6	7.89474	0.0364265	NCOA3, CA4, RPS6KB1, TLK2, ARFGEF2, PCK1	59	585	18449	3.20713	0.574057	0.574057	25.4813
SP_PIR_KEYWORDS	cytoplasm	18	23.6842	0.0364663	BCAS1, PREX1, CTCFL, RPS6KB1, GDPD1, PCK1, TRIM37, TEX14, EYA2, PPM1E, NCOA3, RAE1, STX16, TUBD1, SKA2, RBM38, APPBP2, NACA2	64	3332	19235	1.6236	0.994882	0.73253	35.5575
UP_SEQ_FEATURE	domain:PP2C-like	2	2.63158	0.0420261	PPM1D, PPM1E	64	13	19113	45.9447	0.999917	0.999917	42.0814
UP_SEQ_FEATURE	metal ion-binding site:Manganese 1; via carbonyl oxygen	2	2.63158	0.0420261	PPM1D, PPM1E	64	13	19113	45.9447	0.999917	0.999917	42.0814
SP_COMMENT_TYPE	cofactor	9	11.8421	0.045198	CYP24A1, PPM1D, NPEPL1, EYA2, PPM1E, SULF2, CA4, TLK2, PCK1	59	1276	18449	2.20553	0.654851	0.412506	30.6916
SP_COMMENT_TYPE	subunit	32	42.1053	0.0471709	RAD51C, C17ORF71, VAPB, PREX1, TH1L, CTCFL, INTS2, RPS6KB1, PTRH2, CLTC, ZMYND8, RAE1, SKA2, LOC653653, APPBP2, TLK2, NACA2, BCAS1, MED13, PCK1, PPM1D, EYA2, ZNF217, PPM1E, NCOA3, DOK5, PFDN4, RAB22A, CA4, GNAS, BMP7, PMEPA1	59	7696	18449	1.30019	0.670887	0.309577	31.8187
UP_SEQ_FEATURE	DNA-binding region:T-box	2	2.63158	0.0514747	TBX2, TBX4	64	16	19113	37.3301	0.999991	0.996932	48.9424
SP_PIR_KEYWORDS	repressor	5	6.57895	0.0541629	BACH1, ZNF217, TH1L, CTCFL, MED13	64	435	19235	3.45456	0.999632	0.794324	48.2456
SP_COMMENT_TYPE	tissue specificity	33	43.4211	0.0561549	RAD51C, NPEPL1, VAPB, PREX1, YPEL2, TH1L, CTCFL, RPS6KB1, SPO11, ARFGEF2, ZMYND8, STX16, LOC653653, TLK2, BCAS3, NACA2, ZBP1, BCAS1, TBX2, MED13, GDPD1, PCK1, TRIM37, HEATR6, TEX14, EYA2, NCOA3, SULF2, DOK5, CA4, DHX40, BMP7, PMEPA1	59	8108	18449	1.27269	0.735323	0.282736	36.7509
SP_PIR_KEYWORDS	cell cycle	5	6.57895	0.0642814	PPM1D, CTCFL, RBM38, SKA2, TLK2	64	461	19235	3.25973	0.99992	0.792459	54.4282
SP_COMMENT_TYPE	alternative products	30	39.4737	0.0654112	NPEPL1, C17ORF71, VAPB, PREX1, TH1L, RPS6KB1, SPO11, CLTC, ZMYND8, PPP4R1L, STX16, RNFT1, TLK2, BCAS3, ZBP1, BCAS1, METTL2A, GDPD1, TRIM37, TEX14, EYA2, PPM1E, NCOA3, SULF2, DOK5, TUBD1, RBM38, GNAS, DHX40, PMEPA1	59	7269	18449	1.29053	0.789005	0.267421	41.5038
SP_PIR_KEYWORDS	hydrolase	10	13.1579	0.0656046	PPM1D, NPEPL1, EYA2, PPM1E, SULF2, DHX40, SPO11, PTRH2, USP32, GDPD1	64	1555	19235	1.93278	0.999935	0.747539	55.1847
UP_SEQ_FEATURE	short sequence motif:LXXLL motif 2	2	2.63158	0.0670191	NCOA3, MED13	64	21	19113	28.442	1	0.99368	58.6211
UP_SEQ_FEATURE	short sequence motif:LXXLL motif 1	2	2.63158	0.0670191	NCOA3, MED13	64	21	19113	28.442	1	0.99368	58.6211
SP_PIR_KEYWORDS	protein phosphatase	3	3.94737	0.0677872	PPM1D, EYA2, PPM1E	64	130	19235	6.9357	0.999953	0.712332	56.4074
UP_SEQ_FEATURE	nucleotide phosphate-binding region:GTP	4	5.26316	0.0735476	RAB22A, TUBD1, GNAS, PCK1	64	295	19113	4.04936	1	0.98474	62.1568
SP_PIR_KEYWORDS	protein transport	5	6.57895	0.0744475	RAB22A, STX16, LOC653653, APPBP2, NACA2	64	485	19235	3.09842	0.999983	0.704958	59.9521
SP_COMMENT_TYPE	function	47	61.8421	0.0750408	BACH1, CYP24A1, RAD51C, TSHZ2, NPEPL1, C17ORF71, VAPB, PREX1, TH1L, CTCFL, RPS6KB1, INTS2, SPO11, ARFGEF2, PTRH2, CLTC, PPP4R1L, RAE1, STX16, SKA2, LOC653653, APPBP2, TLK2, NACA2, ZBP1, TBX2, TBX4, METTL2A, MED13, PCK1, TMEM49, HEATR6, TEX14, PPM1D, EYA2, ZNF217, PPM1E, NCOA3, SULF2, DOK5, PFDN4, TUBD1, CA4, RBM38, GNAS, DHX40, BMP7	59	12903	18449	1.13901	0.833728	0.258457	46.1141
UP_SEQ_FEATURE	metal ion-binding site:Manganese 1	2	2.63158	0.0853418	PPM1D, PPM1E	64	27	19113	22.1215	1	0.979903	67.8478
UP_SEQ_FEATURE	metal ion-binding site:Manganese 2	2	2.63158	0.0853418	PPM1D, PPM1E	64	27	19113	22.1215	1	0.979903	67.8478
SP_PIR_KEYWORDS	activator	5	6.57895	0.0906522	BACH1, EYA2, NCOA3, CTCFL, MED13	64	520	19235	2.88987	0.999999	0.740602	67.5029
SP_PIR_KEYWORDS	gtp-binding	4	5.26316	0.0932195	RAB22A, TUBD1, GNAS, PCK1	64	329	19235	3.65407	0.999999	0.717257	68.5717
SP_PIR_KEYWORDS	metal-binding	15	19.7368	0.098052	CYP24A1, TSHZ2, NPEPL1, CTCFL, ZMYND8, GDPD1, PCK1, TRIM37, PPM1D, PPM1E, ZNF217, EYA2, SULF2, RNFT1, CA4	64	2972	19235	1.51689	1	0.705118	70.4967
SP_PIR_KEYWORDS	coated pit	2	2.63158	0.0997347	LOC653653, CLTC	64	32	19235	18.7842	1	0.682616	71.1412

## Sheet: Protein Domain
Category	Term	Count	%	PValue	Genes	List Total	Pop Hits	Pop Total	Fold Enrichment	Bonferroni	Benjamini	FDR
PANTHER_SUBFAMILY	PTHR19957:SF5~SYNTAXIN_SYNTAXIN 16	2	2.63158	0.005873	NPEPL1, STX16	38	2	12582	331.105	0.232843	0.232843	5.38882
BLOCKS	IPB002070:Brachyury protein family signature	2	2.63158	0.01927	TBX2, TBX4	32	6	9577	99.7604	0.583394	0.583394	16.7224
PFAM	PF00804:Syntaxin	2	2.63158	0.0363365	NPEPL1, STX16	51	12	16241	53.0752	0.993486	0.993486	35.2409
INTERPRO	IPR006011:Syntaxin, N-terminal	2	2.63158	0.0375287	NPEPL1, STX16	54	12	16659	51.4167	0.99804	0.99804	37.0823
BLOCKS	IPB006011:Syntaxin, N-terminal	2	2.63158	0.0381805	NPEPL1, STX16	32	12	9577	49.8802	0.826535	0.583509	30.6564
SMART	SM00503:SynN	2	2.63158	0.0402368	NPEPL1, STX16	32	12	9079	47.2865	0.814336	0.814336	31.473
PRINTS	PR00937:TBOX	2	2.63158	0.0421371	TBX2, TBX4	14	17	5148	43.2605	0.55867	0.55867	27.5765
PANTHER_FAMILY	PTHR19957~SYNTAXIN	2	2.63158	0.0440835	NPEPL1, STX16	57	14	17424	43.6692	0.923451	0.923451	36.0385
INTERPRO	IPR000222:Protein phosphatase 2C, manganese/magnesium aspartate binding site	2	2.63158	0.0466929	PPM1D, PPM1E	54	15	16659	41.1333	0.999588	0.979701	43.967
PFAM	PF00481:Protein phosphatase 2C	2	2.63158	0.0481586	PPM1D, PPM1E	51	16	16241	39.8064	0.998784	0.965135	43.9766
PFAM	PF00907:T-box	2	2.63158	0.0510919	TBX2, TBX4	51	17	16241	37.4648	0.999201	0.907211	45.97
PROSITE	PS01032:Protein phosphatase 2C signature.	2	2.63158	0.0523873	PPM1D, PPM1E	43	15	11736	36.3907	0.995142	0.995142	44.9054
PROSITE	PS01032:PP2C	2	2.63158	0.0523873	PPM1D, PPM1E	43	15	11736	36.3907	0.995142	0.995142	44.9054
INTERPRO	IPR006012:Syntaxin/epimorphin, conserved site	2	2.63158	0.0527547	NPEPL1, STX16	54	17	16659	36.2941	0.999854	0.947383	48.1337
INTERPRO	IPR018186:Transcription factor, T-box, conserved site	2	2.63158	0.0527547	TBX2, TBX4	54	17	16659	36.2941	0.999854	0.947383	48.1337
INTERPRO	IPR001699:Transcription factor, T-box	2	2.63158	0.0527547	TBX2, TBX4	54	17	16659	36.2941	0.999854	0.947383	48.1337
INTERPRO	IPR015655:Protein phosphatase 2C	2	2.63158	0.0527547	PPM1D, PPM1E	54	17	16659	36.2941	0.999854	0.947383	48.1337
PANTHER_FAMILY	PTHR11267~T-BOX PROTEIN-RELATED	2	2.63158	0.0532786	TBX2, TBX4	57	17	17424	35.9628	0.955877	0.789945	41.8822
PANTHER_FAMILY	PTHR13832~PROTEIN PHOSPHATASE 2C	2	2.63158	0.0532786	PPM1D, PPM1E	57	17	17424	35.9628	0.955877	0.789945	41.8822
BLOCKS	IPB001699:Transcription factor, T-box	2	2.63158	0.0536692	TBX2, TBX4	32	17	9577	35.2096	0.916452	0.562836	40.4749
PFAM	PF00481:PP2C	2	2.63158	0.0540163	PPM1D, PPM1E	51	18	16241	35.3834	0.999475	0.848628	47.8927
INTERPRO	IPR014045:Protein phosphatase 2C, N-terminal	2	2.63158	0.0557714	PPM1D, PPM1E	54	18	16659	34.2778	0.999913	0.90353	50.0995
SMART	SM00425:TBOX	2	2.63158	0.0565357	TBX2, TBX4	32	17	9079	33.3787	0.908009	0.6967	41.4662
PROFILE	PS50252:TBOX_3	2	2.63158	0.0567279	TBX2, TBX4	33	17	9339	33.2941	0.923436	0.923436	42.0958
PROSITE	PS00914:Syntaxin / epimorphin family signature.	2	2.63158	0.0591666	NPEPL1, STX16	43	17	11736	32.1094	0.997614	0.951148	49.1179
PROSITE	PS50252:T-box domain profile.	2	2.63158	0.0591666	TBX2, TBX4	43	17	11736	32.1094	0.997614	0.951148	49.1179
PROSITE	PS01264:TBOX_2	2	2.63158	0.0591666	TBX2, TBX4	43	17	11736	32.1094	0.997614	0.951148	49.1179
PROSITE	PS01264:T-box domain signature 2.	2	2.63158	0.0591666	TBX2, TBX4	43	17	11736	32.1094	0.997614	0.951148	49.1179
PROSITE	PS01283:T-box domain signature 1.	2	2.63158	0.0591666	TBX2, TBX4	43	17	11736	32.1094	0.997614	0.951148	49.1179
PROSITE	PS01283:TBOX_1	2	2.63158	0.0591666	TBX2, TBX4	43	17	11736	32.1094	0.997614	0.951148	49.1179
PROSITE	PS00914:SYNTAXIN	2	2.63158	0.0591666	NPEPL1, STX16	43	17	11736	32.1094	0.997614	0.951148	49.1179
INTERPRO	IPR001932:Protein phosphatase 2C-related	2	2.63158	0.0617765	PPM1D, PPM1E	54	20	16659	30.85	0.999969	0.874921	53.8108
PFAM	PF05739:SNARE domain	2	2.63158	0.0627366	NPEPL1, STX16	51	21	16241	30.3287	0.999851	0.828352	53.2605
SSF	SSF81606:PP2C-related	2	2.63158	0.0659121	PPM1D, PPM1E	15	20	4123	27.4867	0.640403	0.640403	37.7531
SMART	SM00332:PP2Cc	2	2.63158	0.0661861	PPM1D, PPM1E	32	20	9079	28.3719	0.939651	0.607755	46.7506
SMART	SM00331:PP2C_SIG	2	2.63158	0.0661861	PPM1D, PPM1E	32	20	9079	28.3719	0.939651	0.607755	46.7506
PFAM	PF05739:SNARE	2	2.63158	0.0799415	NPEPL1, STX16	51	27	16241	23.589	0.999988	0.848708	62.3964
INTERPRO	IPR000727:Target SNARE coiled-coil region	2	2.63158	0.082501	NPEPL1, STX16	54	27	16659	22.8519	0.999999	0.903591	64.7601
SMART	SM00397:t_SNARE	2	2.63158	0.0883337	NPEPL1, STX16	32	27	9079	21.0162	0.977443	0.612459	57.3045
PROFILE	PS50192:T_SNARE	2	2.63158	0.0886275	NPEPL1, STX16	33	27	9339	20.963	0.983149	0.870189	58.0313
PROSITE	PS50192:t-SNARE coiled-coil homology domain profile.	2	2.63158	0.0890921	NPEPL1, STX16	43	26	11736	20.9946	0.999903	0.954011	64.4332

## Sheet: Pathway
No pathway hit
